# Supplementary material for: GRAS-1 is a novel regulator of early meiotic chromosome dynamics in C. elegans
Source: PLoS Genet. 2023 Feb 21;19(2):e1010666. doi: 10.1371/journal.pgen.1010666 (PMC9983901; doi:10.1371/journal.pgen.1010666)
Supplement: S1 Data — (XLSX) [file pgen.1010666.s011.xlsx]

## Sheet: Fig. 1D
GRAS-1::GFP contacting with S8 pSUN-1 (Figure 1D)
Replicate	Gonad	# of S8 pSUN-1/nucleus in early L/Z	# of S8 pSUN-1 in contact with GRAS-1::GFP
1	1	4	2
1	1	2	1
1	1	4	1
1	1	3	0
1	1	3	1
1	1	3	2
1	1	2	2
1	1	4	2
1	1	3	2
1	2	2	1
1	2	2	1
1	2	4	1
1	2	4	1
1	2	2	1
1	2	4	0
1	2	2	1
2	3	2	0
2	3	6	2
2	3	4	1
2	3	6	2
2	3	4	1
2	4	2	2
2	4	2	2
2	4	3	0
2	4	2	0
2	4	2	2
2	4	2	0
2	4	3	2
2	4	1	0
2	4	2	0
2	5	2	0
2	5	2	2
2	5	1	0
2	5	1	1
2	5	3	0
2	6	3	1
2	6	1	0
2	6	1	1
2	6	1	1
2	6	1	0
2	6	2	1
2	6	1	1
2	6	2	1
2	7	2	1
2	7	3	0
2	7	3	1
2	7	1	0
2	7	2	1
2	7	1	0
2	7	2	2
2	8	3	1
2	8	1	0
2	8	1	1
2	8	2	1
2	8	2	1
2	8	3	0
2	8	2	1
2	9	3	1
2	9	3	2
2	9	1	0
2	9	3	1
2	9	3	1
2	9	1	1
2	9	1	0
2	9	2	0
2	10	3	3
2	10	4	2
2	10	3	2
2	10	3	2
2	10	3	3
2	11	3	1
2	11	3	3
2	11	3	0
2	11	3	1
2	11	2	2
2	11	2	2
2	11	2	0
2	12	2	1
2	12	1	1
2	12	1	1
2	12	3	2
2	12	2	1
2	12	2	0
2	12	3	1
2	13	1	1
2	13	3	3
2	13	3	3
2	13	3	2
2	13	2	1

## Sheet: Fig. 1F, G
GRAS-1::GFP MS Pull downs (Figure 1 F, G)
Row Labels	Control 1	Control 2	Control 3	Control 4	Experiment 1	Experiment 2	Experiment 3	Experiment 4	exp2Bait_corrected	exp3Bait_corrected	exp4Bait_corrected	Average_Controls	Foldchg_Control1	Foldchg_Control2	Foldchg_Control3	Foldchg_Control4	Foldchg_Exp1	Foldchg_Exp2	Foldchg_Exp3	Foldchg_Exp4	t-test	avg_foldchg_control	avg_foldchg_exp	log2(avg_foldchg_exp)	-log10(pvalue)	t-test rank	critical value	pvalue_correction
gras-1	6.31056e-06	6.31056e-06	6.31056e-06	6.31056e-06	0.0134741	0.00436012	0.00216954	0.00450083	0.0134741	0.0134741	0.0134741	6.31056e-06	1	1	1	1	2135.17	2135.17	2135.17	2135.17	6.16953e-93	1	2135.17	11.0601	92.2097
grp-1	6.31056e-06	6.31056e-06	6.31056e-06	6.31056e-06	0.00377944	0.00645743	0.00107105	0.0031742	0.0199554	0.00665181	0.00950259	6.31056e-06	1	1	1	1	598.907	3162.23	1054.08	1505.82	0.0150621	1	1580.26	10.6259	1.82211	30	0.00449775	FALSE
Y37D8A.2	6.31056e-06	6.31056e-06	6.31056e-06	6.31056e-06	6.31056e-06	0.00259474	0.00332	6.31056e-06	0.00801853	0.0206191	1.88919e-05	6.31056e-06	1	1	1	1	1	1270.65	3267.4	2.99369	0.0957817	1	1135.51	10.1491	1.01872	236	0.0353823	FALSE
R144.12	6.31056e-06	6.31056e-06	6.31056e-06	6.31056e-06	6.31056e-06	0.00127658	0.00285845	0.00188254	0.00394502	0.0177526	0.00563575	6.31056e-06	1	1	1	1	1	625.147	2813.16	893.067	0.0622546	1	1083.09	10.0809	1.20583	147	0.022039	FALSE
F52C9.3	6.31056e-06	6.31056e-06	6.31056e-06	6.31056e-06	6.31056e-06	0.00194171	0.00241543	0.00178962	0.00600048	0.0150012	0.00535757	6.31056e-06	1	1	1	1	1	950.864	2377.16	848.986	0.0392309	1	1044.5	10.0286	1.40637	79	0.0118441	FALSE
ifb-2	6.31056e-06	6.31056e-06	6.31056e-06	6.31056e-06	0.000553073	0.00078747	0.00352652	6.31056e-06	0.00243352	0.0219017	1.88919e-05	6.31056e-06	1	1	1	1	87.6426	385.627	3470.65	2.99369	0.14046	1	986.728	9.94651	0.852446	321	0.0481259	FALSE
arf-6	6.31056e-06	6.31056e-06	6.31056e-06	6.31056e-06	6.31056e-06	0.00121151	0.00241133	0.000893289	0.00374393	0.0149757	0.00267423	6.31056e-06	1	1	1	1	1	593.28	2373.12	423.772	0.0784324	1	847.793	9.72757	1.1055	199	0.0298351	FALSE
timm-23	6.31056e-06	6.31056e-06	6.31056e-06	6.31056e-06	6.31056e-06	0.00193551	0.00192617	0.000713562	0.00598132	0.0119626	0.00213619	6.31056e-06	1	1	1	1	1	947.827	1895.65	338.51	0.0522191	1	795.748	9.63617	1.28217	117	0.0175412	FALSE
F53C11.3	6.31056e-06	6.31056e-06	6.31056e-06	6.31056e-06	6.31056e-06	6.31056e-06	0.00216889	0.00160696	1.95015e-05	0.0134701	0.00481074	6.31056e-06	1	1	1	1	1	3.09031	2134.53	762.332	0.0999051	1	725.238	9.50231	1.00041	251	0.0376312	FALSE
ttr-18	6.31056e-06	6.31056e-06	6.31056e-06	6.31056e-06	6.31056e-06	0.00159384	0.00158615	0.0011752	0.00492544	0.00985089	0.00351817	6.31056e-06	1	1	1	1	1	780.509	1561.02	557.506	0.0331979	1	725.008	9.50185	1.47889	67	0.010045	FALSE
aagr-2	6.31056e-06	6.31056e-06	6.31056e-06	6.31056e-06	6.31056e-06	0.00204346	0.00169467	6.31056e-06	0.00631492	0.0105249	1.88919e-05	6.31056e-06	1	1	1	1	1	1000.69	1667.82	2.99369	0.0765659	1	668.126	9.38398	1.11596	194	0.0290855	FALSE
F17E9.4	6.31056e-06	6.31056e-06	6.31056e-06	6.31056e-06	6.31056e-06	0.0015048	0.000748768	0.00221908	0.00465028	0.00465028	0.00664326	6.31056e-06	1	1	1	1	1	736.905	736.905	1052.72	0.0150172	1	631.883	9.30351	1.82341	28	0.0041979	FALSE
acl-1	6.31056e-06	6.31056e-06	6.31056e-06	6.31056e-06	6.31056e-06	6.31056e-06	0.00162899	0.0018104	1.95015e-05	0.010117	0.00541979	6.31056e-06	1	1	1	1	1	3.09031	1603.18	858.846	0.0809238	1	616.529	9.26802	1.09192	206	0.0308846	FALSE
F56A11.5	6.31056e-06	6.31056e-06	6.31056e-06	6.31056e-06	6.31056e-06	0.00187682	0.00155647	6.31056e-06	0.00579995	0.00966658	1.88919e-05	6.31056e-06	1	1	1	1	1	919.087	1531.81	2.99369	0.0765456	1	613.723	9.26144	1.11608	193	0.0289355	FALSE
coa-1	6.31056e-06	6.31056e-06	6.31056e-06	6.31056e-06	6.31056e-06	0.00158446	0.000788409	0.00116828	0.00489647	0.00489647	0.00349748	6.31056e-06	1	1	1	1	1	775.918	775.918	554.227	0.0141221	1	526.765	9.04102	1.8501	24	0.0035982	FALSE
fecl-1	6.31056e-06	6.31056e-06	6.31056e-06	6.31056e-06	6.31056e-06	0.0017052	0.000848487	0.000838205	0.00526959	0.00526959	0.00250933	6.31056e-06	1	1	1	1	1	835.044	835.044	397.64	0.021071	1	517.182	9.01453	1.67632	44	0.0065967	FALSE
ugt-41	6.31056e-06	6.31056e-06	6.31056e-06	6.31056e-06	6.31056e-06	6.31056e-06	0.000797795	0.00265993	1.95015e-05	0.00495476	0.00796301	6.31056e-06	1	1	1	1	1	3.09031	785.155	1261.86	0.0752071	1	512.775	9.00218	1.12374	187	0.028036	FALSE
C47G2.3	6.31056e-06	6.31056e-06	6.31056e-06	6.31056e-06	6.31056e-06	6.31056e-06	0.0020576	6.31056e-06	1.95015e-05	0.0127789	1.88919e-05	6.31056e-06	1	1	1	1	1	3.09031	2025	2.99369	0.177359	1	508.02	8.98874	0.751147	490	0.0734633	FALSE
acl-14	6.31056e-06	6.31056e-06	6.31056e-06	6.31056e-06	6.31056e-06	0.000963524	0.000958876	0.00106566	0.00297758	0.00595517	0.00319027	6.31056e-06	1	1	1	1	1	471.842	943.684	505.545	0.0235927	1	480.518	8.90845	1.62722	50	0.00749625	FALSE
ZK1010.2	6.31056e-06	6.31056e-06	6.31056e-06	6.31056e-06	6.31056e-06	6.31056e-06	0.00140689	0.000833903	1.95015e-05	0.00873758	0.00249645	6.31056e-06	1	1	1	1	1	3.09031	1384.6	395.599	0.110762	1	446.072	8.80113	0.955608	263	0.0394303	FALSE
F44E7.9	6.31056e-06	6.31056e-06	6.31056e-06	6.31056e-06	6.31056e-06	6.31056e-06	0.00179104	6.31056e-06	1.95015e-05	0.0111234	1.88919e-05	6.31056e-06	1	1	1	1	1	3.09031	1762.66	2.99369	0.17727	1	442.437	8.78933	0.751365	489	0.0733133	FALSE
H20J04.9	6.31056e-06	6.31056e-06	6.31056e-06	6.31056e-06	6.31056e-06	6.31056e-06	0.000390377	0.00289235	1.95015e-05	0.00242447	0.00865881	6.31056e-06	1	1	1	1	1	3.09031	384.192	1372.11	0.111732	1	440.099	8.78169	0.951824	267	0.04003	FALSE
pmp-1	6.31056e-06	6.31056e-06	6.31056e-06	6.31056e-06	6.31056e-06	0.000644655	0.0011227	0.000712992	0.00199218	0.00697264	0.00213448	6.31056e-06	1	1	1	1	1	315.69	1104.92	338.24	0.0552759	1	439.962	8.78123	1.25746	129	0.0193403	FALSE
ugt-58	6.31056e-06	6.31056e-06	6.31056e-06	6.31056e-06	6.31056e-06	6.31056e-06	0.00118455	0.00117019	1.95015e-05	0.00735673	0.0035032	6.31056e-06	1	1	1	1	1	3.09031	1165.78	555.134	0.0859309	1	431.251	8.75239	1.06585	219	0.0328336	FALSE
R05D11.9	6.31056e-06	6.31056e-06	6.31056e-06	6.31056e-06	6.31056e-06	0.000330501	0.00131563	0.000487382	0.00102135	0.0081708	0.00145907	6.31056e-06	1	1	1	1	1	161.848	1294.78	231.211	0.101512	1	422.21	8.72182	0.993484	253	0.037931	FALSE
R06C7.6	6.31056e-06	6.31056e-06	6.31056e-06	6.31056e-06	6.31056e-06	0.0033701	6.31056e-06	6.31056e-06	0.0104146	3.91922e-05	1.88919e-05	6.31056e-06	1	1	1	1	1	1650.35	6.21058	2.99369	0.176662	1	415.139	8.69745	0.752857	483	0.0724138	FALSE
fzo-1	6.31056e-06	6.31056e-06	6.31056e-06	6.31056e-06	6.31056e-06	6.31056e-06	0.00138001	0.000613479	1.95015e-05	0.00857065	0.00183657	6.31056e-06	1	1	1	1	1	3.09031	1358.14	291.031	0.123969	1	413.316	8.6911	0.906686	296	0.0443778	FALSE
atp-6	6.31056e-06	6.31056e-06	6.31056e-06	6.31056e-06	6.31056e-06	6.31056e-06	0.00157202	6.31056e-06	1.95015e-05	0.00976316	1.88919e-05	6.31056e-06	1	1	1	1	1	3.09031	1547.12	2.99369	0.177174	1	388.55	8.60196	0.7516	488	0.0731634	FALSE
Y73B6BL.12	6.31056e-06	6.31056e-06	6.31056e-06	6.31056e-06	6.31056e-06	0.00309608	6.31056e-06	6.31056e-06	0.00956782	3.91922e-05	1.88919e-05	6.31056e-06	1	1	1	1	1	1516.16	6.21058	2.99369	0.176547	1	381.591	8.57588	0.753139	482	0.0722639	FALSE
algn-2	6.31056e-06	6.31056e-06	6.31056e-06	6.31056e-06	6.31056e-06	6.31056e-06	0.00132324	0.000392161	1.95015e-05	0.00821808	0.00117401	6.31056e-06	1	1	1	1	1	3.09031	1302.27	186.039	0.139536	1	373.101	8.54342	0.855315	319	0.0478261	FALSE
elo-3	6.31056e-06	6.31056e-06	6.31056e-06	6.31056e-06	0.000450076	0.000640821	0.00063773	0.000945002	0.00198033	0.00396067	0.00282905	6.31056e-06	1	1	1	1	71.3211	313.813	627.626	448.304	0.0104437	1	365.266	8.5128	1.98115	16	0.0023988	FALSE
dhs-20	6.31056e-06	6.31056e-06	6.31056e-06	6.31056e-06	6.31056e-06	6.31056e-06	0.00124679	0.000461879	1.95015e-05	0.00774326	0.00138272	6.31056e-06	1	1	1	1	1	3.09031	1227.03	219.113	0.131428	1	362.559	8.50207	0.881311	305	0.0457271	FALSE
nduf-11	6.31056e-06	6.31056e-06	6.31056e-06	6.31056e-06	6.31056e-06	6.31056e-06	6.31056e-06	0.00294557	1.95015e-05	3.91922e-05	0.00881814	6.31056e-06	1	1	1	1	1	3.09031	6.21058	1397.36	0.176407	1	351.916	8.45909	0.753484	479	0.0718141	FALSE
sqst-1	6.31056e-06	6.31056e-06	6.31056e-06	6.31056e-06	6.31056e-06	0.0028366	6.31056e-06	6.31056e-06	0.00876595	3.91922e-05	1.88919e-05	6.31056e-06	1	1	1	1	1	1389.09	6.21058	2.99369	0.176418	1	349.824	8.45049	0.753456	480	0.071964	FALSE
oxa-1	6.31056e-06	6.31056e-06	6.31056e-06	6.31056e-06	6.31056e-06	6.31056e-06	0.00119196	0.000441569	1.95015e-05	0.00740277	0.00132192	6.31056e-06	1	1	1	1	1	3.09031	1173.08	209.478	0.131414	1	346.661	8.43738	0.88136	304	0.0455772	FALSE
fat-5	6.31056e-06	6.31056e-06	6.31056e-06	6.31056e-06	6.31056e-06	6.31056e-06	0.000941414	0.000930006	1.95015e-05	0.00584672	0.00278415	6.31056e-06	1	1	1	1	1	3.09031	926.499	441.19	0.0858389	1	342.945	8.42183	1.06632	218	0.0326837	FALSE
mcu-1	6.31056e-06	6.31056e-06	6.31056e-06	6.31056e-06	6.31056e-06	6.31056e-06	0.000939215	0.000927834	1.95015e-05	0.00583307	0.00277765	6.31056e-06	1	1	1	1	1	3.09031	924.335	440.159	0.0858379	1	342.146	8.41847	1.06632	217	0.0325337	FALSE
uggt-1	6.31056e-06	6.31056e-06	6.31056e-06	6.31056e-06	6.31056e-06	0.000719825	0.000931258	6.31056e-06	0.00222448	0.00578365	1.88919e-05	6.31056e-06	1	1	1	1	1	352.501	916.503	2.99369	0.0960132	1	318.25	8.31401	1.01767	239	0.0358321	FALSE
mboa-6	6.31056e-06	6.31056e-06	6.31056e-06	6.31056e-06	0.000314837	0.000448267	0.000669156	0.000661047	0.00138528	0.00415584	0.00197897	6.31056e-06	1	1	1	1	49.8905	219.518	658.554	313.597	0.0261946	1	310.39	8.27794	1.58179	52	0.0077961	FALSE
T28H10.2	6.31056e-06	6.31056e-06	6.31056e-06	6.31056e-06	6.31056e-06	6.31056e-06	0.000923634	0.000684331	1.95015e-05	0.0057363	0.00204868	6.31056e-06	1	1	1	1	1	3.09031	909	324.643	0.099641	1	309.433	8.27348	1.00156	250	0.0374813	FALSE
tbg-1	6.31056e-06	6.31056e-06	6.31056e-06	6.31056e-06	6.31056e-06	0.000485817	0.000483473	0.00107463	0.00150132	0.00300265	0.00321712	6.31056e-06	1	1	1	1	1	237.907	475.813	509.8	0.020925	1	306.13	8.258	1.67934	43	0.00644678	FALSE
acl-9	6.31056e-06	6.31056e-06	6.31056e-06	6.31056e-06	6.31056e-06	6.31056e-06	0.00103921	0.000384982	1.95015e-05	0.0064541	0.00115252	6.31056e-06	1	1	1	1	1	3.09031	1022.75	182.633	0.131364	1	302.368	8.24016	0.881522	303	0.0454273	FALSE
T13F2.2	6.31056e-06	6.31056e-06	6.31056e-06	6.31056e-06	6.31056e-06	6.31056e-06	6.31056e-06	0.00247572	1.95015e-05	3.91922e-05	0.00741156	6.31056e-06	1	1	1	1	1	3.09031	6.21058	1174.47	0.176113	1	296.193	8.21039	0.754208	473	0.0709145	FALSE
acdh-11	6.31056e-06	6.31056e-06	6.31056e-06	6.31056e-06	6.31056e-06	0.00106559	0.000530227	0.000261901	0.00329301	0.00329301	0.00078405	6.31056e-06	1	1	1	1	1	521.826	521.826	124.244	0.037121	1	292.224	8.19093	1.43038	73	0.0109445	FALSE
cyp-13A2	6.31056e-06	6.31056e-06	6.31056e-06	6.31056e-06	6.31056e-06	6.31056e-06	0.00101898	0.000301989	1.95015e-05	0.00632844	0.000904062	6.31056e-06	1	1	1	1	1	3.09031	1002.83	143.262	0.139448	1	287.546	8.16765	0.855588	318	0.0476762	FALSE
D2023.6	6.31056e-06	6.31056e-06	6.31056e-06	6.31056e-06	6.31056e-06	6.31056e-06	0.000831764	0.000616263	1.95015e-05	0.00516573	0.0018449	6.31056e-06	1	1	1	1	1	3.09031	818.586	292.352	0.0995902	1	278.757	8.12286	1.00178	249	0.0373313	FALSE
inx-15	6.31056e-06	6.31056e-06	6.31056e-06	6.31056e-06	6.31056e-06	6.31056e-06	0.00108234	6.31056e-06	1.95015e-05	0.00672194	1.88919e-05	6.31056e-06	1	1	1	1	1	3.09031	1065.19	2.99369	0.176819	1	268.068	8.06646	0.752471	487	0.0730135	FALSE
T16G1.9	6.31056e-06	6.31056e-06	6.31056e-06	6.31056e-06	6.31056e-06	6.31056e-06	0.00103424	6.31056e-06	1.95015e-05	0.00642321	1.88919e-05	6.31056e-06	1	1	1	1	1	3.09031	1017.85	2.99369	0.176766	1	256.234	8.00132	0.752602	486	0.0728636	FALSE
ifc-2	6.31056e-06	6.31056e-06	6.31056e-06	6.31056e-06	6.31056e-06	6.31056e-06	0.00103306	6.31056e-06	1.95015e-05	0.00641587	1.88919e-05	6.31056e-06	1	1	1	1	1	3.09031	1016.69	2.99369	0.176765	1	255.943	7.99968	0.752605	485	0.0727136	FALSE
pmp-2	6.31056e-06	6.31056e-06	6.31056e-06	6.31056e-06	6.31056e-06	0.000324095	0.000645062	0.000477934	0.00100155	0.0040062	0.00143079	6.31056e-06	1	1	1	1	1	158.71	634.842	226.729	0.0543405	1	255.32	7.99616	1.26488	125	0.0187406	FALSE
unc-60	6.31056e-06	6.31056e-06	6.31056e-06	6.31056e-06	6.31056e-06	6.31056e-06	0.00102399	6.31056e-06	1.95015e-05	0.00635959	1.88919e-05	6.31056e-06	1	1	1	1	1	3.09031	1007.77	2.99369	0.176754	1	253.714	7.98706	0.752631	484	0.0725637	FALSE
eif-1.A	6.31056e-06	6.31056e-06	6.31056e-06	6.31056e-06	6.31056e-06	0.0019887	6.31056e-06	6.31056e-06	0.00614569	3.91922e-05	1.88919e-05	6.31056e-06	1	1	1	1	1	973.875	6.21058	2.99369	0.175763	1	246.02	7.94263	0.755072	468	0.0701649	FALSE
cyn-10	6.31056e-06	6.31056e-06	6.31056e-06	6.31056e-06	6.31056e-06	6.31056e-06	6.31056e-06	0.00199161	1.95015e-05	3.91922e-05	0.00596228	6.31056e-06	1	1	1	1	1	3.09031	6.21058	944.81	0.175666	1	238.778	7.89952	0.755313	465	0.0697151	FALSE
Y48A6B.3	6.31056e-06	6.31056e-06	6.31056e-06	6.31056e-06	6.31056e-06	6.31056e-06	6.31056e-06	0.00197729	1.95015e-05	3.91922e-05	0.00591941	6.31056e-06	1	1	1	1	1	3.09031	6.21058	938.017	0.175649	1	237.079	7.88923	0.755354	464	0.0695652	FALSE
gfat-2	6.31056e-06	6.31056e-06	6.31056e-06	6.31056e-06	6.31056e-06	0.000305896	0.00045663	0.000676646	0.000945313	0.00283594	0.00202567	6.31056e-06	1	1	1	1	1	149.799	449.396	320.997	0.0289469	1	230.298	7.84736	1.5384	60	0.0089955	FALSE
ugt-16	6.31056e-06	6.31056e-06	6.31056e-06	6.31056e-06	6.31056e-06	6.31056e-06	0.000199878	0.00148092	1.95015e-05	0.00124136	0.00443343	6.31056e-06	1	1	1	1	1	3.09031	196.711	702.541	0.111446	1	225.836	7.81913	0.952937	266	0.0398801	FALSE
sac-1	6.31056e-06	6.31056e-06	6.31056e-06	6.31056e-06	6.31056e-06	0.000356085	0.000708734	6.31056e-06	0.00110041	0.00440165	1.88919e-05	6.31056e-06	1	1	1	1	1	174.376	697.505	2.99369	0.116824	1	218.969	7.77458	0.932467	274	0.0410795	FALSE
psd-1	6.31056e-06	6.31056e-06	6.31056e-06	6.31056e-06	6.31056e-06	6.31056e-06	0.000852284	6.31056e-06	1.95015e-05	0.00529317	1.88919e-05	6.31056e-06	1	1	1	1	1	3.09031	838.78	2.99369	0.176511	1	211.466	7.72428	0.753227	481	0.0721139	FALSE
npp-3	6.31056e-06	6.31056e-06	6.31056e-06	6.31056e-06	6.31056e-06	0.00012679	0.00075707	6.31056e-06	0.00039182	0.00470184	1.88919e-05	6.31056e-06	1	1	1	1	1	62.0896	745.076	2.99369	0.154167	1	202.79	7.66384	0.812007	342	0.0512744	FALSE
ttr-25	6.31056e-06	6.31056e-06	6.31056e-06	6.31056e-06	6.31056e-06	6.31056e-06	0.000792032	6.31056e-06	1.95015e-05	0.00491898	1.88919e-05	6.31056e-06	1	1	1	1	1	3.09031	779.484	2.99369	0.176401	1	196.642	7.61943	0.753498	478	0.0716642	FALSE
fat-4	6.31056e-06	6.31056e-06	6.31056e-06	6.31056e-06	6.31056e-06	0.000463435	0.000230599	0.000683415	0.00143215	0.00143215	0.00204594	6.31056e-06	1	1	1	1	1	226.946	226.946	324.208	0.0150339	1	194.775	7.60566	1.82293	29	0.00434783	FALSE
T22B7.7	6.31056e-06	6.31056e-06	6.31056e-06	6.31056e-06	6.31056e-06	6.31056e-06	6.31056e-06	0.00161034	1.95015e-05	3.91922e-05	0.00482085	6.31056e-06	1	1	1	1	1	3.09031	6.21058	763.934	0.175124	1	193.559	7.59663	0.756653	456	0.0683658	FALSE
Y57A10A.27	6.31056e-06	6.31056e-06	6.31056e-06	6.31056e-06	6.31056e-06	0.000564956	0.000281115	0.000416563	0.00174589	0.00174589	0.00124706	6.31056e-06	1	1	1	1	1	276.661	276.661	197.615	0.0141333	1	187.984	7.55447	1.84976	25	0.00374813	FALSE
Y38F2AR.3	6.31056e-06	6.31056e-06	6.31056e-06	6.31056e-06	6.31056e-06	6.31056e-06	0.000755332	6.31056e-06	1.95015e-05	0.00469105	1.88919e-05	6.31056e-06	1	1	1	1	1	3.09031	743.365	2.99369	0.176326	1	187.612	7.55161	0.753684	477	0.0715142	FALSE
F28D9.4	6.31056e-06	6.31056e-06	6.31056e-06	6.31056e-06	6.31056e-06	6.31056e-06	0.000731513	6.31056e-06	1.95015e-05	0.00454312	1.88919e-05	6.31056e-06	1	1	1	1	1	3.09031	719.924	2.99369	0.176273	1	181.752	7.50583	0.753815	476	0.0713643	FALSE
dhs-4	6.31056e-06	6.31056e-06	6.31056e-06	6.31056e-06	6.31056e-06	6.31056e-06	0.000713767	6.31056e-06	1.95015e-05	0.0044329	1.88919e-05	6.31056e-06	1	1	1	1	1	3.09031	702.458	2.99369	0.176231	1	177.385	7.47074	0.753918	475	0.0712144	FALSE
mspn-1	6.31056e-06	6.31056e-06	6.31056e-06	6.31056e-06	6.31056e-06	6.31056e-06	6.31056e-06	0.00142466	1.95015e-05	3.91922e-05	0.00426499	6.31056e-06	1	1	1	1	1	3.09031	6.21058	675.85	0.174756	1	171.538	7.42238	0.757567	450	0.0674663	FALSE
slc-25A10	0.000285336	6.31056e-06	6.31056e-06	6.31056e-06	6.31056e-06	0.000757571	0.0071622	0.00167576	0.00234113	0.0444814	0.0050167	7.6067e-05	3.75112	0.0829605	0.0829605	0.0829605	0.0829605	30.7771	584.766	65.951	0.134015	1	170.394	7.41273	0.872847	309	0.0463268	FALSE
cept-2	6.31056e-06	6.31056e-06	6.31056e-06	6.31056e-06	6.31056e-06	0.000511332	0.000254433	0.000377024	0.00158017	0.00158017	0.0011287	6.31056e-06	1	1	1	1	1	250.402	250.402	178.858	0.0141351	1	170.165	7.41079	1.8497	26	0.00389805	FALSE
sfxn-2	6.31056e-06	6.31056e-06	6.31056e-06	6.31056e-06	6.31056e-06	6.31056e-06	0.000683436	6.31056e-06	1.95015e-05	0.00424453	1.88919e-05	6.31056e-06	1	1	1	1	1	3.09031	672.608	2.99369	0.176154	1	169.923	7.40874	0.754107	474	0.0710645	FALSE
fath-1	6.31056e-06	6.31056e-06	6.31056e-06	6.31056e-06	6.31056e-06	6.31056e-06	0.000664609	6.31056e-06	1.95015e-05	0.0041276	1.88919e-05	6.31056e-06	1	1	1	1	1	3.09031	654.079	2.99369	0.176103	1	165.291	7.36886	0.754233	472	0.0707646	FALSE
ucp-4	6.31056e-06	6.31056e-06	6.31056e-06	6.31056e-06	6.31056e-06	6.31056e-06	0.000660063	6.31056e-06	1.95015e-05	0.00409937	1.88919e-05	6.31056e-06	1	1	1	1	1	3.09031	649.605	2.99369	0.17609	1	164.172	7.35907	0.754264	471	0.0706147	FALSE
sft-4	6.31056e-06	6.31056e-06	6.31056e-06	6.31056e-06	6.31056e-06	0.000762575	6.31056e-06	0.000562275	0.00235659	3.91922e-05	0.00168328	6.31056e-06	1	1	1	1	1	373.436	6.21058	266.74	0.0688246	1	161.847	7.33848	1.16226	172	0.0257871	FALSE
idhg-2	6.31056e-06	6.31056e-06	6.31056e-06	6.31056e-06	6.31056e-06	6.31056e-06	6.31056e-06	0.00131367	1.95015e-05	3.91922e-05	0.00393274	6.31056e-06	1	1	1	1	1	3.09031	6.21058	623.2	0.174487	1	158.375	7.3072	0.758237	447	0.0670165	FALSE
Y105C5A.15	6.31056e-06	6.31056e-06	6.31056e-06	6.31056e-06	6.31056e-06	6.31056e-06	0.000635479	6.31056e-06	1.95015e-05	0.00394669	1.88919e-05	6.31056e-06	1	1	1	1	1	3.09031	625.41	2.99369	0.176018	1	158.124	7.30491	0.754442	470	0.0704648	FALSE
bckd-1B	6.31056e-06	6.31056e-06	6.31056e-06	6.31056e-06	6.31056e-06	6.31056e-06	0.000602681	6.31056e-06	1.95015e-05	0.00374299	1.88919e-05	6.31056e-06	1	1	1	1	1	3.09031	593.132	2.99369	0.175913	1	150.054	7.22934	0.754703	469	0.0703148	FALSE
lim-9	6.31056e-06	6.31056e-06	6.31056e-06	6.31056e-06	6.31056e-06	6.31056e-06	6.31056e-06	0.00120694	1.95015e-05	3.91922e-05	0.0036132	6.31056e-06	1	1	1	1	1	3.09031	6.21058	572.564	0.174181	1	145.716	7.18702	0.758999	444	0.0665667	FALSE
misc-1	0.000411419	6.31056e-06	6.31056e-06	6.31056e-06	6.31056e-06	0.00291286	0.00615996	0.00483246	0.00900162	0.0382569	0.0144669	0.000107588	3.82404	0.058655	0.058655	0.058655	0.058655	83.6677	355.588	134.466	0.0549265	1	143.445	7.16435	1.26022	128	0.0191904	FALSE
txdc-12.1	6.31056e-06	6.31056e-06	6.31056e-06	6.31056e-06	6.31056e-06	0.00113018	6.31056e-06	6.31056e-06	0.00349259	3.91922e-05	1.88919e-05	6.31056e-06	1	1	1	1	1	553.452	6.21058	2.99369	0.174103	1	140.914	7.13867	0.759194	442	0.0662669	FALSE
C33F10.12	6.31056e-06	6.31056e-06	6.31056e-06	6.31056e-06	6.31056e-06	0.000569067	0.000283161	6.31056e-06	0.00175859	0.00175859	1.88919e-05	6.31056e-06	1	1	1	1	1	278.675	278.675	2.99369	0.0658434	1	140.336	7.13274	1.18149	159	0.0238381	FALSE
ttr-59	6.31056e-06	6.31056e-06	6.31056e-06	6.31056e-06	6.31056e-06	6.31056e-06	6.31056e-06	0.00114143	1.95015e-05	3.91922e-05	0.00341708	6.31056e-06	1	1	1	1	1	3.09031	6.21058	541.486	0.173965	1	137.947	7.10797	0.759538	439	0.0658171	FALSE
DY3.8	6.31056e-06	6.31056e-06	6.31056e-06	6.31056e-06	6.31056e-06	6.31056e-06	0.000543608	6.31056e-06	1.95015e-05	0.00337612	1.88919e-05	6.31056e-06	1	1	1	1	1	3.09031	534.995	2.99369	0.175691	1	135.52	7.08236	0.755251	467	0.070015	FALSE
C14H10.3	6.31056e-06	6.31056e-06	6.31056e-06	6.31056e-06	6.31056e-06	6.31056e-06	0.000542813	6.31056e-06	1.95015e-05	0.00337118	1.88919e-05	6.31056e-06	1	1	1	1	1	3.09031	534.213	2.99369	0.175687	1	135.324	7.08028	0.755259	466	0.0698651	FALSE
acl-7	6.31056e-06	6.31056e-06	6.31056e-06	6.31056e-06	6.31056e-06	6.31056e-06	0.000314377	0.000465851	1.95015e-05	0.00195246	0.00139462	6.31056e-06	1	1	1	1	1	3.09031	309.396	220.997	0.0701627	1	133.621	7.062	1.15389	177	0.0265367	FALSE
ugt-12	6.31056e-06	6.31056e-06	6.31056e-06	6.31056e-06	6.31056e-06	6.31056e-06	0.000396537	0.000293799	1.95015e-05	0.00246272	0.000879544	6.31056e-06	1	1	1	1	1	3.09031	390.254	139.377	0.0990308	1	133.43	7.05994	1.00423	248	0.0371814	FALSE
mcm-3	6.31056e-06	6.31056e-06	6.31056e-06	6.31056e-06	6.31056e-06	0.000534972	0.000266196	6.31056e-06	0.00165323	0.00165323	1.88919e-05	6.31056e-06	1	1	1	1	1	261.978	261.978	2.99369	0.0657707	1	131.987	7.04426	1.18197	158	0.0236882	FALSE
immt-2	6.31056e-06	6.31056e-06	6.31056e-06	6.31056e-06	6.31056e-06	6.31056e-06	0.000166198	0.000738828	1.95015e-05	0.00103219	0.00221183	6.31056e-06	1	1	1	1	1	3.09031	163.565	350.496	0.0860231	1	129.538	7.01723	1.06538	221	0.0331334	FALSE
abtm-1	5.89767e-05	6.31056e-06	6.31056e-06	6.31056e-06	6.31056e-06	6.31056e-06	0.00124662	0.000692729	1.95015e-05	0.00774226	0.00207382	1.94771e-05	3.028	0.323999	0.323999	0.323999	0.323999	1.00126	397.506	106.475	0.114919	1	126.327	6.98101	0.939608	272	0.0407796	FALSE
mct-3	6.31056e-06	6.31056e-06	6.31056e-06	6.31056e-06	0.000266704	6.31056e-06	0.000188951	0.000559985	1.95015e-05	0.0011735	0.00167642	6.31056e-06	1	1	1	1	42.2631	3.09031	185.958	265.654	0.0457059	1	124.241	6.957	1.34003	105	0.0157421	FALSE
dhhc-6	6.31056e-06	6.31056e-06	6.31056e-06	6.31056e-06	6.31056e-06	6.31056e-06	0.000490153	6.31056e-06	1.95015e-05	0.00304413	1.88919e-05	6.31056e-06	1	1	1	1	1	3.09031	482.387	2.99369	0.175444	1	122.368	6.93508	0.755862	463	0.0694153	FALSE
abhd-3.1	6.31056e-06	6.31056e-06	6.31056e-06	6.31056e-06	6.31056e-06	6.31056e-06	0.000286456	0.000424477	1.95015e-05	0.00177906	0.00127075	6.31056e-06	1	1	1	1	1	3.09031	281.917	201.37	0.0700426	1	121.844	6.92889	1.15464	175	0.0262369	FALSE
T10C6.6	6.31056e-06	6.31056e-06	6.31056e-06	6.31056e-06	6.31056e-06	6.31056e-06	0.000481063	6.31056e-06	1.95015e-05	0.00298768	1.88919e-05	6.31056e-06	1	1	1	1	1	3.09031	473.441	2.99369	0.175396	1	120.131	6.90847	0.75598	462	0.0692654	FALSE
txt-6	6.31056e-06	6.31056e-06	6.31056e-06	6.31056e-06	6.31056e-06	6.31056e-06	0.000479628	6.31056e-06	1.95015e-05	0.00297877	1.88919e-05	6.31056e-06	1	1	1	1	1	3.09031	472.029	2.99369	0.175389	1	119.778	6.90422	0.755999	461	0.0691154	FALSE
tyr-2	6.31056e-06	6.31056e-06	6.31056e-06	6.31056e-06	6.31056e-06	0.000935634	6.31056e-06	6.31056e-06	0.00289139	3.91922e-05	1.88919e-05	6.31056e-06	1	1	1	1	1	458.184	6.21058	2.99369	0.173305	1	117.097	6.87156	0.761188	435	0.0652174	FALSE
C29H12.2	6.31056e-06	6.31056e-06	6.31056e-06	6.31056e-06	6.31056e-06	6.31056e-06	0.000274964	0.000407447	1.95015e-05	0.00170768	0.00121977	6.31056e-06	1	1	1	1	1	3.09031	270.607	193.291	0.069986	1	116.997	6.87033	1.15499	174	0.026087	FALSE
Y55F3AR.2	6.31056e-06	6.31056e-06	6.31056e-06	6.31056e-06	6.31056e-06	6.31056e-06	0.00046628	6.31056e-06	1.95015e-05	0.00289586	1.88919e-05	6.31056e-06	1	1	1	1	1	3.09031	458.892	2.99369	0.175315	1	116.494	6.86411	0.756181	460	0.0689655	FALSE
acl-5	6.31056e-06	6.31056e-06	6.31056e-06	6.31056e-06	6.31056e-06	6.31056e-06	0.000462436	6.31056e-06	1.95015e-05	0.002872	1.88919e-05	6.31056e-06	1	1	1	1	1	3.09031	455.11	2.99369	0.175293	1	115.548	6.85235	0.756235	459	0.0688156	FALSE
DC2.5	6.31056e-06	6.31056e-06	6.31056e-06	6.31056e-06	6.31056e-06	6.31056e-06	6.31056e-06	0.000943755	1.95015e-05	3.91922e-05	0.00282531	6.31056e-06	1	1	1	1	1	3.09031	6.21058	447.712	0.173133	1	114.503	6.83925	0.761619	434	0.0650675	FALSE
crls-1	6.31056e-06	6.31056e-06	6.31056e-06	6.31056e-06	6.31056e-06	6.31056e-06	0.000450772	6.31056e-06	1.95015e-05	0.00279955	1.88919e-05	6.31056e-06	1	1	1	1	1	3.09031	443.63	2.99369	0.175224	1	112.678	6.81607	0.756406	458	0.0686657	FALSE
Y37E11AM.3	6.31056e-06	6.31056e-06	6.31056e-06	6.31056e-06	6.31056e-06	0.000894549	6.31056e-06	6.31056e-06	0.00276443	3.91922e-05	1.88919e-05	6.31056e-06	1	1	1	1	1	438.064	6.21058	2.99369	0.173093	1	112.067	6.80822	0.761721	433	0.0649175	FALSE
grd-3	6.31056e-06	6.31056e-06	6.31056e-06	6.31056e-06	6.31056e-06	6.31056e-06	6.31056e-06	0.000919955	1.95015e-05	3.91922e-05	0.00275406	6.31056e-06	1	1	1	1	1	3.09031	6.21058	436.422	0.173009	1	111.681	6.80323	0.761931	430	0.0644678	FALSE
haf-3	6.31056e-06	6.31056e-06	6.31056e-06	6.31056e-06	6.31056e-06	6.31056e-06	0.000330303	0.000244725	1.95015e-05	0.00205137	0.000732632	6.31056e-06	1	1	1	1	1	3.09031	325.07	116.096	0.0988169	1	111.314	6.79849	1.00517	247	0.0370315	FALSE
ZK930.2	6.31056e-06	6.31056e-06	6.31056e-06	6.31056e-06	6.31056e-06	6.31056e-06	0.000443643	6.31056e-06	1.95015e-05	0.00275528	1.88919e-05	6.31056e-06	1	1	1	1	1	3.09031	436.614	2.99369	0.17518	1	110.925	6.79343	0.756514	457	0.0685157	FALSE
R13H4.2	6.31056e-06	6.31056e-06	6.31056e-06	6.31056e-06	6.31056e-06	0.000862101	6.31056e-06	6.31056e-06	0.00266415	3.91922e-05	1.88919e-05	6.31056e-06	1	1	1	1	1	422.174	6.21058	2.99369	0.172911	1	108.095	6.75615	0.762178	427	0.064018	FALSE
cyp-35A5	6.31056e-06	6.31056e-06	6.31056e-06	6.31056e-06	6.31056e-06	6.31056e-06	0.000427678	6.31056e-06	1.95015e-05	0.00265613	1.88919e-05	6.31056e-06	1	1	1	1	1	3.09031	420.902	2.99369	0.175077	1	106.996	6.74142	0.756771	455	0.0682159	FALSE
F27C1.2	6.31056e-06	6.31056e-06	6.31056e-06	6.31056e-06	6.31056e-06	6.31056e-06	0.000426846	6.31056e-06	1.95015e-05	0.00265096	1.88919e-05	6.31056e-06	1	1	1	1	1	3.09031	420.083	2.99369	0.175071	1	106.792	6.73866	0.756785	454	0.068066	FALSE
rap-2	6.31056e-06	6.31056e-06	6.31056e-06	6.31056e-06	6.31056e-06	6.31056e-06	6.31056e-06	0.000877072	1.95015e-05	3.91922e-05	0.00262568	6.31056e-06	1	1	1	1	1	3.09031	6.21058	416.078	0.172769	1	106.595	6.73599	0.762535	423	0.0634183	FALSE
poml-4	6.31056e-06	6.31056e-06	6.31056e-06	6.31056e-06	6.31056e-06	6.31056e-06	6.31056e-06	0.000869182	1.95015e-05	3.91922e-05	0.00260206	6.31056e-06	1	1	1	1	1	3.09031	6.21058	412.335	0.172722	1	105.659	6.72327	0.762653	421	0.0631184	FALSE
cyp-25A2	6.31056e-06	6.31056e-06	6.31056e-06	6.31056e-06	6.31056e-06	6.31056e-06	0.000415023	6.31056e-06	1.95015e-05	0.00257753	1.88919e-05	6.31056e-06	1	1	1	1	1	3.09031	408.448	2.99369	0.174989	1	103.883	6.69882	0.756989	453	0.067916	FALSE
dpy-18	6.31056e-06	6.31056e-06	6.31056e-06	6.31056e-06	6.31056e-06	6.31056e-06	6.31056e-06	0.00083932	1.95015e-05	3.91922e-05	0.00251267	6.31056e-06	1	1	1	1	1	3.09031	6.21058	398.169	0.172537	1	102.117	6.67409	0.763118	420	0.0629685	FALSE
ugt-21	6.31056e-06	6.31056e-06	6.31056e-06	6.31056e-06	6.31056e-06	6.31056e-06	0.000403636	6.31056e-06	1.95015e-05	0.00250681	1.88919e-05	6.31056e-06	1	1	1	1	1	3.09031	397.241	2.99369	0.174906	1	101.081	6.65937	0.757196	452	0.0677661	FALSE
ZK550.3	6.31056e-06	6.31056e-06	6.31056e-06	6.31056e-06	6.31056e-06	6.31056e-06	0.000400797	6.31056e-06	1.95015e-05	0.00248918	1.88919e-05	6.31056e-06	1	1	1	1	1	3.09031	394.447	2.99369	0.174884	1	100.383	6.64937	0.75725	451	0.0676162	FALSE
W09G3.6	6.31056e-06	6.31056e-06	6.31056e-06	6.31056e-06	0.00242541	6.31056e-06	6.31056e-06	6.31056e-06	1.95015e-05	3.91922e-05	1.88919e-05	6.31056e-06	1	1	1	1	384.341	3.09031	6.21058	2.99369	0.170811	1	99.159	6.63167	0.767483	405	0.0607196	FALSE
cdr-1	6.31056e-06	6.31056e-06	6.31056e-06	6.31056e-06	6.31056e-06	6.31056e-06	0.000375667	6.31056e-06	1.95015e-05	0.00233311	1.88919e-05	6.31056e-06	1	1	1	1	1	3.09031	369.715	2.99369	0.174679	1	94.1997	6.55765	0.75776	449	0.0673163	FALSE
F23C8.5	0.000330585	6.31056e-06	6.31056e-06	6.31056e-06	0.00184935	0.00263312	0.00262042	0.0019415	0.00813715	0.0162743	0.00581225	8.73792e-05	3.78334	0.0722203	0.0722203	0.0722203	21.1647	93.1245	186.249	66.5175	0.0201795	1	91.7639	6.51986	1.69509	41	0.00614693	FALSE
Y32H12A.7	6.31056e-06	6.31056e-06	6.31056e-06	6.31056e-06	6.31056e-06	6.31056e-06	0.000363497	6.31056e-06	1.95015e-05	0.00225753	1.88919e-05	6.31056e-06	1	1	1	1	1	3.09031	357.738	2.99369	0.174569	1	91.2055	6.51105	0.758033	448	0.0671664	FALSE
acdh-9	0.000101049	6.31056e-06	6.31056e-06	6.31056e-06	6.31056e-06	6.31056e-06	0.000800973	0.00197817	1.95015e-05	0.0049745	0.00592203	2.99951e-05	3.36884	0.210386	0.210386	0.210386	0.210386	0.650158	165.844	197.433	0.0692472	1	91.0344	6.50834	1.1596	169	0.0253373	FALSE
mfn-1	6.31056e-06	6.31056e-06	6.31056e-06	6.31056e-06	6.31056e-06	6.31056e-06	0.000354055	6.31056e-06	1.95015e-05	0.00219889	1.88919e-05	6.31056e-06	1	1	1	1	1	3.09031	348.446	2.99369	0.174479	1	88.8824	6.47383	0.758257	446	0.0668666	FALSE
rbmx-2	6.31056e-06	6.31056e-06	6.31056e-06	6.31056e-06	6.31056e-06	0.000685973	6.31056e-06	6.31056e-06	0.00211986	3.91922e-05	1.88919e-05	6.31056e-06	1	1	1	1	1	335.924	6.21058	2.99369	0.171624	1	86.532	6.43516	0.765421	411	0.0616192	FALSE
dlat-2	6.31056e-06	6.31056e-06	6.31056e-06	6.31056e-06	6.31056e-06	6.31056e-06	0.000331483	6.31056e-06	1.95015e-05	0.0020587	1.88919e-05	6.31056e-06	1	1	1	1	1	3.09031	326.231	2.99369	0.174243	1	83.3287	6.38074	0.758846	445	0.0667166	FALSE
Y108F1.1	6.31056e-06	6.31056e-06	6.31056e-06	6.31056e-06	6.31056e-06	6.31056e-06	6.31056e-06	0.000672235	1.95015e-05	3.91922e-05	0.00201246	6.31056e-06	1	1	1	1	1	3.09031	6.21058	318.904	0.1712	1	82.3013	6.36284	0.766497	408	0.0611694	FALSE
nstp-4	6.31056e-06	6.31056e-06	6.31056e-06	6.31056e-06	6.31056e-06	6.31056e-06	0.000324701	6.31056e-06	1.95015e-05	0.00201658	1.88919e-05	6.31056e-06	1	1	1	1	1	3.09031	319.557	2.99369	0.174165	1	81.6602	6.35156	0.759039	443	0.0664168	FALSE
slc-36.2	6.31056e-06	6.31056e-06	6.31056e-06	6.31056e-06	6.31056e-06	6.31056e-06	0.000313479	6.31056e-06	1.95015e-05	0.00194688	1.88919e-05	6.31056e-06	1	1	1	1	1	3.09031	308.512	2.99369	0.17403	1	78.899	6.30193	0.759377	441	0.0661169	FALSE
tomm-22	0.000375134	6.31056e-06	6.31056e-06	6.31056e-06	6.31056e-06	6.31056e-06	0.0049559	6.31056e-06	1.95015e-05	0.030779	1.88919e-05	9.85165e-05	3.80783	0.0640559	0.0640559	0.0640559	0.0640559	0.197952	312.425	0.191764	0.180414	1	78.2196	6.28946	0.74373	494	0.074063	FALSE
hyl-2	6.31056e-06	6.31056e-06	6.31056e-06	6.31056e-06	6.31056e-06	6.31056e-06	0.000308114	6.31056e-06	1.95015e-05	0.00191356	1.88919e-05	6.31056e-06	1	1	1	1	1	3.09031	303.232	2.99369	0.173961	1	77.579	6.27759	0.759547	440	0.065967	FALSE
ttr-2	0.000290974	6.31056e-06	6.31056e-06	6.31056e-06	6.31056e-06	0.00309016	0.00230643	6.31056e-06	0.00954952	0.0143243	1.88919e-05	7.74764e-05	3.75565	0.0814513	0.0814513	0.0814513	0.0814513	123.257	184.886	0.24384	0.0752169	1	77.117	6.26898	1.12368	186	0.0278861	FALSE
kin-19	0.000468124	6.31056e-06	6.31056e-06	6.31056e-06	6.31056e-06	6.31056e-06	0.00463829	0.00274925	1.95015e-05	0.0288065	0.00823042	0.000121764	3.84452	0.0518261	0.0518261	0.0518261	0.0518261	0.160159	236.576	67.5932	0.113557	1	76.0953	6.24974	0.944786	270	0.0404798	FALSE
let-418	6.31056e-06	6.31056e-06	6.31056e-06	6.31056e-06	6.31056e-06	6.31056e-06	0.000288553	6.31056e-06	1.95015e-05	0.00179208	1.88919e-05	6.31056e-06	1	1	1	1	1	3.09031	283.981	2.99369	0.173691	1	72.7662	6.1852	0.760223	438	0.0656672	FALSE
ugt-29	6.31056e-06	6.31056e-06	6.31056e-06	6.31056e-06	6.31056e-06	6.31056e-06	6.31056e-06	0.000580066	1.95015e-05	3.91922e-05	0.00173654	6.31056e-06	1	1	1	1	1	3.09031	6.21058	275.18	0.170136	1	71.3702	6.15725	0.769204	403	0.0604198	FALSE
ZK1098.2	6.31056e-06	6.31056e-06	6.31056e-06	6.31056e-06	6.31056e-06	6.31056e-06	0.000162613	0.000240964	1.95015e-05	0.00100992	0.000721373	6.31056e-06	1	1	1	1	1	3.09031	160.037	114.312	0.0690154	1	69.6098	6.12122	1.16105	173	0.025937	FALSE
cpt-1	6.31056e-06	6.31056e-06	6.31056e-06	6.31056e-06	6.31056e-06	6.31056e-06	0.00027013	6.31056e-06	1.95015e-05	0.00167766	1.88919e-05	6.31056e-06	1	1	1	1	1	3.09031	265.85	2.99369	0.173401	1	68.2335	6.09241	0.760949	436	0.0653673	FALSE
sel-1	5.98974e-05	6.31056e-06	6.31056e-06	6.31056e-06	6.31056e-06	0.000636113	0.000316522	0.00046903	0.00196578	0.00196578	0.00140413	1.97073e-05	3.03936	0.320215	0.320215	0.320215	0.320215	99.7491	99.7491	71.2494	0.0147009	1	67.767	6.08251	1.83266	27	0.00404798	FALSE
ZK899.2	8.62206e-05	6.31056e-06	6.31056e-06	6.31056e-06	6.31056e-06	0.0013735	0.000455624	6.31056e-06	0.00424453	0.00282969	1.88919e-05	2.62881e-05	3.27984	0.240054	0.240054	0.240054	0.240054	161.462	107.642	0.718648	0.0747102	1	67.5156	6.07715	1.12662	185	0.0277361	FALSE
wdr-83	6.31056e-06	6.31056e-06	6.31056e-06	6.31056e-06	6.31056e-06	6.31056e-06	6.31056e-06	0.000540022	1.95015e-05	3.91922e-05	0.00161666	6.31056e-06	1	1	1	1	1	3.09031	6.21058	256.183	0.169561	1	66.6211	6.05791	0.770673	401	0.0601199	FALSE
samp-1	6.31056e-06	6.31056e-06	6.31056e-06	6.31056e-06	6.31056e-06	6.31056e-06	6.31056e-06	0.00053937	1.95015e-05	3.91922e-05	0.00161471	6.31056e-06	1	1	1	1	1	3.09031	6.21058	255.874	0.169551	1	66.5438	6.05623	0.770699	400	0.05997	FALSE
algn-7	6.31056e-06	6.31056e-06	6.31056e-06	6.31056e-06	6.31056e-06	0.000519774	6.31056e-06	6.31056e-06	0.00160626	3.91922e-05	1.88919e-05	6.31056e-06	1	1	1	1	1	254.536	6.21058	2.99369	0.169619	1	66.185	6.04843	0.770526	402	0.0602699	FALSE
arx-1	6.31056e-06	6.31056e-06	6.31056e-06	6.31056e-06	6.31056e-06	6.31056e-06	0.000250992	6.31056e-06	1.95015e-05	0.0015588	1.88919e-05	6.31056e-06	1	1	1	1	1	3.09031	247.015	2.99369	0.173054	1	63.5247	5.98925	0.761817	432	0.0647676	FALSE
apm-1	6.31056e-06	6.31056e-06	6.31056e-06	6.31056e-06	6.31056e-06	6.31056e-06	0.000248254	6.31056e-06	1.95015e-05	0.0015418	1.88919e-05	6.31056e-06	1	1	1	1	1	3.09031	244.321	2.99369	0.173	1	62.8512	5.97387	0.761953	431	0.0646177	FALSE
endu-1	6.31056e-06	6.31056e-06	6.31056e-06	6.31056e-06	6.31056e-06	6.31056e-06	6.31056e-06	0.000503939	1.95015e-05	3.91922e-05	0.00150864	6.31056e-06	1	1	1	1	1	3.09031	6.21058	239.066	0.168967	1	62.3417	5.96213	0.772199	399	0.0598201	FALSE
zipt-7.2	6.31056e-06	6.31056e-06	6.31056e-06	6.31056e-06	6.31056e-06	6.31056e-06	0.000244629	6.31056e-06	1.95015e-05	0.00151929	1.88919e-05	6.31056e-06	1	1	1	1	1	3.09031	240.753	2.99369	0.172927	1	61.9593	5.95325	0.762137	429	0.0643178	FALSE
tin-44	6.31056e-06	6.31056e-06	6.31056e-06	6.31056e-06	6.31056e-06	6.31056e-06	0.000244332	6.31056e-06	1.95015e-05	0.00151744	1.88919e-05	6.31056e-06	1	1	1	1	1	3.09031	240.461	2.99369	0.172921	1	61.8861	5.95154	0.762152	428	0.0641679	FALSE
paqr-1	6.31056e-06	6.31056e-06	6.31056e-06	6.31056e-06	6.31056e-06	6.31056e-06	0.000242612	6.31056e-06	1.95015e-05	0.00150676	1.88919e-05	6.31056e-06	1	1	1	1	1	3.09031	238.768	2.99369	0.172886	1	61.463	5.94165	0.762241	426	0.0638681	FALSE
cup-4	6.31056e-06	6.31056e-06	6.31056e-06	6.31056e-06	6.31056e-06	6.31056e-06	0.000242514	6.31056e-06	1.95015e-05	0.00150615	1.88919e-05	6.31056e-06	1	1	1	1	1	3.09031	238.672	2.99369	0.172883	1	61.439	5.94108	0.762247	425	0.0637181	FALSE
F59B1.2	0.000257205	6.31056e-06	6.31056e-06	6.31056e-06	6.31056e-06	0.00273152	0.00135917	6.31056e-06	0.00844124	0.00844124	1.88919e-05	6.90341e-05	3.72576	0.0914122	0.0914122	0.0914122	0.0914122	122.276	122.276	0.27366	0.069223	1	61.2295	5.93615	1.15975	167	0.0250375	FALSE
B0464.6	6.31056e-06	6.31056e-06	6.31056e-06	6.31056e-06	6.31056e-06	6.31056e-06	6.31056e-06	0.00049262	1.95015e-05	3.91922e-05	0.00147475	6.31056e-06	1	1	1	1	1	3.09031	6.21058	233.696	0.168762	1	60.9993	5.93072	0.772724	397	0.0595202	FALSE
ZK370.4	6.31056e-06	6.31056e-06	6.31056e-06	6.31056e-06	6.31056e-06	6.31056e-06	0.00023761	6.31056e-06	1.95015e-05	0.00147569	1.88919e-05	6.31056e-06	1	1	1	1	1	3.09031	233.845	2.99369	0.172779	1	60.2323	5.91247	0.762509	424	0.0635682	FALSE
cgt-3	6.31056e-06	6.31056e-06	6.31056e-06	6.31056e-06	6.31056e-06	6.31056e-06	0.000235277	6.31056e-06	1.95015e-05	0.00146121	1.88919e-05	6.31056e-06	1	1	1	1	1	3.09031	231.549	2.99369	0.172728	1	59.6584	5.89865	0.762638	422	0.0632684	FALSE
rfc-2	6.31056e-06	6.31056e-06	6.31056e-06	6.31056e-06	6.31056e-06	6.31056e-06	6.31056e-06	0.000476151	1.95015e-05	3.91922e-05	0.00142545	6.31056e-06	1	1	1	1	1	3.09031	6.21058	225.884	0.168448	1	59.0461	5.88377	0.773534	396	0.0593703	FALSE
frm-1	1.73734e-05	6.31056e-06	6.31056e-06	6.31056e-06	6.31056e-06	6.31056e-06	0.000334609	6.31056e-06	1.95015e-05	0.00207811	1.88919e-05	9.07627e-06	1.91416	0.695281	0.695281	0.695281	0.695281	2.14863	228.961	2.08146	0.17546	1	58.4717	5.86967	0.755821	493	0.073913	FALSE
tspo-1	0.000245451	6.31056e-06	6.31056e-06	6.31056e-06	6.31056e-06	6.31056e-06	0.00194559	0.000961006	1.95015e-05	0.0120832	0.00287696	6.60956e-05	3.71357	0.0954762	0.0954762	0.0954762	0.0954762	0.295051	182.814	43.5272	0.122806	1	56.683	5.82485	0.910781	288	0.0431784	FALSE
Y51A2D.13	6.31056e-06	6.31056e-06	6.31056e-06	6.31056e-06	6.31056e-06	0.000439809	6.31056e-06	6.31056e-06	0.00135914	3.91922e-05	1.88919e-05	6.31056e-06	1	1	1	1	1	215.376	6.21058	2.99369	0.168121	1	56.3951	5.8175	0.774378	395	0.0592204	FALSE
nnt-1	6.31056e-06	6.31056e-06	6.31056e-06	6.31056e-06	6.31056e-06	6.31056e-06	0.000220101	6.31056e-06	1.95015e-05	0.00136696	1.88919e-05	6.31056e-06	1	1	1	1	1	3.09031	216.614	2.99369	0.172368	1	55.9245	5.80541	0.763542	418	0.0626687	FALSE
prx-3	6.31056e-06	6.31056e-06	6.31056e-06	6.31056e-06	6.31056e-06	6.31056e-06	6.31056e-06	0.000448438	1.95015e-05	3.91922e-05	0.00134248	6.31056e-06	1	1	1	1	1	3.09031	6.21058	212.736	0.167867	1	55.7593	5.80114	0.775033	392	0.0587706	FALSE
C05C10.3	6.31056e-06	6.31056e-06	6.31056e-06	6.31056e-06	6.31056e-06	0.00043228	6.31056e-06	6.31056e-06	0.00133588	3.91922e-05	1.88919e-05	6.31056e-06	1	1	1	1	1	211.689	6.21058	2.99369	0.167952	1	55.4734	5.79372	0.774816	394	0.0590705	FALSE
F08F3.4	6.31056e-06	6.31056e-06	6.31056e-06	6.31056e-06	6.31056e-06	6.31056e-06	6.31056e-06	0.00044542	1.95015e-05	3.91922e-05	0.00133345	6.31056e-06	1	1	1	1	1	3.09031	6.21058	211.305	0.1678	1	55.4015	5.79185	0.775208	391	0.0586207	FALSE
klp-17	6.31056e-06	6.31056e-06	6.31056e-06	6.31056e-06	0.000250793	6.31056e-06	0.000177679	6.31056e-06	1.95015e-05	0.00110349	1.88919e-05	6.31056e-06	1	1	1	1	39.7419	3.09031	174.864	2.99369	0.11639	1	55.1726	5.78588	0.934083	283	0.0424288	FALSE
cyp-34A8	6.31056e-06	6.31056e-06	6.31056e-06	6.31056e-06	6.31056e-06	6.31056e-06	0.000211997	6.31056e-06	1.95015e-05	0.00131663	1.88919e-05	6.31056e-06	1	1	1	1	1	3.09031	208.639	2.99369	0.172156	1	53.9307	5.75303	0.764079	417	0.0625187	FALSE
gpa-16	6.31056e-06	6.31056e-06	6.31056e-06	6.31056e-06	6.31056e-06	6.31056e-06	6.31056e-06	0.000432802	1.95015e-05	3.91922e-05	0.00129568	6.31056e-06	1	1	1	1	1	3.09031	6.21058	205.319	0.167508	1	53.9049	5.75235	0.775966	389	0.0583208	FALSE
pgp-2	9.71565e-05	6.31056e-06	6.31056e-06	6.31056e-06	6.31056e-06	6.31056e-06	0.000941258	0.000126798	1.95015e-05	0.00584576	0.000379595	2.9022e-05	3.34768	0.21744	0.21744	0.21744	0.21744	0.671957	201.425	13.0795	0.16242	1	53.8484	5.75083	0.789362	353	0.0529235	FALSE
K09C4.5	6.31056e-06	6.31056e-06	6.31056e-06	6.31056e-06	6.31056e-06	0.000412073	6.31056e-06	6.31056e-06	0.00127343	3.91922e-05	1.88919e-05	6.31056e-06	1	1	1	1	1	201.794	6.21058	2.99369	0.167467	1	52.9996	5.72791	0.77607	388	0.0581709	FALSE
ugt-64	6.31056e-06	6.31056e-06	6.31056e-06	6.31056e-06	6.31056e-06	6.31056e-06	0.00020812	6.31056e-06	1.95015e-05	0.00129255	1.88919e-05	6.31056e-06	1	1	1	1	1	3.09031	204.823	2.99369	0.172048	1	52.9767	5.72729	0.764351	416	0.0623688	FALSE
C27B7.5	6.31056e-06	6.31056e-06	6.31056e-06	6.31056e-06	6.31056e-06	6.31056e-06	6.31056e-06	0.00042287	1.95015e-05	3.91922e-05	0.00126594	6.31056e-06	1	1	1	1	1	3.09031	6.21058	200.607	0.167265	1	52.727	5.72047	0.776594	387	0.058021	FALSE
fgt-1	8.56705e-05	6.31056e-06	6.31056e-06	6.31056e-06	6.31056e-06	0.000440528	0.000657604	6.31056e-06	0.00136137	0.0040841	1.88919e-05	2.61506e-05	3.27605	0.241316	0.241316	0.241316	0.241316	52.0588	156.176	0.722427	0.105863	1	52.2998	5.70873	0.975256	260	0.0389805	FALSE
K08F4.3	0.000225451	6.31056e-06	6.31056e-06	6.31056e-06	6.31056e-06	6.31056e-06	0.00119137	0.0017654	1.95015e-05	0.00739911	0.00528508	6.10957e-05	3.69013	0.10329	0.10329	0.10329	0.10329	0.319197	121.107	86.505	0.0740633	1	52.0086	5.70068	1.1304	184	0.0275862	FALSE
cyp-13A5	6.31056e-06	6.31056e-06	6.31056e-06	6.31056e-06	6.31056e-06	6.31056e-06	0.000202768	6.31056e-06	1.95015e-05	0.0012593	1.88919e-05	6.31056e-06	1	1	1	1	1	3.09031	199.555	2.99369	0.171892	1	51.6598	5.69097	0.764743	415	0.0622189	FALSE
ugt-48	6.31056e-06	6.31056e-06	6.31056e-06	6.31056e-06	6.31056e-06	6.31056e-06	0.000202427	6.31056e-06	1.95015e-05	0.00125719	1.88919e-05	6.31056e-06	1	1	1	1	1	3.09031	199.22	2.99369	0.171882	1	51.5761	5.68863	0.764769	414	0.062069	FALSE
F37C4.6	6.31056e-06	6.31056e-06	6.31056e-06	6.31056e-06	6.31056e-06	6.31056e-06	0.000199746	6.31056e-06	1.95015e-05	0.00124054	1.88919e-05	6.31056e-06	1	1	1	1	1	3.09031	196.581	2.99369	0.171801	1	50.9163	5.67006	0.764974	413	0.061919	FALSE
ipla-6	6.31056e-06	6.31056e-06	6.31056e-06	6.31056e-06	6.31056e-06	6.31056e-06	0.000199416	6.31056e-06	1.95015e-05	0.00123849	1.88919e-05	6.31056e-06	1	1	1	1	1	3.09031	196.256	2.99369	0.171791	1	50.8351	5.66775	0.765	412	0.0617691	FALSE
sec-12	6.31056e-06	6.31056e-06	6.31056e-06	6.31056e-06	6.31056e-06	6.31056e-06	6.31056e-06	0.000388075	1.95015e-05	3.91922e-05	0.00116178	6.31056e-06	1	1	1	1	1	3.09031	6.21058	184.101	0.16632	1	48.6004	5.60289	0.779055	384	0.0575712	FALSE
F55F8.2	6.31056e-06	6.31056e-06	6.31056e-06	6.31056e-06	6.31056e-06	6.31056e-06	0.00018377	6.31056e-06	1.95015e-05	0.00114132	1.88919e-05	6.31056e-06	1	1	1	1	1	3.09031	180.858	2.99369	0.171268	1	46.9856	5.55415	0.766324	410	0.0614693	FALSE
catp-8	6.31056e-06	6.31056e-06	6.31056e-06	6.31056e-06	6.31056e-06	6.31056e-06	0.00018292	6.31056e-06	1.95015e-05	0.00113604	1.88919e-05	6.31056e-06	1	1	1	1	1	3.09031	180.022	2.99369	0.171237	1	46.7765	5.54771	0.766402	409	0.0613193	FALSE
fat-6	0.000233942	6.31056e-06	6.31056e-06	6.31056e-06	6.31056e-06	6.31056e-06	0.00123624	0.00137392	1.95015e-05	0.00767779	0.0041131	6.32185e-05	3.70054	0.0998214	0.0998214	0.0998214	0.0998214	0.308479	121.448	65.0617	0.0844166	1	46.7296	5.54627	1.07357	214	0.032084	FALSE
acdh-13	6.31056e-06	6.31056e-06	6.31056e-06	6.31056e-06	6.31056e-06	6.31056e-06	0.000177523	6.31056e-06	1.95015e-05	0.00110252	1.88919e-05	6.31056e-06	1	1	1	1	1	3.09031	174.71	2.99369	0.171034	1	45.4485	5.50616	0.766918	407	0.0610195	FALSE
hpo-12	6.31056e-06	6.31056e-06	6.31056e-06	6.31056e-06	6.31056e-06	6.31056e-06	0.000175202	6.31056e-06	1.95015e-05	0.0010881	1.88919e-05	6.31056e-06	1	1	1	1	1	3.09031	172.426	2.99369	0.170942	1	44.8775	5.48792	0.76715	406	0.0608696	FALSE
F49C12.7	6.31056e-06	6.31056e-06	6.31056e-06	6.31056e-06	6.31056e-06	6.31056e-06	6.31056e-06	0.000353465	1.95015e-05	3.91922e-05	0.00105817	6.31056e-06	1	1	1	1	1	3.09031	6.21058	167.682	0.165199	1	44.4957	5.47559	0.781993	383	0.0574213	FALSE
ima-2	7.71962e-05	6.31056e-06	6.31056e-06	6.31056e-06	0.0011516	0.000409913	6.31056e-06	0.000604488	0.00126676	3.91922e-05	0.00180965	2.4032e-05	3.21223	0.26259	0.26259	0.26259	47.9194	52.7113	1.63084	75.3019	0.0154856	1	44.3909	5.47219	1.81007	35	0.00524738	FALSE
plk-1	6.31056e-06	6.31056e-06	6.31056e-06	6.31056e-06	6.31056e-06	0.000329423	6.31056e-06	6.31056e-06	0.00101802	3.91922e-05	1.88919e-05	6.31056e-06	1	1	1	1	1	161.32	6.21058	2.99369	0.164878	1	42.8811	5.42227	0.782837	382	0.0572714	FALSE
algn-11	6.31056e-06	6.31056e-06	6.31056e-06	6.31056e-06	6.31056e-06	6.31056e-06	6.31056e-06	0.000333421	1.95015e-05	3.91922e-05	0.000998162	6.31056e-06	1	1	1	1	1	3.09031	6.21058	158.173	0.164445	1	42.1185	5.39638	0.783979	381	0.0571214	FALSE
mccc-1	6.31056e-06	6.31056e-06	6.31056e-06	6.31056e-06	6.31056e-06	6.31056e-06	0.00016365	6.31056e-06	1.95015e-05	0.00101636	1.88919e-05	6.31056e-06	1	1	1	1	1	3.09031	161.057	2.99369	0.17045	1	42.0353	5.39353	0.768404	404	0.0605697	FALSE
B0416.5	6.31056e-06	6.31056e-06	6.31056e-06	6.31056e-06	6.31056e-06	6.31056e-06	6.31056e-06	0.000324346	1.95015e-05	3.91922e-05	0.000970993	6.31056e-06	1	1	1	1	1	3.09031	6.21058	153.868	0.164074	1	41.0422	5.35904	0.784961	380	0.0569715	FALSE
pigv-1	6.31056e-06	6.31056e-06	6.31056e-06	6.31056e-06	6.31056e-06	0.000310003	6.31056e-06	6.31056e-06	0.000958005	3.91922e-05	1.88919e-05	6.31056e-06	1	1	1	1	1	151.81	6.21058	2.99369	0.164073	1	40.5036	5.33998	0.784962	379	0.0568216	FALSE
toe-1	6.31056e-06	6.31056e-06	6.31056e-06	0.000128982	6.31056e-06	0.000523846	0.000651648	9.65627e-05	0.00161884	0.00404711	0.000289079	3.69784e-05	0.170655	0.170655	0.170655	3.48803	0.170655	43.7781	109.445	7.81752	0.0830942	1	40.3029	5.33281	1.08043	212	0.0317841	FALSE
cyp-35A2	6.31056e-06	6.31056e-06	6.31056e-06	6.31056e-06	6.31056e-06	6.31056e-06	6.31056e-06	0.000316311	1.95015e-05	3.91922e-05	0.000946938	6.31056e-06	1	1	1	1	1	3.09031	6.21058	150.056	0.163727	1	40.0892	5.32514	0.785879	378	0.0566717	FALSE
slc-25A18.1	0.000136402	0.00113918	0.000535407	6.31056e-06	6.31056e-06	0.0014486	0.0104517	0.0010681	0.00447661	0.0649108	0.00319758	0.000454326	0.30023	2.50742	1.17846	0.0138899	0.0138899	9.85329	142.873	7.03807	0.150246	1	39.9445	5.31992	0.823196	339	0.0508246	FALSE
vdac-1	0.00182981	6.31056e-06	6.31056e-06	6.31056e-06	0.0164918	0.00404848	0.00564052	0.00298509	0.012511	0.0350309	0.00893645	0.000462186	3.95904	0.0136537	0.0136537	0.0136537	35.6822	27.0692	75.7939	19.3352	0.0112045	1	39.4701	5.30269	1.95061	18	0.00269865	FALSE
R53.4	0.00170532	6.31056e-06	6.31056e-06	6.31056e-06	6.31056e-06	6.31056e-06	0.00772422	0.00667679	1.95015e-05	0.0479718	0.0199883	0.000431063	3.95608	0.0146395	0.0146395	0.0146395	0.0146395	0.0452406	111.287	46.3697	0.097457	1	39.4292	5.30119	1.01119	241	0.0361319	FALSE
ppgn-1	6.31056e-06	6.31056e-06	6.31056e-06	6.31056e-06	6.31056e-06	0.000292923	6.31056e-06	6.31056e-06	0.00090522	3.91922e-05	1.88919e-05	6.31056e-06	1	1	1	1	1	143.445	6.21058	2.99369	0.163279	1	38.4124	5.2635	0.78707	377	0.0565217	FALSE
M04B2.4	6.31056e-06	6.31056e-06	6.31056e-06	6.31056e-06	6.31056e-06	6.31056e-06	6.31056e-06	0.000298011	1.95015e-05	3.91922e-05	0.000892155	6.31056e-06	1	1	1	1	1	3.09031	6.21058	141.375	0.16287	1	37.919	5.24485	0.788158	376	0.0563718	FALSE
ugt-42	6.31056e-06	6.31056e-06	6.31056e-06	6.31056e-06	6.31056e-06	6.31056e-06	6.31056e-06	0.00029707	1.95015e-05	3.91922e-05	0.000889338	6.31056e-06	1	1	1	1	1	3.09031	6.21058	140.929	0.162823	1	37.8074	5.2406	0.788283	375	0.0562219	FALSE
ept-1	0.000101634	6.31056e-06	6.31056e-06	6.31056e-06	6.31056e-06	6.31056e-06	0.000537073	0.000397923	1.95015e-05	0.00333553	0.00119126	3.01413e-05	3.3719	0.209366	0.209366	0.209366	0.209366	0.647004	110.663	39.5225	0.103575	1	37.7605	5.23881	0.984744	256	0.0383808	FALSE
ant-1.2	0.000136893	0.000570786	6.31056e-06	6.31056e-06	6.31056e-06	6.31056e-06	0.00433389	6.31056e-06	1.95015e-05	0.0269159	1.88919e-05	0.000180075	0.7602	3.16971	0.035044	0.035044	0.035044	0.108297	149.471	0.104911	0.183551	1	37.4297	5.22611	0.736244	498	0.0746627	FALSE
trap-3	0.000463726	6.31056e-06	6.31056e-06	6.31056e-06	6.31056e-06	6.31056e-06	0.00245051	0.000907807	1.95015e-05	0.0152191	0.0027177	0.000120664	3.8431	0.0522984	0.0522984	0.0522984	0.0522984	0.161618	126.127	22.5228	0.137248	1	37.216	5.21785	0.862493	315	0.0472264	FALSE
dhcr-24	6.31056e-06	6.31056e-06	6.31056e-06	6.31056e-06	6.31056e-06	6.31056e-06	6.31056e-06	0.000291214	1.95015e-05	3.91922e-05	0.000871806	6.31056e-06	1	1	1	1	1	3.09031	6.21058	138.15	0.162525	1	37.1128	5.21385	0.78908	373	0.055922	FALSE
F22B8.7	6.31056e-06	0.000489958	6.31056e-06	6.31056e-06	6.31056e-06	0.00124607	0.0021701	0.000459386	0.00385073	0.0134776	0.00137526	0.000127222	0.0496026	3.85119	0.0496026	0.0496026	0.0496026	30.2678	105.937	10.8099	0.092651	1	36.7661	5.2003	1.03315	229	0.0343328	FALSE
cdr-6	0.000288674	6.31056e-06	6.31056e-06	6.31056e-06	6.31056e-06	0.00153287	0.000762735	0.000565119	0.00473702	0.00473702	0.00169179	7.69015e-05	3.75382	0.0820603	0.0820603	0.0820603	0.0820603	61.5986	61.5986	21.9995	0.0301517	1	36.3197	5.18268	1.52069	61	0.00914543	FALSE
Y53G8AR.9	0.000521014	6.31056e-06	6.31056e-06	6.31056e-06	6.31056e-06	0.00484154	6.31056e-06	0.00152993	0.0149618	3.91922e-05	0.00458015	0.000134986	3.85975	0.0467496	0.0467496	0.0467496	0.0467496	110.84	0.290342	33.9305	0.11273	1	36.2768	5.18097	0.947959	269	0.0403298	FALSE
spcs-2	6.31056e-06	6.31056e-06	6.31056e-06	6.31056e-06	0.000827326	6.31056e-06	6.31056e-06	6.31056e-06	1.95015e-05	3.91922e-05	1.88919e-05	6.31056e-06	1	1	1	1	131.102	3.09031	6.21058	2.99369	0.157297	1	35.8491	5.16387	0.803279	368	0.0551724	FALSE
mpdu-1	0.000178475	6.31056e-06	6.31056e-06	6.31056e-06	6.31056e-06	6.31056e-06	0.000463236	0.00137287	1.95015e-05	0.00287696	0.00410994	4.93516e-05	3.61639	0.127869	0.127869	0.127869	0.127869	0.395155	58.2952	83.2788	0.0756891	1	35.5242	5.15073	1.12097	191	0.0286357	FALSE
spe-42	6.31056e-06	6.31056e-06	6.31056e-06	6.31056e-06	6.31056e-06	6.31056e-06	0.000134884	6.31056e-06	1.95015e-05	0.000837706	1.88919e-05	6.31056e-06	1	1	1	1	1	3.09031	132.747	2.99369	0.168858	1	34.9577	5.12754	0.772479	398	0.0596702	FALSE
ddx-52	6.31056e-06	6.31056e-06	6.31056e-06	6.31056e-06	6.31056e-06	6.31056e-06	6.31056e-06	0.000271199	1.95015e-05	3.91922e-05	0.000811887	6.31056e-06	1	1	1	1	1	3.09031	6.21058	128.655	0.161411	1	34.739	5.11849	0.792068	371	0.0556222	FALSE
dhs-24	6.31056e-06	0.000883832	6.31056e-06	6.31056e-06	6.31056e-06	0.00168583	0.00279616	0.0029004	0.00520974	0.0173658	0.00868289	0.000225691	0.0279611	3.91612	0.0279611	0.0279611	0.0279611	23.0835	76.945	38.4725	0.0415554	1	34.6323	5.11404	1.38137	89	0.0133433	FALSE
sfxn-1.5	0.000386133	6.31056e-06	6.31056e-06	6.31056e-06	6.31056e-06	6.31056e-06	0.0017004	0.00100788	1.95015e-05	0.0105605	0.00301728	0.000101266	3.81305	0.0623165	0.0623165	0.0623165	0.0623165	0.192577	104.284	29.7955	0.116772	1	33.5837	5.06969	0.932662	273	0.0409295	FALSE
fut-5	6.31056e-06	6.31056e-06	6.31056e-06	6.31056e-06	0.000768338	6.31056e-06	6.31056e-06	6.31056e-06	1.95015e-05	3.91922e-05	1.88919e-05	6.31056e-06	1	1	1	1	121.754	3.09031	6.21058	2.99369	0.15575	1	33.5122	5.06662	0.807572	367	0.0550225	FALSE
pgp-5	6.31056e-06	6.31056e-06	6.31056e-06	6.31056e-06	6.31056e-06	6.31056e-06	6.31056e-06	0.00025439	1.95015e-05	3.91922e-05	0.000761566	6.31056e-06	1	1	1	1	1	3.09031	6.21058	120.681	0.160343	1	32.7455	5.03323	0.794951	370	0.0554723	FALSE
sel-9	0.000596263	6.31056e-06	6.31056e-06	6.31056e-06	6.31056e-06	6.31056e-06	0.00210059	0.00233453	1.95015e-05	0.0130459	0.00698887	0.000153799	3.87691	0.0410313	0.0410313	0.0410313	0.0410313	0.126799	84.8245	45.4417	0.086564	1	32.6085	5.02718	1.06266	220	0.0329835	FALSE
romo-1	0.000546752	6.31056e-06	6.31056e-06	6.31056e-06	6.31056e-06	6.31056e-06	0.00288926	6.31056e-06	1.95015e-05	0.017944	1.88919e-05	0.000141421	3.86613	0.0446225	0.0446225	0.0446225	0.0446225	0.137897	126.883	0.133586	0.184448	1	31.7998	4.99095	0.734126	507	0.076012	FALSE
ttr-41	0.000295494	6.31056e-06	6.31056e-06	6.31056e-06	6.31056e-06	0.00313816	6.31056e-06	6.31056e-06	0.00969787	3.91922e-05	1.88919e-05	7.86064e-05	3.75916	0.0802804	0.0802804	0.0802804	0.0802804	123.372	0.498588	0.240335	0.183392	1	31.0479	4.95642	0.736618	504	0.0755622	FALSE
let-363	6.31056e-06	6.31056e-06	6.31056e-06	6.31056e-06	6.31056e-06	6.31056e-06	0.000118134	6.31056e-06	1.95015e-05	0.00073368	1.88919e-05	6.31056e-06	1	1	1	1	1	3.09031	116.262	2.99369	0.167577	1	30.8366	4.94657	0.775787	390	0.0584708	FALSE
dlat-1	0.000598122	6.31056e-06	6.31056e-06	6.31056e-06	6.31056e-06	0.0022686	0.00158036	0.000669089	0.00701067	0.00981494	0.00200305	0.000154264	3.87728	0.0409076	0.0409076	0.0409076	0.0409076	45.4461	63.6245	12.9846	0.045017	1	30.524	4.93187	1.34662	99	0.0148426	FALSE
arl-1	0.000227247	6.31056e-06	6.31056e-06	6.31056e-06	6.31056e-06	6.31056e-06	0.00120086	6.31056e-06	1.95015e-05	0.00745804	1.88919e-05	6.15446e-05	3.69239	0.102536	0.102536	0.102536	0.102536	0.316869	121.181	0.306963	0.183721	1	30.4769	4.92964	0.735841	505	0.0757121	FALSE
mct-6	0.000359592	6.31056e-06	6.31056e-06	6.31056e-06	6.31056e-06	6.31056e-06	0.00114014	0.0014079	1.95015e-05	0.00708091	0.00421483	9.4631e-05	3.79994	0.0666859	0.0666859	0.0666859	0.0666859	0.20608	74.8265	44.5396	0.0825368	1	29.9097	4.90254	1.08335	213	0.031934	FALSE
fitm-2	0.000139785	6.31056e-06	6.31056e-06	6.31056e-06	6.31056e-06	6.31056e-06	0.000738681	6.31056e-06	1.95015e-05	0.00458763	1.88919e-05	3.96792e-05	3.52288	0.159039	0.159039	0.159039	0.159039	0.49148	115.618	0.476115	0.182944	1	29.1862	4.86721	0.737683	503	0.0754123	FALSE
lec-1	0.000574443	6.31056e-06	6.31056e-06	6.31056e-06	0.00214236	0.00152515	0.00113834	0.00112455	0.00471318	0.00706977	0.00336656	0.000148344	3.87238	0.0425401	0.0425401	0.0425401	14.4418	31.7721	47.6581	22.6943	0.00390069	1	29.1416	4.86501	2.40886	5	0.000749625	FALSE
tag-18	0.000374058	6.31056e-06	6.31056e-06	6.31056e-06	6.31056e-06	0.00297939	6.31056e-06	0.00073227	0.00920721	3.91922e-05	0.00219219	9.82475e-05	3.80731	0.0642312	0.0642312	0.0642312	0.0642312	93.7144	0.398913	22.313	0.125812	1	29.1226	4.86407	0.90028	299	0.0448276	FALSE
gldc-1	6.31056e-06	6.31056e-06	6.31056e-06	6.31056e-06	6.31056e-06	6.31056e-06	0.00011087	6.31056e-06	1.95015e-05	0.000688566	1.88919e-05	6.31056e-06	1	1	1	1	1	3.09031	109.113	2.99369	0.166902	1	29.0494	4.86043	0.77754	386	0.0578711	FALSE
arx-4	0.000132484	6.31056e-06	6.31056e-06	6.31056e-06	6.31056e-06	6.31056e-06	0.000700096	6.31056e-06	1.95015e-05	0.004348	1.88919e-05	3.78538e-05	3.49987	0.166709	0.166709	0.166709	0.166709	0.515181	114.863	0.499075	0.182832	1	29.011	4.85853	0.737947	502	0.0752624	FALSE
cpz-1	0.000131491	6.31056e-06	6.31056e-06	6.31056e-06	6.31056e-06	0.000698222	0.000347427	6.31056e-06	0.00215772	0.00215772	1.88919e-05	3.76058e-05	3.49658	0.167808	0.167808	0.167808	0.167808	57.3773	57.3773	0.502366	0.0710419	1	28.8562	4.85081	1.14849	180	0.0269865	FALSE
ZK829.7	0.000113567	6.31056e-06	6.31056e-06	6.31056e-06	6.31056e-06	6.31056e-06	0.000600132	6.31056e-06	1.95015e-05	0.00372717	1.88919e-05	3.31246e-05	3.42847	0.19051	0.19051	0.19051	0.19051	0.588733	112.52	0.570328	0.182478	1	28.4673	4.83123	0.73879	501	0.0751124	FALSE
acds-10	6.31056e-06	6.31056e-06	6.31056e-06	6.31056e-06	6.31056e-06	6.31056e-06	0.000108098	6.31056e-06	1.95015e-05	0.000671351	1.88919e-05	6.31056e-06	1	1	1	1	1	3.09031	106.385	2.99369	0.16662	1	28.3673	4.82616	0.778272	385	0.0577211	FALSE
nath-10	6.31056e-06	6.31056e-06	6.31056e-06	6.31056e-06	6.31056e-06	0.000207323	6.31056e-06	6.31056e-06	0.000640691	3.91922e-05	1.88919e-05	6.31056e-06	1	1	1	1	1	101.527	6.21058	2.99369	0.157384	1	27.9328	4.80389	0.803038	369	0.0553223	FALSE
acl-6	6.31056e-06	6.31056e-06	0.000218484	6.31056e-06	6.31056e-06	0.000295565	0.000588279	0.000653794	0.000913387	0.00365355	0.00195726	5.93539e-05	0.106321	0.106321	3.68104	0.106321	0.106321	15.3888	61.5553	32.976	0.0458675	1	27.5066	4.78171	1.3385	102	0.0152924	FALSE
F36A2.7	0.00140258	6.31056e-06	6.31056e-06	6.31056e-06	0.000871806	6.31056e-06	0.00432353	0.00366098	1.95015e-05	0.0268516	0.0109598	0.000355377	3.94673	0.0177574	0.0177574	0.0177574	2.45319	0.0548757	75.5582	30.8401	0.0932701	1	27.2266	4.76694	1.03026	231	0.0346327	FALSE
nra-4	0.000824482	6.31056e-06	6.31056e-06	6.31056e-06	6.31056e-06	0.00218901	0.00188139	0.00146731	0.0067647	0.0116845	0.00439266	0.000210853	3.91021	0.0299286	0.0299286	0.0299286	0.0299286	32.0825	55.4152	20.8328	0.032609	1	27.0901	4.75969	1.48666	65	0.00974513	FALSE
col-106	6.31056e-06	6.31056e-06	6.31056e-06	6.31056e-06	0.000597207	6.31056e-06	6.31056e-06	6.31056e-06	1.95015e-05	3.91922e-05	1.88919e-05	6.31056e-06	1	1	1	1	94.6362	3.09031	6.21058	2.99369	0.149593	1	26.7327	4.74053	0.82509	364	0.0545727	FALSE
dhod-1	6.31056e-06	6.31056e-06	0.000784935	6.31056e-06	6.31056e-06	0.00212372	0.00237766	6.31056e-06	0.00656295	0.0147666	1.88919e-05	0.000200967	0.031401	0.031401	3.9058	0.031401	0.031401	32.6569	73.478	0.094005	0.0966254	1	26.5651	4.73146	1.01491	240	0.035982	FALSE
elo-2	0.000291345	6.31056e-06	6.31056e-06	6.31056e-06	6.31056e-06	6.31056e-06	0.000769793	0.0011407	1.95015e-05	0.00478086	0.0034149	7.75693e-05	3.75594	0.0813538	0.0813538	0.0813538	0.0813538	0.251408	61.6334	44.0238	0.0771765	1	26.4975	4.72778	1.11252	198	0.0296852	FALSE
hpo-19	0.000788722	6.31056e-06	6.31056e-06	6.31056e-06	0.00147075	0.00139604	0.00208396	0.000514677	0.0043142	0.0129426	0.00154078	0.000201913	3.90624	0.0312538	0.0312538	0.0312538	7.28406	21.3666	64.0997	7.63092	0.0616273	1	25.0953	4.64935	1.21023	145	0.0217391	FALSE
B0250.5	6.31056e-06	6.31056e-06	6.31056e-06	6.31056e-06	0.000545717	6.31056e-06	6.31056e-06	6.31056e-06	1.95015e-05	3.91922e-05	1.88919e-05	6.31056e-06	1	1	1	1	86.4768	3.09031	6.21058	2.99369	0.147015	1	24.6929	4.62602	0.832639	363	0.0544228	FALSE
rps-25	0.00212343	6.31056e-06	6.31056e-06	6.31056e-06	0.0118789	0.00563774	0.00374036	6.31056e-06	0.0174223	0.0232298	1.88919e-05	0.000535591	3.96465	0.0117824	0.0117824	0.0117824	22.179	32.5291	43.3722	0.0352729	0.0222804	1	24.5289	4.61641	1.65208	46	0.00689655	FALSE
otub-1	6.31056e-06	6.31056e-06	6.31056e-06	6.31056e-06	0.000527622	6.31056e-06	6.31056e-06	6.31056e-06	1.95015e-05	3.91922e-05	1.88919e-05	6.31056e-06	1	1	1	1	83.6095	3.09031	6.21058	2.99369	0.145995	1	23.976	4.58352	0.835662	362	0.0542729	FALSE
ugt-23	0.000380829	6.31056e-06	0.000362095	6.31056e-06	6.31056e-06	0.000979684	0.00170617	0.00144471	0.00302752	0.0105963	0.00432503	0.000188886	2.01618	0.0334093	1.917	0.0334093	0.0334093	16.0283	56.099	22.8975	0.0510662	1	23.7645	4.57074	1.29187	114	0.0170915	FALSE
dnj-27	0.000100659	0.000420334	0.000790213	6.31056e-06	6.31056e-06	0.00347425	0.00292557	0.000788214	0.0107365	0.0181695	0.00235967	0.000329379	0.305602	1.27614	2.3991	0.0191589	0.0191589	32.5962	55.1628	7.16399	0.0606697	1	23.7355	4.56898	1.21703	144	0.0215892	FALSE
tba-1	0.000180379	6.31056e-06	6.31056e-06	6.31056e-06	0.00168178	6.31056e-06	0.000476596	6.31056e-06	1.95015e-05	0.00295994	1.88919e-05	4.98276e-05	3.62006	0.126648	0.126648	0.126648	33.752	0.391381	59.4036	0.379145	0.084149	1	23.4815	4.55346	1.07495	216	0.0323838	FALSE
lys-8	0.000294351	6.31056e-06	6.31056e-06	6.31056e-06	6.31056e-06	6.31056e-06	0.0011666	6.31056e-06	1.95015e-05	0.00724526	1.88919e-05	7.83207e-05	3.75828	0.0805733	0.0805733	0.0805733	0.0805733	0.248996	92.5077	0.241212	0.186103	1	23.2696	4.54038	0.730248	510	0.0764618	FALSE
sep-1	6.31056e-06	6.31056e-06	6.31056e-06	6.31056e-06	6.31056e-06	0.000168314	6.31056e-06	6.31056e-06	0.000520142	3.91922e-05	1.88919e-05	6.31056e-06	1	1	1	1	1	82.4241	6.21058	2.99369	0.152785	1	23.1571	4.53338	0.815918	365	0.0547226	FALSE
F32A11.1	0.000385807	6.31056e-06	6.31056e-06	6.31056e-06	6.31056e-06	6.31056e-06	0.00101938	0.00100703	1.95015e-05	0.00633093	0.00301473	0.000101185	3.8129	0.0623667	0.0623667	0.0623667	0.0623667	0.192732	62.5681	29.7943	0.0939606	1	23.1544	4.53321	1.02705	233	0.0349325	FALSE
rsks-1	7.55983e-05	6.31056e-06	6.31056e-06	6.31056e-06	6.31056e-06	6.31056e-06	0.000199746	0.000295988	1.95015e-05	0.00124054	0.000886098	2.36325e-05	3.19891	0.267029	0.267029	0.267029	0.267029	0.8252	52.4928	37.4949	0.075251	1	22.77	4.50906	1.12349	197	0.0295352	FALSE
W09H1.3	0.000387225	6.31056e-06	6.31056e-06	6.31056e-06	6.31056e-06	6.31056e-06	6.31056e-06	0.00303218	1.95015e-05	3.91922e-05	0.00907743	0.000101539	3.81355	0.062149	0.062149	0.062149	0.062149	0.192059	0.385981	89.3983	0.186169	1	22.5096	4.49247	0.730094	513	0.0769115	FALSE
T10F2.2	0.00014043	0.000586412	6.31056e-06	6.31056e-06	6.31056e-06	0.000745687	0.00148418	0.00164947	0.0023044	0.0092176	0.004938	0.000184866	0.759633	3.1721	0.0341359	0.0341359	0.0341359	12.4653	49.861	26.7113	0.0472139	1	22.2679	4.47689	1.32593	109	0.0163418	FALSE
cdr-2	0.000283125	6.31056e-06	0.000555661	6.31056e-06	6.31056e-06	0.00225509	0.00112211	0.00166276	0.00696893	0.00696893	0.00497781	0.000212852	1.33015	0.0296477	2.61056	0.0296477	0.0296477	32.7408	32.7408	23.3863	0.0168552	1	22.2244	4.47407	1.77327	36	0.0053973	FALSE
arp-1	0.000217192	6.31056e-06	6.31056e-06	6.31056e-06	6.31056e-06	6.31056e-06	6.31056e-06	0.00170073	1.95015e-05	3.91922e-05	0.00509148	5.9031e-05	3.67929	0.106902	0.106902	0.106902	0.106902	0.330361	0.663925	86.2509	0.18483	1	21.838	4.44877	0.733228	511	0.0766117	FALSE
ppw-1	5.85231e-05	6.31056e-06	6.31056e-06	6.31056e-06	6.31056e-06	6.31056e-06	0.00015463	0.000229134	1.95015e-05	0.000960339	0.000685956	1.93637e-05	3.02231	0.325897	0.325897	0.325897	0.325897	1.00712	49.5948	35.4249	0.0744986	1	21.5882	4.43217	1.12785	196	0.0293853	FALSE
T21C9.6	6.31056e-06	6.31056e-06	0.000128028	6.31056e-06	6.31056e-06	6.31056e-06	0.000430901	0.000127704	1.95015e-05	0.00267615	0.000382307	3.67399e-05	0.171763	0.171763	3.48471	0.171763	0.171763	0.5308	72.8403	10.4058	0.148034	1	20.9872	4.39144	0.82964	336	0.0503748	FALSE
T01D3.6	8.8348e-05	6.31056e-06	6.31056e-06	6.31056e-06	6.31056e-06	0.000703694	6.31056e-06	6.31056e-06	0.00217463	3.91922e-05	1.88919e-05	2.68199e-05	3.29412	0.235294	0.235294	0.235294	0.235294	81.0827	1.46131	0.704397	0.180369	1	20.8709	4.38342	0.743838	508	0.0761619	FALSE
mrp-5	6.31056e-06	6.31056e-06	6.31056e-06	6.31056e-06	6.31056e-06	6.31056e-06	7.76033e-05	6.31056e-06	1.95015e-05	0.000481961	1.88919e-05	6.31056e-06	1	1	1	1	1	3.09031	76.3738	2.99369	0.162216	1	20.8644	4.38297	0.789906	372	0.0557721	FALSE
F28C6.8	0.000418267	6.31056e-06	6.31056e-06	6.31056e-06	6.31056e-06	6.31056e-06	0.0014059	6.31056e-06	1.95015e-05	0.00873147	1.88919e-05	0.0001093	3.82679	0.0577363	0.0577363	0.0577363	0.0577363	0.178423	79.8856	0.172845	0.188084	1	20.0737	4.32723	0.725648	514	0.0770615	FALSE
nas-4	6.31056e-06	6.31056e-06	6.31056e-06	6.31056e-06	0.00042291	6.31056e-06	6.31056e-06	6.31056e-06	1.95015e-05	3.91922e-05	1.88919e-05	6.31056e-06	1	1	1	1	67.0163	3.09031	6.21058	2.99369	0.138475	1	19.8277	4.30945	0.858628	361	0.0541229	FALSE
ugt-49	7.74581e-05	6.31056e-06	6.31056e-06	6.31056e-06	6.31056e-06	6.31056e-06	6.31056e-06	0.00060654	1.95015e-05	3.91922e-05	0.00181579	2.40975e-05	3.21437	0.261876	0.261876	0.261876	0.261876	0.809278	1.6264	75.3521	0.179371	1	19.5124	4.28632	0.746247	509	0.0763118	FALSE
acs-22	6.31056e-06	0.000518967	0.00073173	6.31056e-06	6.31056e-06	0.00131985	0.00246277	0.00170305	0.00407873	0.0152952	0.00509841	0.000315829	0.0199809	1.64319	2.31685	0.0199809	0.0199809	12.9143	48.4287	16.1429	0.0624469	1	19.3765	4.27624	1.20449	150	0.0224888	FALSE
hphd-1	0.000452287	6.31056e-06	6.31056e-06	6.31056e-06	0.00134942	0.000960661	0.000717019	6.31056e-06	0.00296873	0.0044531	1.88919e-05	0.000117805	3.8393	0.053568	0.053568	0.053568	11.4548	25.2005	37.8007	0.160366	0.0378947	1	18.6541	4.22142	1.42142	77	0.0115442	FALSE
stt-3	0.000107332	0.000448201	0.000210651	6.31056e-06	6.31056e-06	0.00142484	0.00141797	0.000210118	0.0044032	0.0088064	0.000629028	0.000193124	0.55577	2.3208	1.09076	0.0326762	0.0326762	22.7999	45.5997	3.25712	0.0794009	1	17.9224	4.16369	1.10017	202	0.0302849	FALSE
T26C12.1	0.000725502	6.31056e-06	0.000258886	6.31056e-06	0.000245975	0.000350221	0.00209119	0.00103292	0.00108229	0.0129875	0.00309225	0.000249252	2.91071	0.025318	1.03865	0.025318	0.986851	4.34214	52.1057	12.4061	0.106482	1	17.4602	4.126	0.972724	258	0.0386807	FALSE
vha-19	0.000184162	6.31056e-06	6.31056e-06	6.31056e-06	0.000343412	0.000488953	0.000243297	6.31056e-06	0.00151101	0.00151101	1.88919e-05	5.07735e-05	3.62713	0.124288	0.124288	0.124288	6.76361	29.7599	29.7599	0.372081	0.0444345	1	16.6639	4.05865	1.35228	100	0.0149925	FALSE
rpt-2	6.31056e-06	6.31056e-06	6.31056e-06	6.31056e-06	0.000342652	6.31056e-06	6.31056e-06	6.31056e-06	1.95015e-05	3.91922e-05	1.88919e-05	6.31056e-06	1	1	1	1	54.2982	3.09031	6.21058	2.99369	0.129833	1	16.6482	4.05729	0.886615	360	0.053973	FALSE
mca-2	3.59932e-05	6.31056e-06	6.31056e-06	6.31056e-06	6.31056e-06	6.31056e-06	6.31056e-06	0.000281847	1.95015e-05	3.91922e-05	0.000843763	1.37312e-05	2.62127	0.459577	0.459577	0.459577	0.459577	1.42023	2.85424	61.4485	0.169773	1	16.5456	4.04838	0.770132	499	0.0748126	FALSE
pdi-1	0.000683953	6.31056e-06	0.000335582	6.31056e-06	6.31056e-06	0.0018159	0.00180714	6.31056e-06	0.00561169	0.0112234	1.88919e-05	0.000258039	2.65058	0.0244558	1.30051	0.0244558	0.0244558	21.7474	43.4949	0.0732133	0.0957033	1	16.335	4.02989	1.01907	237	0.0355322	FALSE
npp-13	6.31056e-06	0.000216099	0.000406259	0.000270639	6.31056e-06	0.00109917	0.0012306	0.00121569	0.00339678	0.00764276	0.00363941	0.000224827	0.0280685	0.961179	1.80698	1.20377	0.0280685	15.1084	33.994	16.1876	0.0348952	1	16.3295	4.02941	1.45723	69	0.0103448	FALSE
rhr-1	6.31056e-06	6.31056e-06	6.31056e-06	6.31056e-06	0.000333458	6.31056e-06	6.31056e-06	6.31056e-06	1.95015e-05	3.91922e-05	1.88919e-05	6.31056e-06	1	1	1	1	52.8413	3.09031	6.21058	2.99369	0.128599	1	16.284	4.02538	0.890761	359	0.0538231	FALSE
copb-1	4.24845e-05	0.000354816	6.31056e-06	6.31056e-06	0.000792219	0.000225593	0.000673515	0.000332677	0.000697153	0.00418292	0.000995932	0.00010248	0.414562	3.46228	0.0615782	0.0615782	7.73045	6.80279	40.8168	9.71828	0.0568012	1	16.2671	4.02388	1.24564	133	0.01994	FALSE
tag-10	6.31056e-06	6.31056e-06	6.31056e-06	6.31056e-06	0.000331381	6.31056e-06	6.31056e-06	6.31056e-06	1.95015e-05	3.91922e-05	1.88919e-05	6.31056e-06	1	1	1	1	52.5122	3.09031	6.21058	2.99369	0.128312	1	16.2017	4.01807	0.891732	358	0.0536732	FALSE
ucr-11	0.000686524	6.31056e-06	6.31056e-06	6.31056e-06	6.31056e-06	6.31056e-06	0.00181393	6.31056e-06	1.95015e-05	0.0112656	1.88919e-05	0.000176364	3.89266	0.0357815	0.0357815	0.0357815	0.0357815	0.110576	63.8768	0.107119	0.191544	1	16.0326	4.00293	0.717732	531	0.0796102	FALSE
hpo-8	0.000556076	6.31056e-06	6.31056e-06	6.31056e-06	6.31056e-06	6.31056e-06	0.00146926	6.31056e-06	1.95015e-05	0.00912497	1.88919e-05	0.000143752	3.8683	0.0438989	0.0438989	0.0438989	0.0438989	0.135661	63.4772	0.13142	0.191347	1	15.9471	3.99522	0.718179	530	0.0794603	FALSE
F13H10.8	0.000490374	6.31056e-06	6.31056e-06	6.31056e-06	6.31056e-06	6.31056e-06	0.00129567	6.31056e-06	1.95015e-05	0.00804683	1.88919e-05	0.000127326	3.85131	0.049562	0.049562	0.049562	0.049562	0.153162	63.1984	0.148374	0.191207	1	15.8874	3.98981	0.718495	529	0.0793103	FALSE
mev-1	0.000457224	6.31056e-06	6.31056e-06	6.31056e-06	6.31056e-06	6.31056e-06	0.00120808	6.31056e-06	1.95015e-05	0.00750286	1.88919e-05	0.000119039	3.84096	0.0530125	0.0530125	0.0530125	0.0530125	0.163825	63.0286	0.158703	0.191122	1	15.851	3.9865	0.718689	528	0.0791604	FALSE
lec-8	0.000446929	6.31056e-06	6.31056e-06	6.31056e-06	6.31056e-06	6.31056e-06	0.00118088	6.31056e-06	1.95015e-05	0.00733392	1.88919e-05	0.000116465	3.83745	0.054184	0.054184	0.054184	0.054184	0.167445	62.9709	0.16221	0.191093	1	15.8387	3.98538	0.718755	527	0.0790105	FALSE
Y22D7AL.10	0.00038559	6.31056e-06	6.31056e-06	6.31056e-06	6.31056e-06	6.31056e-06	0.00101881	6.31056e-06	1.95015e-05	0.00632737	1.88919e-05	0.00010113	3.8128	0.0624002	0.0624002	0.0624002	0.0624002	0.192836	62.5664	0.186807	0.190888	1	15.7521	3.97747	0.719222	526	0.0788606	FALSE
msp-152	0.000320828	6.31056e-06	6.31056e-06	6.31056e-06	6.31056e-06	0.0017036	6.31056e-06	6.31056e-06	0.00526465	3.91922e-05	1.88919e-05	8.49399e-05	3.77712	0.0742943	0.0742943	0.0742943	0.0742943	61.9809	0.461411	0.222415	0.18943	1	15.6848	3.97129	0.722551	523	0.0784108	FALSE
mpc-2	0.000303146	6.31056e-06	6.31056e-06	6.31056e-06	6.31056e-06	6.31056e-06	0.000800973	6.31056e-06	1.95015e-05	0.0049745	1.88919e-05	8.05195e-05	3.76488	0.078373	0.078373	0.078373	0.078373	0.242197	61.7801	0.234625	0.190481	1	15.5838	3.96198	0.720149	525	0.0787106	FALSE
rpl-36	0.00230575	6.31056e-06	6.31056e-06	6.31056e-06	0.0171984	0.00612179	6.31056e-06	6.31056e-06	0.0189182	3.91922e-05	1.88919e-05	0.00058117	3.96742	0.0108584	0.0108584	0.0108584	29.5926	32.5519	0.0674367	0.0325066	0.078988	1	15.5611	3.95987	1.10244	201	0.0301349	FALSE
K11H3.3	0.000667454	0.0016723	0.00157194	6.31056e-06	6.31056e-06	0.00283535	0.00599606	0.00470387	0.00876211	0.037239	0.014082	0.000979501	0.681422	1.7073	1.60483	0.00644263	0.00644263	8.94548	38.0183	14.3767	0.0641453	1	15.3367	3.93892	1.19283	154	0.0230885	FALSE
cdr-4	0.000427871	6.31056e-06	0.00111965	6.31056e-06	6.31056e-06	6.31056e-06	0.00301472	0.00167523	1.95015e-05	0.0187232	0.00501513	0.000390037	1.097	0.0161794	2.87064	0.0161794	0.0161794	0.0499993	48.0036	12.8581	0.128339	1	15.232	3.92903	0.891642	302	0.0452774	FALSE
eef-1B.2	0.000162123	6.31056e-06	6.31056e-06	6.31056e-06	6.31056e-06	0.000860876	6.31056e-06	6.31056e-06	0.00266037	3.91922e-05	1.88919e-05	4.52637e-05	3.58175	0.139418	0.139418	0.139418	0.139418	58.775	0.865864	0.417374	0.186554	1	15.0494	3.91163	0.729196	521	0.0781109	FALSE
tmed-4	0.00130386	6.31056e-06	6.31056e-06	0.000974125	0.00069467	6.31056e-06	0.00295291	0.00510498	1.95015e-05	0.0183393	0.0152827	0.000572652	2.27688	0.0110199	0.0110199	1.70108	1.21307	0.0340548	32.0252	26.6876	0.0732236	1	14.99	3.90593	1.13535	181	0.0271364	FALSE
acox-1.5	6.31056e-06	0.000255313	0.00047998	6.31056e-06	6.31056e-06	0.000649318	0.00113082	0.000718149	0.00200659	0.00702306	0.00214992	0.000186979	0.0337501	1.36547	2.56703	0.0337501	0.0337501	10.7316	37.5608	11.4982	0.0658336	1	14.9561	3.90266	1.18155	157	0.0235382	FALSE
cup-2	0.00016047	6.31056e-06	6.31056e-06	6.31056e-06	6.31056e-06	6.31056e-06	0.000423995	6.31056e-06	1.95015e-05	0.00263325	1.88919e-05	4.48505e-05	3.57789	0.140702	0.140702	0.140702	0.140702	0.434812	58.7117	0.421219	0.18879	1	14.9271	3.89986	0.72402	522	0.0782609	FALSE
rps-17	0.00366943	6.31056e-06	6.31056e-06	6.31056e-06	0.0296507	0.00649491	0.000807947	6.31056e-06	0.0200713	0.00501782	1.88919e-05	0.000922091	3.97947	0.00684375	0.00684375	0.00684375	32.156	21.7671	5.44178	0.0204881	0.0563949	1	14.8464	3.89204	1.24876	131	0.0196402	FALSE
raga-1	0.000127525	6.31056e-06	6.31056e-06	6.31056e-06	6.31056e-06	0.000677158	6.31056e-06	6.31056e-06	0.00209263	3.91922e-05	1.88919e-05	3.66141e-05	3.48294	0.172353	0.172353	0.172353	0.172353	57.1536	1.07041	0.515973	0.184983	1	14.7281	3.8805	0.732867	519	0.0778111	FALSE
rsp-6	0.00111514	6.31056e-06	6.31056e-06	6.31056e-06	6.31056e-06	0.00118428	0.00117857	0.00174643	0.0036598	0.00731959	0.00522828	0.000283518	3.93323	0.0222581	0.0222581	0.0222581	0.0222581	12.9085	25.817	18.4407	0.0264923	1	14.2971	3.83765	1.57688	56	0.0083958	FALSE
immt-1	0.000841545	6.31056e-06	6.31056e-06	6.31056e-06	0.00112089	0.00159594	0.000317647	0.00141209	0.00493193	0.00197277	0.00422737	0.000215119	3.91199	0.0293352	0.0293352	0.0293352	5.21057	22.9265	9.1706	19.6513	0.0109796	1	14.2397	3.83185	1.95941	17	0.00254873	FALSE
R151.2	0.000264048	0.000551309	0.000518221	6.31056e-06	6.31056e-06	0.0014021	0.002093	0.000516909	0.00433291	0.0129987	0.00154747	0.000334972	0.788268	1.64584	1.54706	0.0188391	0.0188391	12.9351	38.8054	4.6197	0.0908039	1	14.0948	3.81709	1.0419	227	0.034033	FALSE
unc-108	0.000193613	6.31056e-06	6.31056e-06	6.31056e-06	0.00288827	6.31056e-06	6.31056e-06	6.31056e-06	1.95015e-05	3.91922e-05	1.88919e-05	5.3136e-05	3.64371	0.118762	0.118762	0.118762	54.3562	0.367012	0.737582	0.355538	0.187107	1	13.9541	3.80261	0.72791	532	0.0797601	FALSE
crt-1	0.00040056	6.31056e-06	0.00117921	0.000523707	6.31056e-06	0.00212698	0.00291049	0.0015683	0.00657302	0.0180758	0.00469502	0.000527447	0.759432	0.0119643	2.23569	0.99291	0.0119643	12.462	34.2704	8.9014	0.0634293	1	13.9114	3.7982	1.19771	151	0.0226387	FALSE
glt-1	8.35539e-05	6.31056e-06	6.31056e-06	6.31056e-06	6.31056e-06	6.31056e-06	0.000220766	6.31056e-06	1.95015e-05	0.00137108	1.88919e-05	2.56214e-05	3.2611	0.2463	0.2463	0.2463	0.2463	0.761143	53.5133	0.737348	0.185496	1	13.8145	3.78811	0.731665	520	0.077961	FALSE
rps-13	0.0018462	6.31056e-06	6.31056e-06	6.31056e-06	0.0108198	0.00280096	6.31056e-06	0.00206525	0.00865581	3.91922e-05	0.00618272	0.000466282	3.9594	0.0135338	0.0135338	0.0135338	23.2043	18.5634	0.0840525	13.2596	0.0229809	1	13.7779	3.78428	1.63863	49	0.00734633	FALSE
myo-3	2.02573e-05	8.45909e-05	7.9514e-05	0.000635643	0.00052884	0.003227	0.000107048	6.31056e-06	0.0099724	0.000664827	1.88919e-05	0.000205001	0.0988154	0.412636	0.387871	3.10068	2.57969	48.6456	3.24304	0.0921549	0.16092	1	13.6401	3.76978	0.793389	350	0.0524738	FALSE
erm-1	6.92144e-05	6.31056e-06	6.31056e-06	6.31056e-06	6.31056e-06	0.00036753	6.31056e-06	6.31056e-06	0.00113578	3.91922e-05	1.88919e-05	2.20365e-05	3.1409	0.286368	0.286368	0.286368	0.286368	51.5408	1.77851	0.857298	0.178838	1	13.6157	3.7672	0.74754	515	0.0772114	FALSE
art-1	0.000650525	0.00380307	0.00255344	0.000680417	6.31056e-06	0.00276344	0.0137505	0.00356577	0.00853987	0.0853987	0.0106748	0.00192186	0.338486	1.97884	1.32863	0.35404	0.00328356	4.44354	44.4354	5.55442	0.134483	1	13.6092	3.76651	0.871334	312	0.0467766	FALSE
ugt-19	7.56861e-05	6.31056e-06	6.31056e-06	6.31056e-06	6.31056e-06	6.31056e-06	0.000199978	6.31056e-06	1.95015e-05	0.00124198	1.88919e-05	2.36544e-05	3.19966	0.266781	0.266781	0.266781	0.266781	0.824435	52.505	0.798661	0.184784	1	13.5987	3.7654	0.733337	518	0.0776612	FALSE
F46H5.7	6.31056e-06	6.31056e-06	6.31056e-06	6.31056e-06	0.000263811	6.31056e-06	6.31056e-06	6.31056e-06	1.95015e-05	3.91922e-05	1.88919e-05	6.31056e-06	1	1	1	1	41.8047	3.09031	6.21058	2.99369	0.116774	1	13.5248	3.75754	0.932656	357	0.0535232	FALSE
mvk-1	7.12451e-05	6.31056e-06	6.31056e-06	6.31056e-06	6.31056e-06	6.31056e-06	0.000188244	6.31056e-06	1.95015e-05	0.0011691	1.88919e-05	2.25442e-05	3.16024	0.27992	0.27992	0.27992	0.27992	0.865037	51.8582	0.837993	0.184312	1	13.4603	3.75064	0.734445	517	0.0775112	FALSE
mua-6	6.31056e-06	6.31056e-06	6.31056e-06	6.31056e-06	0.000253935	6.31056e-06	6.31056e-06	6.31056e-06	1.95015e-05	3.91922e-05	1.88919e-05	6.31056e-06	1	1	1	1	40.2398	3.09031	6.21058	2.99369	0.114636	1	13.1336	3.71519	0.940678	356	0.0533733	FALSE
copa-1	0.000298565	0.000138528	0.000260428	0.000520473	0.00012372	0.00158538	0.00113947	0.00129885	0.00489932	0.00707679	0.00388835	0.000304498	0.980513	0.454939	0.85527	1.70928	0.406308	16.0898	23.2408	12.7697	0.0220831	1	13.1267	3.71443	1.65594	45	0.00674663	FALSE
rpl-26	0.00142135	6.31056e-06	6.31056e-06	6.31056e-06	6.31056e-06	0.00301896	0.0015022	6.31056e-06	0.00932952	0.00932952	1.88919e-05	0.000360071	3.94742	0.0175259	0.0175259	0.0175259	0.0175259	25.9102	25.9102	0.0524671	0.0815615	1	12.9726	3.6974	1.08851	209	0.0313343	FALSE
fard-1	0.000149171	0.000622913	0.000585527	0.000780128	6.31056e-06	0.00118815	0.00256191	0.00262821	0.00367175	0.0159109	0.00786804	0.000534435	0.279119	1.16555	1.0956	1.45973	0.0118079	6.87035	29.7715	14.7222	0.0567966	1	12.844	3.68302	1.24568	135	0.0202399	FALSE
ZK686.3	0.000235329	0.000491347	0.000461857	6.31056e-06	0.000438824	0.0012496	0.00155447	0.000460689	0.00386165	0.00965413	0.00137916	0.000298711	0.787815	1.64489	1.54617	0.021126	1.46906	12.9277	32.3193	4.61704	0.0695471	1	12.8333	3.68182	1.15772	168	0.0251874	FALSE
cnx-1	6.31056e-06	6.31056e-06	6.31056e-06	6.31056e-06	0.000246188	6.31056e-06	6.31056e-06	6.31056e-06	1.95015e-05	3.91922e-05	1.88919e-05	6.31056e-06	1	1	1	1	39.0121	3.09031	6.21058	2.99369	0.112856	1	12.8267	3.68107	0.947476	355	0.0532234	FALSE
clu-1	6.31056e-06	6.31056e-06	0.000256312	0.000341498	0.000121765	0.000866848	0.000431333	0.000766991	0.00267882	0.00267882	0.00229614	0.000152608	0.0413515	0.0413515	1.67955	2.23775	0.797894	17.5537	17.5537	15.046	0.0138672	1	12.7378	3.67104	1.85801	23	0.00344828	FALSE
mtch-1	0.000732414	6.31056e-06	6.31056e-06	6.31056e-06	6.31056e-06	6.31056e-06	0.00129012	0.000477934	1.95015e-05	0.00801241	0.00143079	0.000187837	3.89921	0.033596	0.033596	0.033596	0.033596	0.103822	42.6563	7.61719	0.149788	1	12.6027	3.65566	0.824522	337	0.0505247	FALSE
his-4	6.31056e-06	6.31056e-06	6.31056e-06	0.00880377	6.31056e-06	0.01609	0.00533746	0.00922736	0.049723	0.0331487	0.0276239	0.00220567	0.00286106	0.00286106	0.00286106	3.99142	0.00286106	22.5432	15.0288	12.524	0.0264369	1	12.5247	3.64671	1.57779	54	0.00809595	FALSE
F01G4.6	0.00174394	0.00572188	0.00733427	0.014332	0.0097559	0.0224894	0.0315966	0.0282874	0.0694992	0.196233	0.0846839	0.00728302	0.239453	0.785646	1.00704	1.96786	1.33954	9.54263	26.9439	11.6276	0.0390432	1	12.3634	3.628	1.40845	78	0.0116942	FALSE
sacy-1	0.000907502	6.31056e-06	6.31056e-06	0.000678001	6.31056e-06	0.00309783	0.000342543	0.00253794	0.00957325	0.00212739	0.00759782	0.000399531	2.27142	0.0157949	0.0157949	1.69699	0.0157949	23.9612	5.32472	19.0168	0.0490277	1	12.0796	3.59451	1.30956	112	0.0167916	FALSE
mca-3	0.000293311	0.000444526	0.000417847	0.000371146	0.000661681	0.00150737	0.0015001	0.00125037	0.00465823	0.00931646	0.00374322	0.000381707	0.768418	1.16457	1.09468	0.972331	1.73348	12.2037	24.4073	9.80652	0.0284512	1	12.0378	3.58949	1.5459	58	0.00869565	FALSE
gfat-1	6.31056e-06	6.31056e-06	0.000450876	6.31056e-06	0.000642585	6.31056e-06	0.000151751	0.00134921	1.95015e-05	0.000942458	0.00403911	0.000117452	0.0537289	0.0537289	3.83881	0.0537289	5.47105	0.166039	8.02421	34.3895	0.101166	1	12.0127	3.58649	0.994967	254	0.038081	FALSE
mcm-5	0.000161359	0.000449205	6.31056e-06	6.31056e-06	6.31056e-06	0.000571213	0.000710571	0.000421176	0.00176522	0.00441305	0.00126087	0.000155796	1.03571	2.88328	0.0405052	0.0405052	0.0405052	11.3303	28.3258	8.09309	0.0587032	1	11.9474	3.57863	1.23134	139	0.0208396	FALSE
rpl-16	0.000993338	6.31056e-06	6.31056e-06	6.31056e-06	0.00222276	0.00316479	6.31056e-06	6.31056e-06	0.00978016	3.91922e-05	1.88919e-05	0.000253068	3.92519	0.0249363	0.0249363	0.0249363	8.78328	38.6464	0.154868	0.0746515	0.140006	1	11.9148	3.57468	0.853854	323	0.0484258	FALSE
sec-11	0.000886052	6.31056e-06	6.31056e-06	6.31056e-06	0.000826122	6.31056e-06	0.00117056	0.000867284	1.95015e-05	0.00726987	0.00259638	0.000226246	3.91632	0.0278925	0.0278925	0.0278925	3.65143	0.0861962	32.1326	11.4759	0.0924664	1	11.8365	3.56518	1.03402	230	0.0344828	FALSE
tbb-1	0.000272777	0.00037969	0.000356902	6.31056e-06	0.00271282	0.000482818	0.000720732	0.001068	0.00149205	0.00447616	0.00319726	0.00025392	1.07426	1.49531	1.40557	0.0248525	10.6838	5.87608	17.6282	12.5916	0.00238927	1	11.6949	3.54781	2.62174	4	0.0005997	FALSE
pks-1	6.31056e-06	6.31056e-06	6.31056e-06	6.31056e-06	1.96964e-05	5.60878e-05	6.31056e-06	2.06778e-05	0.000173328	3.91922e-05	6.1903e-05	6.31056e-06	1	1	1	1	3.12118	27.4664	6.21058	9.80944	0.0491191	1	11.6519	3.54249	1.30875	166	0.0248876	FALSE
pnn-1	0.00139877	6.31056e-06	6.31056e-06	6.31056e-06	6.31056e-06	0.00114269	6.31056e-06	0.00421276	0.00353128	3.91922e-05	0.0126117	0.000354426	3.94659	0.017805	0.017805	0.017805	0.017805	9.96335	0.110579	35.5834	0.131678	1	11.4188	3.51334	0.880488	307	0.046027	FALSE
rpl-14	0.00119045	0.00124278	0.00116819	6.31056e-06	0.0110993	0.00474099	0.000786353	0.00349571	0.0146511	0.0048837	0.0104651	0.000901934	1.31989	1.37791	1.29521	0.0069967	12.3061	16.2441	5.4147	11.6029	0.00186249	1	11.392	3.50995	2.72991	2	0.00029985	FALSE
pdi-6	0.000478552	0.00079934	0.000375683	6.31056e-06	6.31056e-06	0.00304934	0.00151731	6.31056e-06	0.0094234	0.0094234	1.88919e-05	0.000414971	1.15322	1.92625	0.905323	0.0152072	0.0152072	22.7086	22.7086	0.0455258	0.0824716	1	11.3695	3.50709	1.0837	211	0.0316342	FALSE
slc-25A21	0.000143656	0.00119976	0.00112776	6.31056e-06	6.31056e-06	0.00228845	0.0022774	0.00224981	0.007072	0.014144	0.00673523	0.000619372	0.231938	1.93707	1.82081	0.0101886	0.0101886	11.418	22.836	10.8743	0.0353766	1	11.2846	3.49629	1.45128	71	0.0106447	FALSE
arl-8	0.00021464	6.31056e-06	6.31056e-06	6.31056e-06	6.31056e-06	6.31056e-06	6.31056e-06	0.000840372	1.95015e-05	3.91922e-05	0.00251582	5.83928e-05	3.67579	0.108071	0.108071	0.108071	0.108071	0.333972	0.671182	43.0844	0.192276	1	11.0494	3.4659	0.716074	538	0.0806597	FALSE
dld-1	0.000781149	6.31056e-06	6.31056e-06	6.31056e-06	6.31056e-06	6.31056e-06	0.000917312	0.00101947	1.95015e-05	0.00569704	0.00305198	0.00020002	3.90535	0.0315496	0.0315496	0.0315496	0.0315496	0.0974979	28.4823	15.2584	0.099839	1	10.9674	3.45515	1.0007	252	0.0377811	FALSE
poml-3	6.31056e-06	6.31056e-06	0.000437075	6.31056e-06	6.31056e-06	6.31056e-06	0.000588422	0.000435969	1.95015e-05	0.00365444	0.00130516	0.000114002	0.055355	0.055355	3.83394	0.055355	0.055355	0.171064	32.056	11.4486	0.119269	1	10.9328	3.45059	0.923473	280	0.041979	FALSE
Y66D12A.8	0.000170287	6.31056e-06	6.31056e-06	6.31056e-06	6.31056e-06	6.31056e-06	6.31056e-06	0.000666718	1.95015e-05	3.91922e-05	0.00199595	4.73046e-05	3.59979	0.133403	0.133403	0.133403	0.133403	0.412255	0.828508	42.1936	0.190637	1	10.8919	3.44519	0.719792	537	0.0805097	FALSE
rpl-27	0.00116168	6.31056e-06	6.31056e-06	6.31056e-06	0.00324931	0.00308426	6.31056e-06	6.31056e-06	0.0095313	3.91922e-05	1.88919e-05	0.000295152	3.93586	0.0213807	0.0213807	0.0213807	11.0089	32.2929	0.132787	0.0640073	0.122173	1	10.8747	3.4429	0.913025	290	0.0434783	FALSE
spg-7	5.22295e-05	0.000654304	0.000820046	6.31056e-06	6.31056e-06	0.0013867	0.00151801	0.000817971	0.00428532	0.00942771	0.00244876	0.000383223	0.13629	1.70737	2.13987	0.0164671	0.0164671	11.1823	24.6011	6.3899	0.0591699	1	10.5475	3.39882	1.2279	140	0.0209895	FALSE
nep-17	2.78089e-05	6.31056e-06	6.31056e-06	6.31056e-06	0.000414847	6.31056e-06	6.31056e-06	6.31056e-06	1.95015e-05	3.91922e-05	1.88919e-05	1.16851e-05	2.37985	0.54005	0.54005	0.54005	35.5021	1.66892	3.35402	1.61674	0.148351	1	10.5355	3.39718	0.828708	500	0.0749625	FALSE
C28H8.3	6.31056e-06	6.31056e-06	0.000184772	6.31056e-06	0.000175557	6.31056e-06	0.000310941	6.31056e-06	1.95015e-05	0.00193112	1.88919e-05	5.09258e-05	0.123917	0.123917	3.62825	0.123917	3.4473	0.38294	37.9203	0.370969	0.170099	1	10.5304	3.39649	0.769298	366	0.0548726	FALSE
ctl-2	0.000238484	6.31056e-06	6.31056e-06	6.31056e-06	6.31056e-06	0.000844237	6.31056e-06	6.31056e-06	0.00260895	3.91922e-05	1.88919e-05	6.4354e-05	3.70582	0.0980601	0.0980601	0.0980601	0.0980601	40.5406	0.60901	0.293562	0.19415	1	10.3853	3.37647	0.711863	542	0.0812594	FALSE
pgp-1	6.29838e-05	0.000131505	6.31056e-06	6.31056e-06	6.31056e-06	6.31056e-06	0.000332832	6.31056e-06	1.95015e-05	0.00206708	1.88919e-05	5.17774e-05	1.21643	2.53981	0.121879	0.121879	0.121879	0.376642	39.9223	0.364867	0.194954	1	10.1964	3.34999	0.710068	543	0.0814093	FALSE
nkb-3	0.000638873	6.31056e-06	6.31056e-06	6.31056e-06	0.000953057	0.000678485	0.000337606	0.000500272	0.00209673	0.00209673	0.00149766	0.000164451	3.88488	0.0383735	0.0383735	0.0383735	5.79539	12.7498	12.7498	9.10703	0.0016331	1	10.1005	3.33636	2.78699	1	0.000149925	FALSE
dhs-28	9.87537e-05	0.000412378	0.000387629	0.000516457	0.000368297	0.00104877	0.00130463	0.000773295	0.00324101	0.00810253	0.00231501	0.000353804	0.279119	1.16555	1.0956	1.45973	1.04096	9.16047	22.9012	6.54319	0.0520546	1	9.91144	3.3091	1.28354	116	0.0173913	FALSE
skpo-1	0.00248625	6.31056e-06	6.31056e-06	6.31056e-06	6.31056e-06	0.00165026	0.00197075	0.00243359	0.0050998	0.0122395	0.00728542	0.000626296	3.96977	0.010076	0.010076	0.010076	0.010076	8.14279	19.5427	11.6326	0.0392383	1	9.83202	3.29749	1.40629	80	0.011994	FALSE
sec-61.A	0.000699542	6.31056e-06	0.000343231	0.00182921	0.00163057	0.00232161	0.00231041	0.00171181	0.00717449	0.014349	0.00512464	0.000719574	0.972161	0.00876985	0.476991	2.54208	2.26601	9.97047	19.9409	7.12176	0.0288578	1	9.82479	3.29643	1.53974	59	0.00884558	FALSE
let-721	0.000279699	6.31056e-06	6.31056e-06	6.31056e-06	0.000521561	0.000742603	6.31056e-06	6.31056e-06	0.00229487	3.91922e-05	1.88919e-05	7.46576e-05	3.74642	0.0845266	0.0845266	0.0845266	6.98604	30.7386	0.524959	0.253047	0.140006	1	9.62566	3.26689	0.853853	330	0.0494753	FALSE
F27D4.1	0.000265198	0.00055371	0.000520478	6.31056e-06	0.00197809	0.000704103	0.00140141	6.31056e-06	0.00217589	0.00870357	1.88919e-05	0.000336424	0.788284	1.64587	1.54709	0.0187577	5.87973	6.46771	25.8708	0.0561549	0.0896256	1	9.56861	3.25831	1.04757	224	0.0335832	FALSE
denn-4	6.31056e-06	6.31056e-06	6.31056e-06	0.000136761	6.31056e-06	0.000138861	6.90953e-05	0.000204774	0.000429121	0.000429121	0.000613031	3.89233e-05	0.162128	0.162128	0.162128	3.51362	0.162128	11.0248	11.0248	15.7497	0.0235268	1	9.49036	3.24646	1.62844	51	0.00764618	FALSE
vit-2	0.000535386	0.00315028	0.00305673	0.0054726	0.00208745	0.0072365	0.00964498	0.00981395	0.022363	0.0599009	0.0293799	0.00305375	0.175321	1.03161	1.00098	1.79209	0.683571	7.32313	19.6155	9.62095	0.039626	1	9.31079	3.2189	1.40202	81	0.0121439	FALSE
laf-1	0.00101719	0.000749577	0.000469726	0.000625841	6.31056e-06	0.00127089	0.00363619	6.31056e-06	0.00392745	0.0225828	1.88919e-05	0.000715583	1.42148	1.04751	0.656425	0.874588	0.00881876	5.48845	31.5586	0.0264007	0.157438	1	9.27057	3.21266	0.802891	347	0.052024	FALSE
nra-2	0.000369188	0.000935592	0.00117259	6.31056e-06	0.000278527	0.00158628	0.00197328	0.00175443	0.00490208	0.0122552	0.00525223	0.00062092	0.594583	1.50678	1.88847	0.0101632	0.448572	7.89487	19.7372	8.45879	0.0441193	1	9.13485	3.19138	1.35537	97	0.0145427	FALSE
dars-1	7.62167e-05	0.00190961	0.00239333	6.31056e-06	0.00170548	0.00283299	0.00342346	0.00268568	0.00875479	0.0212616	0.00804012	0.00109637	0.0695176	1.74176	2.18297	0.00575588	1.55557	7.98528	19.3928	7.33342	0.0382441	1	9.06677	3.18059	1.41744	76	0.0113943	FALSE
atln-1	0.000141168	0.000884242	0.00110823	0.000738275	0.00026324	0.00149921	0.00242447	0.00193449	0.00463303	0.0150573	0.00579128	0.000717979	0.196619	1.23157	1.54354	1.02827	0.366641	6.45287	20.9718	8.06609	0.0581414	1	8.96436	3.1642	1.23551	138	0.0206897	FALSE
C16C10.4	0.00120395	6.31056e-06	0.000945151	6.31056e-06	6.31056e-06	0.0025572	6.31056e-06	0.00377104	0.00790253	3.91922e-05	0.0112893	0.000540431	2.22776	0.0116769	1.74888	0.0116769	0.0116769	14.6227	0.0725203	20.8895	0.0934565	1	8.89909	3.15366	1.02939	232	0.0347826	FALSE
acdh-12	6.90365e-05	0.00213869	0.00201033	0.00107139	0.000514936	0.00109976	0.00433032	0.00481258	0.00339858	0.0268938	0.0144074	0.00132236	0.0522071	1.61733	1.52026	0.810207	0.389407	2.57009	20.3377	10.8952	0.074088	1	8.54811	3.09561	1.13025	182	0.0272864	FALSE
dnj-29	5.27912e-05	0.00114106	0.00103608	0.0028581	0.000254771	0.00253922	0.00469294	0.00187226	0.00784696	0.0291458	0.00560497	0.00127201	0.0415023	0.897054	0.814525	2.24692	0.200291	6.16896	22.9133	4.4064	0.0945283	1	8.42223	3.0742	1.02444	234	0.0350825	FALSE
K02F3.2	0.000406483	0.00239681	0.00180237	0.00210122	6.31056e-06	0.00365737	0.00606621	0.00247199	0.0113024	0.0376746	0.00740038	0.00167672	0.242427	1.42946	1.07494	1.25317	0.00376363	6.74077	22.4692	4.4136	0.0906272	1	8.40685	3.07156	1.04274	226	0.0338831	FALSE
pod-2	1.98133e-05	8.2737e-05	7.77713e-05	6.31056e-06	0.000517249	6.31056e-06	0.000157052	6.31056e-06	1.95015e-05	0.000975384	1.88919e-05	4.6658e-05	0.42465	1.77326	1.66684	0.135251	11.086	0.417968	20.905	0.404901	0.0976459	1	8.20345	3.03623	1.01035	257	0.0385307	FALSE
rpl-34	0.00144132	6.31056e-06	6.31056e-06	6.31056e-06	6.31056e-06	0.00382672	6.31056e-06	6.31056e-06	0.0118257	3.91922e-05	1.88919e-05	0.000365063	3.94814	0.0172862	0.0172862	0.0172862	0.0172862	32.3937	0.107357	0.0517496	0.207082	1	8.14252	3.02547	0.683858	556	0.0833583	FALSE
msra-1	0.000756484	6.31056e-06	6.31056e-06	6.31056e-06	6.31056e-06	0.00200847	6.31056e-06	6.31056e-06	0.0062068	3.91922e-05	1.88919e-05	0.000193854	3.90234	0.0325531	0.0325531	0.0325531	0.0325531	32.0179	0.202174	0.0974541	0.205846	1	8.08752	3.0157	0.686458	551	0.0826087	FALSE
rla-1	0.000809465	6.31056e-06	6.31056e-06	6.31056e-06	6.31056e-06	6.31056e-06	0.00106938	6.31056e-06	1.95015e-05	0.00664149	1.88919e-05	0.000207099	3.90859	0.0304712	0.0304712	0.0304712	0.0304712	0.0941653	32.0691	0.0912214	0.206968	1	8.07125	3.01279	0.684096	555	0.0832084	FALSE
pfn-1	0.000640756	6.31056e-06	6.31056e-06	6.31056e-06	6.31056e-06	6.31056e-06	0.000846502	6.31056e-06	1.95015e-05	0.00525726	1.88919e-05	0.000164922	3.88521	0.0382639	0.0382639	0.0382639	0.0382639	0.118247	31.8773	0.11455	0.206579	1	8.03709	3.00667	0.684915	553	0.0829085	FALSE
taap-1	0.000499495	6.31056e-06	6.31056e-06	6.31056e-06	6.31056e-06	6.31056e-06	0.000659883	6.31056e-06	1.95015e-05	0.00409825	1.88919e-05	0.000129607	3.85393	0.0486901	0.0486901	0.0486901	0.0486901	0.150467	31.6207	0.145763	0.20605	1	7.9914	2.99845	0.686027	552	0.0827586	FALSE
ahsa-1	0.000355375	0.000494661	0.000464973	6.31056e-06	6.31056e-06	0.000629016	0.000938972	0.000927593	0.00194385	0.00583155	0.00277693	0.00033033	1.07582	1.49748	1.4076	0.0191038	0.0191038	5.88457	17.6537	8.40653	0.0532781	1	7.99098	2.99837	1.27345	122	0.0182909	FALSE
spcs-3	0.00044174	6.31056e-06	6.31056e-06	6.31056e-06	6.31056e-06	6.31056e-06	0.000583583	6.31056e-06	1.95015e-05	0.00362438	1.88919e-05	0.000115168	3.83562	0.0547944	0.0547944	0.0547944	0.0547944	0.169331	31.4704	0.164038	0.205737	1	7.96465	2.99361	0.686688	550	0.0824588	FALSE
eif-2Balpha	0.000267764	6.31056e-06	6.31056e-06	6.31056e-06	6.31056e-06	0.000710917	6.31056e-06	6.31056e-06	0.00219695	3.91922e-05	1.88919e-05	7.1674e-05	3.73586	0.0880452	0.0880452	0.0880452	0.0880452	30.652	0.546812	0.263581	0.201121	1	7.8876	2.97959	0.696543	546	0.0818591	FALSE
B0303.3	0.000381721	0.000797	0.00112375	6.31056e-06	0.00142361	0.00253368	0.000504292	0.00186818	0.00782985	0.00313194	0.00559275	0.000577195	0.661338	1.38082	1.94691	0.0109331	2.46643	13.5653	5.42614	9.68953	0.0166195	1	7.78686	2.96104	1.77938	33	0.00494753	FALSE
ivd-1	0.000200192	0.000417984	0.00117869	0.00104696	0.00149321	0.00265756	0.0010579	0.00195952	0.00821267	0.00657014	0.0058662	0.000710956	0.281582	0.587918	1.6579	1.4726	2.10029	11.5516	9.24127	8.25114	0.00801805	1	7.78607	2.9609	2.09593	11	0.00164918	FALSE
unc-15	0.000268842	6.31056e-06	6.31056e-06	0.00445226	0.00150395	0.0114204	6.31056e-06	6.31056e-06	0.0352927	3.91922e-05	1.88919e-05	0.00118343	0.227172	0.00533243	0.00533243	3.76216	1.27084	29.8223	0.0331174	0.0159637	0.197533	1	7.78557	2.9608	0.70436	539	0.0808096	FALSE
kin-20	6.31056e-06	0.000671631	6.31056e-06	6.31056e-06	6.31056e-06	6.31056e-06	0.000849932	6.31056e-06	1.95015e-05	0.00527856	1.88919e-05	0.000172641	0.0365531	3.89034	0.0365531	0.0365531	0.0365531	0.11296	30.5754	0.109429	0.208069	1	7.70859	2.94647	0.681792	558	0.0836582	FALSE
dpm-1	0.000508583	0.000707919	0.00199629	6.31056e-06	6.31056e-06	0.00180039	0.00179171	0.00265499	0.00556376	0.0111275	0.00794823	0.000804777	0.631956	0.879646	2.48056	0.00784138	0.00784138	6.91342	13.8268	9.87631	0.0328965	1	7.6561	2.93661	1.48285	66	0.00989505	FALSE
dnj-10	0.000182251	6.31056e-06	6.31056e-06	6.31056e-06	6.31056e-06	6.31056e-06	0.000240772	6.31056e-06	1.95015e-05	0.00149533	1.88919e-05	5.02956e-05	3.62359	0.125469	0.125469	0.125469	0.125469	0.387738	29.7308	0.375617	0.201885	1	7.65491	2.93639	0.694896	548	0.0821589	FALSE
scpl-4	0.000355629	6.31056e-06	6.31056e-06	6.31056e-06	0.000331575	6.31056e-06	0.00023491	0.000348096	1.95015e-05	0.00145893	0.00104209	9.36401e-05	3.79783	0.0673916	0.0673916	0.0673916	3.54095	0.208261	15.5802	11.1287	0.0589243	1	7.61452	2.92875	1.22971	142	0.0212894	FALSE
clik-1	0.00109976	6.31056e-06	6.31056e-06	6.31056e-06	6.31056e-06	0.00273368	6.31056e-06	6.31056e-06	0.0084479	3.91922e-05	1.88919e-05	0.000279673	3.93231	0.022564	0.022564	0.022564	0.022564	30.2063	0.140136	0.0675498	0.208838	1	7.60915	2.92773	0.68019	561	0.0841079	FALSE
let-2	0.00016339	6.31056e-06	6.31056e-06	6.31056e-06	6.31056e-06	6.31056e-06	0.000215854	6.31056e-06	1.95015e-05	0.00134058	1.88919e-05	4.55804e-05	3.58465	0.138449	0.138449	0.138449	0.138449	0.42785	29.4113	0.414474	0.20113	1	7.59802	2.92562	0.696523	547	0.082009	FALSE
spl-1	0.000149538	0.000624443	0.00146741	6.31056e-06	6.31056e-06	0.00119107	0.00158043	0.00117096	0.00368077	0.0098154	0.0035055	0.000561926	0.266116	1.11125	2.6114	0.0112302	0.0112302	6.55028	17.4674	6.23836	0.0620764	1	7.56682	2.91969	1.20707	146	0.0218891	FALSE
rsp-3	0.00159295	6.31056e-06	6.31056e-06	0.0058315	6.31056e-06	0.00676686	0.00378799	0.00374209	0.0209117	0.0235256	0.0112027	0.00185927	0.856761	0.00339411	0.00339411	3.13645	0.00339411	11.2473	12.6532	6.02532	0.0357443	1	7.48229	2.90348	1.44679	72	0.0107946	FALSE
lron-7	0.000207392	6.31056e-06	6.31056e-06	6.31056e-06	6.31056e-06	6.31056e-06	6.31056e-06	0.00054133	1.95015e-05	3.91922e-05	0.00162058	5.65809e-05	3.6654	0.111532	0.111532	0.111532	0.111532	0.344667	0.692676	28.6418	0.200075	1	7.44767	2.89679	0.698808	554	0.0830585	FALSE
lmn-1	0.000142557	0.000595293	0.00167869	0.00111831	6.31056e-06	0.00302792	0.000564996	0.00446519	0.00935719	0.00350895	0.0133674	0.000883712	0.161316	0.673627	1.89959	1.26546	0.00714096	10.5885	3.97069	15.1264	0.0535041	1	7.42319	2.89204	1.27161	123	0.0184408	FALSE
ech-6	0.000879368	6.31056e-06	6.31056e-06	0.00153296	0.00109319	0.00233473	0.00154898	6.31056e-06	0.00721503	0.00962003	1.88919e-05	0.000606237	1.45054	0.0104094	0.0104094	2.52865	1.80323	11.9013	15.8684	0.0311625	0.0757245	1	7.40105	2.88773	1.12076	189	0.0283358	FALSE
ddx-17	0.00211675	6.31056e-06	6.31056e-06	6.31056e-06	6.31056e-06	6.31056e-06	0.00239695	0.000295988	1.95015e-05	0.0148864	0.000886098	0.000533921	3.96454	0.0118193	0.0118193	0.0118193	0.0118193	0.0365251	27.8813	1.6596	0.195129	1	7.39732	2.887	0.709677	535	0.0802099	FALSE
lmp-1	0.00035418	6.31056e-06	6.31056e-06	6.31056e-06	0.00264179	6.31056e-06	6.31056e-06	6.31056e-06	1.95015e-05	3.91922e-05	1.88919e-05	9.3278e-05	3.79704	0.0676532	0.0676532	0.0676532	28.3217	0.209069	0.420165	0.202533	0.204098	1	7.28838	2.8656	0.690161	560	0.083958	FALSE
K04C2.2	6.31056e-06	0.000520929	0.000979328	6.31056e-06	6.31056e-06	0.00110403	0.000988832	0.000488425	0.00341179	0.00614122	0.00146219	0.000378219	0.0166849	1.37732	2.58931	0.0166849	0.0166849	9.02066	16.2372	3.866	0.0640584	1	7.28513	2.86495	1.19342	153	0.0229385	FALSE
rme-1	6.31056e-06	0.000584793	0.000824543	6.31056e-06	0.000783422	6.31056e-06	0.00074004	0.00164491	1.95015e-05	0.00459607	0.00492437	0.000355489	0.0177518	1.64504	2.31946	0.0177518	2.20378	0.0548583	12.9289	13.8524	0.0671982	1	7.25997	2.85996	1.17264	162	0.0242879	FALSE
ant-1.4	6.31056e-06	0.00832985	0.0104399	0.0215599	0.0064475	0.00988616	0.0333805	0.0150995	0.0305512	0.207312	0.0452034	0.010084	0.0006258	0.826048	1.03529	2.13803	0.639381	3.02968	20.5586	4.48269	0.111764	1	7.17758	2.8435	0.951699	265	0.0397301	FALSE
sca-1	0.00102824	0.00247716	0.00217326	0.0016546	0.00117993	0.00272999	0.00512015	0.00371616	0.00843649	0.0317991	0.011125	0.00183331	0.560864	1.35119	1.18543	0.902516	0.643604	4.60177	17.3451	6.06827	0.0681885	1	7.16469	2.8409	1.16629	163	0.0244378	FALSE
lys-1	0.00155189	6.31056e-06	6.31056e-06	0.000737819	0.00157846	0.00149829	0.00111829	0.00110474	0.00463016	0.00694524	0.00330726	0.000575583	2.69621	0.0109638	0.0109638	1.28186	2.74238	8.0443	12.0665	5.74593	0.0124009	1	7.14976	2.8379	1.90655	21	0.00314843	FALSE
icl-1	8.4108e-05	6.31056e-06	6.31056e-06	6.31056e-06	6.31056e-06	6.31056e-06	0.000111115	6.31056e-06	1.95015e-05	0.000690089	1.88919e-05	2.57599e-05	3.26507	0.244976	0.244976	0.244976	0.244976	0.75705	26.7892	0.733382	0.194279	1	7.13116	2.83414	0.711575	544	0.0815592	FALSE
cyk-7	6.31056e-06	0.000623626	0.0011724	6.31056e-06	6.31056e-06	0.000793008	0.000789182	0.00175414	0.00245064	0.00490128	0.00525137	0.000452161	0.0139564	1.37921	2.59287	0.0139564	0.0139564	5.41984	10.8397	11.6139	0.0371767	1	6.97185	2.80154	1.42973	74	0.0110945	FALSE
plin-1	0.000693075	6.31056e-06	6.31056e-06	6.31056e-06	6.31056e-06	6.31056e-06	0.000784818	6.31056e-06	1.95015e-05	0.00487417	1.88919e-05	0.000178002	3.89364	0.0354522	0.0354522	0.0354522	0.0354522	0.109558	27.3827	0.106133	0.212117	1	6.90847	2.78837	0.673424	566	0.0848576	FALSE
cey-4	0.00366358	6.31056e-06	0.000553088	0.00147382	0.00525505	0.00299287	0.00186152	0.00441351	0.00924889	0.0115611	0.0132127	0.0014242	2.57238	0.00443095	0.388351	1.03484	3.68983	6.4941	8.11763	9.27729	0.00226033	1	6.89471	2.78549	2.64583	3	0.000449775	FALSE
ril-1	0.00221621	6.31056e-06	0.00217477	6.31056e-06	0.00103315	0.00294202	0.00219587	0.00216926	0.00909175	0.0136376	0.00649411	0.0011009	2.01309	0.00573219	1.97545	0.00573219	0.938464	8.25849	12.3877	5.89892	0.0270405	1	6.8709	2.7805	1.56799	57	0.00854573	FALSE
C18B2.5	0.000176474	0.000255006	6.31056e-06	6.31056e-06	6.31056e-06	6.31056e-06	0.000484055	6.31056e-06	1.95015e-05	0.00300626	1.88919e-05	0.000111025	1.58949	2.29683	0.0568389	0.0568389	0.0568389	0.17565	27.0773	0.170158	0.209269	1	6.86998	2.78031	0.679295	564	0.0845577	FALSE
vit-5	0.000196023	0.0010232	0.00115415	0.00269103	0.000456912	0.00247211	0.00336656	0.00191871	0.00763957	0.0209083	0.00574404	0.0012661	0.154825	0.808151	0.911578	2.12545	0.360882	6.03394	16.5139	4.5368	0.0705308	1	6.86139	2.7785	1.15162	170	0.0254873	FALSE
trap-2	0.00105925	0.0017693	0.00166312	6.31056e-06	6.31056e-06	6.31056e-06	0.00335851	0.00331781	1.95015e-05	0.0208583	0.00993252	0.0011245	0.941981	1.57342	1.47899	0.0056119	0.0056119	0.0173425	18.549	8.83286	0.117519	1	6.85121	2.77636	0.929894	276	0.0413793	FALSE
alh-8	0.000404517	6.31056e-06	6.31056e-06	6.31056e-06	0.00150863	0.000429599	6.31056e-06	6.31056e-06	0.00132759	3.91922e-05	1.88919e-05	0.000105862	3.82117	0.059611	0.059611	0.059611	14.2509	12.5407	0.370219	0.178457	0.0935224	1	6.83507	2.77296	1.02908	245	0.0367316	FALSE
rps-10	0.00108313	6.31056e-06	6.31056e-06	6.31056e-06	0.0030296	0.00143786	6.31056e-06	6.31056e-06	0.00444342	3.91922e-05	1.88919e-05	0.000275515	3.93129	0.0229046	0.0229046	0.0229046	10.9962	16.1277	0.142251	0.0685694	0.104247	1	6.83366	2.77266	0.981937	259	0.0388306	FALSE
idha-1	0.000831365	0.00247974	0.0027971	6.31056e-06	0.0026576	0.00504522	0.00219663	0.00325502	0.0155913	0.0136424	0.00974454	0.00152863	0.543864	1.6222	1.82981	0.00412825	1.73855	10.1995	8.92457	6.37469	0.0115661	1	6.80933	2.76751	1.93681	19	0.00284858	FALSE
atp-3	0.00622636	0.00305884	0.00215645	6.31056e-06	0.0081956	0.00583448	0.00483861	0.00716996	0.0180303	0.0300505	0.0214647	0.00286199	2.17553	1.06878	0.753478	0.00220495	2.8636	6.29993	10.4999	7.49992	0.00621399	1	6.79083	2.76359	2.20663	9	0.00134933	FALSE
arf-5	0.000221836	0.000926348	0.000870751	6.31056e-06	6.31056e-06	0.00235591	0.000586135	0.000868548	0.00728047	0.00364023	0.00260017	0.000506312	0.438141	1.8296	1.71979	0.0124638	0.0124638	14.3794	7.18971	5.13551	0.0541682	1	6.67928	2.73969	1.26626	126	0.0188906	FALSE
mca-1	3.34313e-05	0.000139603	0.000131225	6.31056e-06	6.31056e-06	6.31056e-06	0.000264997	0.000130893	1.95015e-05	0.00164578	0.000391853	7.76426e-05	0.43058	1.79803	1.69012	0.081277	0.081277	0.251171	21.1969	5.04688	0.151244	1	6.64406	2.73207	0.820322	341	0.0511244	FALSE
ule-3	0.00148842	6.31056e-06	6.31056e-06	6.31056e-06	6.31056e-06	6.31056e-06	0.00107255	0.00105956	1.95015e-05	0.00666118	0.00317199	0.000376837	3.94976	0.0167461	0.0167461	0.0167461	0.0167461	0.0517506	17.6765	8.41739	0.123414	1	6.5406	2.70942	0.908637	295	0.0442279	FALSE
vit-4	7.35601e-05	0.000102391	9.62461e-05	0.000256467	6.31056e-06	0.000260404	0.000323934	0.000192005	0.000804727	0.00201182	0.000574805	0.000132166	0.556573	0.774717	0.72822	1.94049	0.0477471	6.08875	15.2219	4.34911	0.0709552	1	6.42687	2.68412	1.14902	178	0.0266867	FALSE
sptl-3	0.000405451	6.31056e-06	6.31056e-06	6.31056e-06	6.31056e-06	6.31056e-06	0.000428513	6.31056e-06	1.95015e-05	0.00266132	1.88919e-05	0.000106096	3.82156	0.0594798	0.0594798	0.0594798	0.0594798	0.183811	25.0841	0.178064	0.213322	1	6.37636	2.67273	0.670964	567	0.0850075	FALSE
C29F7.2	6.31056e-06	0.000424877	0.000399377	6.31056e-06	6.31056e-06	6.31056e-06	0.000268836	0.0011951	1.95015e-05	0.00166962	0.00357777	0.000209219	0.0301624	2.03078	1.9089	0.0301624	0.0301624	0.0932112	7.98027	17.1006	0.121459	1	6.30105	2.65559	0.915571	287	0.0430285	FALSE
dnj-20	0.000114593	0.00047852	6.31056e-06	6.31056e-06	6.31056e-06	6.31056e-06	0.000605555	6.31056e-06	1.95015e-05	0.00376084	1.88919e-05	0.000151434	0.756721	3.15993	0.0416721	0.0416721	0.0416721	0.12878	24.8349	0.124754	0.21444	1	6.28254	2.65135	0.668694	569	0.0853073	FALSE
rpl-33	0.00232251	6.31056e-06	6.31056e-06	6.31056e-06	0.00371214	0.00352359	6.31056e-06	6.31056e-06	0.010889	3.91922e-05	1.88919e-05	0.000585359	3.96766	0.0107807	0.0107807	0.0107807	6.34165	18.6022	0.0669541	0.032274	0.142556	1	6.26076	2.64634	0.846013	328	0.0491754	FALSE
prdx-2	0.00293594	6.31056e-06	6.31056e-06	6.31056e-06	0.00152021	0.00108224	0.00215405	6.31056e-06	0.00334447	0.0133779	1.88919e-05	0.000738717	3.97437	0.00854259	0.00854259	0.00854259	2.05791	4.52739	18.1096	0.0255739	0.131798	1	6.18011	2.62763	0.880092	306	0.0458771	FALSE
C24H12.4	6.31056e-06	6.31056e-06	6.31056e-06	0.000331931	6.31056e-06	0.000674052	6.31056e-06	6.31056e-06	0.00208303	3.91922e-05	1.88919e-05	8.77157e-05	0.0719433	0.0719433	0.0719433	3.78417	0.0719433	23.7475	0.446809	0.215376	0.211227	1	6.1204	2.61363	0.675252	570	0.0854573	FALSE
lev-11	0.000553715	0.000578055	6.31056e-06	6.31056e-06	0.00464637	0.00073506	6.31056e-06	6.31056e-06	0.00227156	3.91922e-05	1.88919e-05	0.000286098	1.93541	2.02048	0.0220573	0.0220573	16.2405	7.9398	0.136989	0.0660329	0.119302	1	6.09583	2.60782	0.923352	285	0.0427286	FALSE
vha-2	0.000556754	0.00116245	0.00109269	6.31056e-06	0.0124583	0.00147819	6.31056e-06	6.31056e-06	0.00456805	3.91922e-05	1.88919e-05	0.000704551	0.790225	1.64992	1.5509	0.00895684	17.6826	6.48363	0.0556271	0.026814	0.135602	1	6.06217	2.59984	0.867735	314	0.0470765	FALSE
gas-1	0.000669779	0.00174805	0.00131451	6.31056e-06	0.000312239	0.00177827	0.00221211	0.000983388	0.0054954	0.0137385	0.00294396	0.000934663	0.7166	1.87025	1.4064	0.00675169	0.334065	5.87955	14.6989	3.14976	0.0803444	1	6.01556	2.5887	1.09504	204	0.0305847	FALSE
prdh-1	6.54254e-05	0.000273205	0.000770424	0.00102648	6.31056e-06	0.00104223	0.0010372	0.00102463	0.00322081	0.00644162	0.00306744	0.000533882	0.122546	0.511733	1.44306	1.92266	0.0118201	6.03281	12.0656	5.74553	0.0469442	1	5.96394	2.57627	1.32842	108	0.0161919	FALSE
tba-2	0.00118986	0.00382202	0.00359264	6.31056e-06	0.00819232	0.00437411	0.00338567	0.00286684	0.0135173	0.0210269	0.00858243	0.00215271	0.552725	1.77545	1.66889	0.00293145	3.80559	6.27922	9.76768	3.98681	0.00715435	1	5.95983	2.57527	2.14543	10	0.00149925	FALSE
fat-2	0.000315361	0.00263379	0.00330096	0.00164926	0.00156817	0.00334915	0.00305524	0.00535048	0.0103499	0.0189748	0.0160177	0.00197484	0.159689	1.33367	1.6715	0.835136	0.794072	5.24087	9.60827	8.11088	0.0229343	1	5.93852	2.5701	1.63952	47	0.00704648	FALSE
eat-6	0.00115235	0.00240602	0.00274625	0.00602653	0.00276277	0.00502634	0.00619824	0.00547859	0.0155329	0.0384947	0.0164012	0.00308279	0.373803	0.780468	0.890832	1.9549	0.896194	5.0386	12.487	5.32026	0.0442701	1	5.93551	2.56937	1.35389	98	0.0146927	FALSE
vit-6	0.0013233	0.00917689	0.00983192	0.0196494	0.00273197	0.00815604	0.0147974	0.0392282	0.0252047	0.0919001	0.117437	0.00999537	0.132391	0.918114	0.983648	1.96585	0.273324	2.52164	9.19427	11.7492	0.0606722	1	5.9346	2.56915	1.21701	143	0.0214393	FALSE
cey-1	0.00106968	6.31056e-06	0.000839741	6.31056e-06	0.000797862	6.31056e-06	0.00169578	6.31056e-06	1.95015e-05	0.0105318	1.88919e-05	0.00048051	2.22613	0.013133	1.7476	0.013133	1.66045	0.0405851	21.9179	0.0393163	0.198074	1	5.91457	2.56427	0.703173	540	0.0809595	FALSE
nduf-7	0.00083386	0.000870514	6.31056e-06	6.31056e-06	0.00077746	0.00110695	0.000550806	0.000816197	0.00342082	0.00342082	0.00244344	0.000429249	1.9426	2.02799	0.0147014	0.0147014	1.81121	7.96933	7.96933	5.69238	0.0103505	1	5.86056	2.55104	1.98504	15	0.00224888	FALSE
dif-1	0.000275771	0.00172736	0.00216491	0.00288442	6.31056e-06	0.00219652	0.00473617	0.00161958	0.00678792	0.0294143	0.00484851	0.00176312	0.156411	0.979718	1.22789	1.63598	0.00357921	3.84996	16.6831	2.74997	0.121432	1	5.82166	2.54143	0.915668	284	0.0425787	FALSE
rpl-1	0.00132495	0.00158078	0.00222886	0.000989876	0.00635312	0.00502535	0.00150033	0.00148215	0.0155299	0.00931791	0.0044371	0.00153112	0.865345	1.03244	1.45571	0.646506	4.14934	10.1428	6.0857	2.89795	0.0116126	1	5.81895	2.54076	1.93507	20	0.0029985	FALSE
acdh-7	0.000614315	0.000427545	0.000401885	6.31056e-06	6.31056e-06	0.00163101	0.000541047	6.31056e-06	0.00504032	0.00336022	1.88919e-05	0.000362514	1.6946	1.17939	1.10861	0.0174078	0.0174078	13.9038	9.2692	0.0521135	0.1083	1	5.81063	2.5387	0.965373	262	0.0392804	FALSE
Y62H9A.3	0.000379658	6.31056e-06	6.31056e-06	6.31056e-06	6.31056e-06	6.31056e-06	6.31056e-06	0.000743232	1.95015e-05	3.91922e-05	0.00222501	9.96473e-05	3.81001	0.0633289	0.0633289	0.0633289	0.0633289	0.195706	0.393309	22.3288	0.214918	1	5.74529	2.52238	0.667728	576	0.0863568	FALSE
W08F4.3	0.000356671	6.31056e-06	6.31056e-06	6.31056e-06	6.31056e-06	6.31056e-06	6.31056e-06	0.000698231	1.95015e-05	3.91922e-05	0.00209029	9.39006e-05	3.79839	0.0672047	0.0672047	0.0672047	0.0672047	0.207683	0.41738	22.2607	0.214436	1	5.73824	2.52061	0.668702	575	0.0862069	FALSE
ostd-1	0.000586622	0.000612408	0.00172696	6.31056e-06	0.000546944	6.31056e-06	0.00232496	0.000574196	1.95015e-05	0.0144393	0.00171897	0.000733074	0.800221	0.835396	2.35577	0.00860834	0.746096	0.0266024	19.6969	2.34487	0.178503	1	5.70363	2.51188	0.748354	492	0.0737631	FALSE
rpl-15	0.00113614	0.00079072	6.31056e-06	0.00198057	0.00141239	0.00301646	0.00150095	0.000741382	0.00932178	0.00932178	0.00221947	0.000978436	1.16118	0.808147	0.00644964	2.02422	1.44352	9.52723	9.52723	2.26839	0.0415978	1	5.69159	2.50883	1.38093	90	0.0134933	FALSE
tsn-1	0.00045332	0.000189298	0.000177937	0.000237075	0.00152157	0.00120357	0.000119776	6.31056e-06	0.00371939	0.000743879	1.88919e-05	0.000264408	1.71447	0.715934	0.672966	0.896627	5.75464	14.0669	2.81338	0.0714498	0.0872988	1	5.67659	2.50502	1.05899	223	0.0334333	FALSE
Y7A5A.1	6.31056e-06	0.000926949	0.000290439	6.31056e-06	6.31056e-06	6.31056e-06	0.000977525	0.000289704	1.95015e-05	0.00607099	0.000867284	0.000307502	0.020522	3.01445	0.944509	0.020522	0.020522	0.0634192	19.7429	2.82042	0.184078	1	5.66182	2.50127	0.734998	506	0.0758621	FALSE
sptl-1	0.000263134	0.00256388	0.00241	6.31056e-06	0.000327116	0.00232875	0.00254926	0.00206049	0.00719654	0.0158324	0.00616847	0.00131083	0.200739	1.95592	1.83853	0.00481417	0.249548	5.49007	12.0781	4.70577	0.0563677	1	5.63088	2.49336	1.24897	130	0.0194903	FALSE
vit-3	0.00102863	0.00357947	0.0041337	0.00909384	0.00365353	0.00637236	0.00841234	0.0080547	0.0196925	0.0522455	0.0241133	0.00445891	0.23069	0.802768	0.927065	2.03948	0.819378	4.41645	11.7171	5.40789	0.0464332	1	5.59021	2.4829	1.33317	106	0.0158921	FALSE
rab-18	6.31056e-06	0.000843178	0.00237772	6.31056e-06	6.31056e-06	6.31056e-06	0.00213404	0.00158113	1.95015e-05	0.0132536	0.00473343	0.000808379	0.00780643	1.04305	2.94134	0.00780643	0.00780643	0.0241243	16.3953	5.85546	0.144115	1	5.57067	2.47785	0.841292	329	0.0493253	FALSE
moma-1	0.000620578	0.00172762	0.00243589	0.00108182	0.00154294	0.00329528	0.00218625	0.00242973	0.0101834	0.0135779	0.00727387	0.00146648	0.423176	1.17807	1.66105	0.737701	1.05214	6.94413	9.25885	4.9601	0.020656	1	5.5538	2.47348	1.68495	42	0.00629685	FALSE
gly-5	0.000127989	6.31056e-06	6.31056e-06	6.31056e-06	6.31056e-06	6.31056e-06	6.31056e-06	0.000250557	1.95015e-05	3.91922e-05	0.00075009	3.67303e-05	3.48458	0.171808	0.171808	0.171808	0.171808	0.530939	1.06703	20.4216	0.200381	1	5.54784	2.47193	0.698145	572	0.0857571	FALSE
vit-1	0.00119023	0.000507163	0.000476724	0.0011433	0.00027177	6.31056e-06	0.00154032	0.00285311	1.95015e-05	0.00956629	0.00854133	0.000829353	1.43513	0.611516	0.574815	1.37854	0.327689	0.0235142	11.5346	10.2988	0.0977028	1	5.54616	2.47149	1.01009	244	0.0365817	FALSE
dyci-1	0.000126816	6.31056e-06	6.31056e-06	6.31056e-06	6.31056e-06	6.31056e-06	6.31056e-06	0.00024826	1.95015e-05	3.91922e-05	0.000743214	3.6437e-05	3.48043	0.173191	0.173191	0.173191	0.173191	0.535213	1.07562	20.3973	0.20018	1	5.54532	2.47127	0.698579	571	0.0856072	FALSE
ard-1	0.000168278	6.31056e-06	6.31056e-06	0.0017601	6.31056e-06	6.31056e-06	0.000444624	0.00263542	1.95015e-05	0.00276137	0.00788963	0.000485251	0.346786	0.0130047	0.0130047	3.6272	0.0130047	0.0401886	5.69061	16.2589	0.147659	1	5.50067	2.45961	0.830739	334	0.050075	FALSE
sucl-1	0.00013515	0.000564365	0.00212197	6.31056e-06	6.31056e-06	0.0014353	0.00178547	6.31056e-06	0.00443553	0.0110888	1.88919e-05	0.00070695	0.191174	0.79831	3.00159	0.00892646	0.00892646	6.27417	15.6854	0.0267231	0.138625	1	5.49881	2.45912	0.858158	316	0.0473763	FALSE
rps-19	0.00139957	6.31056e-06	6.31056e-06	6.31056e-06	0.00313177	0.00148634	6.31056e-06	6.31056e-06	0.00459326	3.91922e-05	1.88919e-05	0.000354624	3.94661	0.017795	0.017795	0.017795	8.83122	12.9525	0.110517	0.0532729	0.116186	1	5.48687	2.45598	0.934846	277	0.0415292	FALSE
drp-1	6.31056e-06	0.000240649	6.31056e-06	6.31056e-06	6.31056e-06	6.31056e-06	6.31056e-06	0.000451268	1.95015e-05	3.91922e-05	0.00135096	6.48953e-05	0.0972422	3.70827	0.0972422	0.0972422	0.0972422	0.300508	0.60393	20.8175	0.21229	1	5.4548	2.44753	0.67307	578	0.0866567	FALSE
pud-2.1	0.00157246	6.31056e-06	6.31056e-06	6.31056e-06	6.31056e-06	6.31056e-06	0.00138492	6.31056e-06	1.95015e-05	0.00860115	1.88919e-05	0.000397849	3.95241	0.0158617	0.0158617	0.0158617	0.0158617	0.0490175	21.6192	0.0474851	0.224895	1	5.43288	2.44172	0.648021	583	0.0874063	FALSE
W04C9.2	0.00123278	6.31056e-06	6.31056e-06	6.31056e-06	6.31056e-06	6.31056e-06	0.00108575	6.31056e-06	1.95015e-05	0.00674312	1.88919e-05	0.000312927	3.9395	0.0201662	0.0201662	0.0201662	0.0201662	0.0623198	21.5485	0.0603715	0.224571	1	5.42284	2.43905	0.648647	582	0.0872564	FALSE
mdh-2	0.00156081	6.31056e-06	6.31056e-06	6.31056e-06	6.31056e-06	0.00138133	0.000687331	6.31056e-06	0.00426872	0.00426872	1.88919e-05	0.000394937	3.95206	0.0159787	0.0159787	0.0159787	0.0159787	10.8086	10.8086	0.0478352	0.112148	1	5.42026	2.43836	0.950207	268	0.0401799	FALSE
acs-13	0.000289058	0.00153496	0.00072142	0.000961184	0.000228481	0.000650625	0.00210433	0.00119932	0.00201063	0.0130691	0.00359041	0.000876656	0.329728	1.75093	0.822922	1.09642	0.260627	2.29352	14.9079	4.09557	0.114744	1	5.3894	2.43012	0.940269	271	0.0406297	FALSE
let-716	6.31056e-06	6.31056e-06	0.000279797	6.31056e-06	6.31056e-06	6.31056e-06	0.000251122	6.31056e-06	1.95015e-05	0.00155961	1.88919e-05	7.46822e-05	0.0844988	0.0844988	3.7465	0.0844988	0.0844988	0.261127	20.8833	0.252964	0.218571	1	5.37048	2.42505	0.660407	579	0.0868066	FALSE
icd-1	0.00208823	6.31056e-06	6.31056e-06	6.31056e-06	0.00389397	0.00138606	6.31056e-06	0.001022	0.00428336	3.91922e-05	0.00305954	0.000526789	3.96406	0.0119793	0.0119793	0.0119793	7.39189	8.13107	0.0743982	5.80791	0.0403959	1	5.35132	2.41989	1.39366	86	0.0128936	FALSE
nduf-9	0.00113614	0.00158144	0.00185816	6.31056e-06	0.00141239	0.00301646	0.00150095	0.00148276	0.00932178	0.00932178	0.00443894	0.00114551	0.991818	1.38055	1.62212	0.00550894	1.23298	8.13766	8.13766	3.87507	0.0231843	1	5.34584	2.41842	1.63481	48	0.0071964	FALSE
suca-1	0.000481682	0.00241371	0.00302512	0.00251908	0.00215569	0.00409239	0.00305448	0.00377183	0.0126467	0.0189701	0.0112917	0.0021099	0.228297	1.14399	1.43378	1.19393	1.0217	5.994	8.991	5.35179	0.0201374	1	5.33962	2.41674	1.696	40	0.005997	FALSE
Y71F9AL.9	0.00113531	6.31056e-06	6.31056e-06	6.31056e-06	0.00211705	6.31056e-06	0.000374966	0.000555633	1.95015e-05	0.00232875	0.0016634	0.000288562	3.93439	0.021869	0.021869	0.021869	7.33656	0.0675819	8.07022	5.76444	0.0406502	1	5.3097	2.40863	1.39094	87	0.0130435	FALSE
gdh-1	0.00116543	0.000648885	0.000609941	6.31056e-06	0.000869284	0.00123769	0.00102643	0.000608398	0.00382485	0.00637475	0.00182136	0.000607642	1.91796	1.06787	1.00378	0.0103853	1.43058	6.29457	10.491	2.99742	0.039826	1	5.30338	2.40691	1.39983	82	0.0122939	FALSE
phb-1	0.00198031	0.00190833	0.0035876	0.00637326	0.00511302	0.00647108	0.00402491	0.00775347	0.0199976	0.024997	0.0232115	0.00346238	0.571952	0.551163	1.03617	1.84072	1.47674	5.77569	7.21961	6.70392	0.00928676	1	5.29399	2.40436	2.03214	12	0.0017991	FALSE
rpl-12	0.00128097	0.00106982	6.31056e-06	0.00133983	0.00382186	0.00272079	0.000676917	0.00100307	0.00840808	0.00420404	0.00300289	0.000924234	1.38598	1.15752	0.00682787	1.44967	4.13516	9.09735	4.54867	3.24905	0.00988994	1	5.25756	2.39439	2.00481	14	0.00209895	FALSE
uaf-1	0.000247223	6.31056e-06	6.31056e-06	6.31056e-06	6.31056e-06	6.31056e-06	0.000217737	6.31056e-06	1.95015e-05	0.00135227	1.88919e-05	6.65386e-05	3.71548	0.0948405	0.0948405	0.0948405	0.0948405	0.293086	20.3231	0.283923	0.218598	1	5.24875	2.39197	0.660354	580	0.0869565	FALSE
ctc-2	0.000172084	0.000718592	6.31056e-06	0.00269987	0.000641778	0.000913768	0.00181872	0.00134751	0.00282382	0.0112953	0.00403403	0.000899213	0.191372	0.799134	0.00701787	3.00248	0.713711	3.14033	12.5613	4.48618	0.0814783	1	5.22538	2.38554	1.08896	207	0.0310345	FALSE
dhs-3	0.000136199	0.00113748	0.00160382	6.31056e-06	0.000507947	0.00144644	0.00107959	0.00106651	0.00446993	0.00670489	0.00319281	0.000720955	0.188914	1.57775	2.22458	0.00875306	0.704547	6.20001	9.30002	4.42858	0.034073	1	5.15829	2.36689	1.46759	68	0.0101949	FALSE
ccdc-47	0.000269822	0.00112673	0.00141214	0.00376293	0.000335429	0.0033431	0.00237641	0.00281713	0.0103312	0.0147589	0.00843364	0.00164291	0.164234	0.685814	0.859538	2.29041	0.204168	6.28837	8.98339	5.13337	0.0352824	1	5.15232	2.36522	1.45244	70	0.0104948	FALSE
asp-1	0.000855942	6.31056e-06	6.31056e-06	0.000559546	0.00199512	6.31056e-06	0.000848089	6.31056e-06	1.95015e-05	0.00526712	1.88919e-05	0.000357027	2.39741	0.0176753	0.0176753	1.56723	5.58815	0.054622	14.7527	0.0529144	0.143416	1	5.1121	2.35392	0.843403	331	0.0496252	FALSE
isp-1	0.00153768	0.00321055	0.00301786	0.00241251	6.31056e-06	0.00571559	0.00406287	0.00301023	0.0176629	0.0252327	0.00901169	0.00254465	0.604281	1.26169	1.18596	0.948071	0.00247993	6.94119	9.91599	3.54143	0.0523014	1	5.10027	2.35057	1.28149	119	0.0178411	FALSE
rnp-6	0.000122626	6.31056e-06	6.31056e-06	6.31056e-06	6.31056e-06	6.31056e-06	6.31056e-06	0.00021916	1.95015e-05	3.91922e-05	0.000656099	3.53895e-05	3.46505	0.178317	0.178317	0.178317	0.178317	0.551054	1.10745	18.5394	0.201957	1	5.09404	2.34881	0.694741	577	0.0865067	FALSE
rps-9	0.00228893	0.00260678	0.0032671	6.31056e-06	0.0054323	0.00773454	6.31056e-06	0.00407355	0.0239021	3.91922e-05	0.012195	0.00204228	1.12077	1.27641	1.59973	0.00308995	2.65991	11.7036	0.0191904	5.97124	0.0794822	1	5.08849	2.34724	1.09973	203	0.0304348	FALSE
rpl-13	0.00153846	0.000803043	0.00377423	0.00201144	0.00286881	0.00306347	0.00355681	0.00225881	0.00946706	0.0220898	0.00676219	0.0020318	0.757193	0.395238	1.85759	0.989983	1.41196	4.65946	10.8721	3.32818	0.0484844	1	5.06792	2.34139	1.3144	111	0.0166417	FALSE
txdc-12.2	0.000453665	0.00126295	0.000593576	6.31056e-06	6.31056e-06	6.31056e-06	0.00159823	0.000592074	1.95015e-05	0.00992594	0.00177249	0.000579126	0.783362	2.18079	1.02495	0.0108967	0.0108967	0.0336741	17.1395	3.06063	0.180837	1	5.06118	2.33947	0.742714	496	0.0743628	FALSE
rps-18	0.0038559	0.00322031	0.00302704	0.00403308	0.0201325	0.0109199	0.00135841	0.00301938	0.033746	0.00843649	0.00903909	0.00353408	1.09106	0.911216	0.856528	1.1412	5.69668	9.54872	2.38718	2.55769	0.0265003	1	5.04757	2.33559	1.57675	55	0.00824588	FALSE
tomm-70	7.04208e-05	0.00058813	0.00110567	6.31056e-06	6.31056e-06	0.000373936	0.000186066	0.00220573	0.00115558	0.00115558	0.00660329	0.000442632	0.159096	1.32871	2.49793	0.0142569	0.0142569	2.61069	2.61069	14.9183	0.139863	1	5.03848	2.33299	0.854298	320	0.047976	FALSE
Y37E3.8	0.000563976	6.31056e-06	0.00332058	6.31056e-06	0.00105166	0.00299472	0.00149014	6.31056e-06	0.0092546	0.0092546	1.88919e-05	0.000974294	0.578856	0.00647705	3.40819	0.00647705	1.07941	9.49878	9.49878	0.0193903	0.0945655	1	5.02409	2.32886	1.02427	235	0.0352324	FALSE
myo-2	4.09617e-05	8.55244e-05	8.03915e-05	6.31056e-06	0.000992969	6.31056e-06	6.31056e-06	6.31056e-06	1.95015e-05	3.91922e-05	1.88919e-05	5.3297e-05	0.768554	1.60468	1.50837	0.118404	18.6309	0.365903	0.735354	0.354464	0.205418	1	5.02164	2.32816	0.687362	581	0.0871064	FALSE
Y45G12B.3	6.31056e-06	6.31056e-06	0.000748697	6.31056e-06	6.31056e-06	6.31056e-06	0.000251988	0.000746803	1.95015e-05	0.00156499	0.0022357	0.000191907	0.0328834	0.0328834	3.90135	0.0328834	0.0328834	0.10162	8.15493	11.6499	0.121864	1	4.98483	2.31754	0.914124	291	0.0436282	FALSE
alh-13	6.31056e-06	0.00022004	0.000413667	6.31056e-06	6.31056e-06	0.000279805	0.000278455	0.00020631	0.000864682	0.00172936	0.00061763	0.000161582	0.0390548	1.36178	2.56011	0.0390548	0.0390548	5.35135	10.7027	3.82239	0.0666402	1	4.97887	2.31582	1.17626	160	0.023988	FALSE
icd-2	0.000620859	6.31056e-06	6.31056e-06	6.31056e-06	0.00308728	6.31056e-06	6.31056e-06	6.31056e-06	1.95015e-05	3.91922e-05	1.88919e-05	0.000159948	3.88164	0.0394539	0.0394539	0.0394539	19.3018	0.121925	0.245031	0.118113	0.224789	1	4.94673	2.30647	0.648224	586	0.0878561	FALSE
enpl-1	5.24395e-05	0.000218978	0.000205836	0.00137123	0.000782282	0.000835364	0.000831334	0.000205315	0.00258153	0.00516306	0.00061465	0.00046212	0.113476	0.473856	0.445416	2.96725	1.69281	5.58627	11.1725	1.33007	0.0743539	1	4.94542	2.30609	1.1287	183	0.0274363	FALSE
ugt-22	0.000379248	0.000950203	0.00059545	6.31056e-06	6.31056e-06	6.31056e-06	0.000801638	0.00148486	1.95015e-05	0.00497864	0.00444521	0.000482803	0.785512	1.9681	1.23332	0.0130707	0.0130707	0.0403924	10.3119	9.20709	0.110335	1	4.89312	2.29076	0.957287	264	0.0395802	FALSE
ile-1	0.00141266	0.001388	0.0013047	6.31056e-06	6.31056e-06	0.0008825	0.00153692	0.0026028	0.00272719	0.00954518	0.00779198	0.00102792	1.37429	1.35031	1.26926	0.00613916	0.00613916	2.65312	9.28593	7.58035	0.0622588	1	4.88138	2.28729	1.2058	149	0.0223388	FALSE
F46G10.1	0.000672699	6.31056e-06	0.00352064	0.025799	6.31056e-06	0.00833477	0.00651715	0.026338	0.025757	0.0404753	0.0788479	0.00749967	0.0896972	0.000841445	0.46944	3.44002	0.000841445	3.43442	5.39694	10.5135	0.076433	1	4.83643	2.27394	1.11672	192	0.0287856	FALSE
cgh-1	0.00206324	0.000783248	0.00036812	6.31056e-06	6.31056e-06	6.31056e-06	0.00247795	6.31056e-06	1.95015e-05	0.0153895	1.88919e-05	0.000805229	2.5623	0.972702	0.457161	0.00783697	0.00783697	0.0242186	19.1119	0.0234615	0.230063	1	4.79186	2.26059	0.638152	587	0.088006	FALSE
ldp-1	0.000289804	0.000403391	0.000758361	6.31056e-06	0.00108081	0.000512955	0.00051048	0.000378221	0.00158519	0.00317038	0.00113228	0.000364467	0.795146	1.1068	2.08074	0.0173145	2.96546	4.34934	8.69868	3.10667	0.0181975	1	4.78004	2.25702	1.73999	38	0.00569715	FALSE
asp-4	0.00148317	6.31056e-06	6.31056e-06	6.31056e-06	0.00103714	6.31056e-06	0.000979708	6.31056e-06	1.95015e-05	0.00608455	1.88919e-05	0.000375525	3.94959	0.0168046	0.0168046	0.0168046	2.76183	0.0519314	16.2028	0.0503078	0.190702	1	4.76671	2.25299	0.719646	524	0.0785607	FALSE
dpy-11	0.000834317	6.31056e-06	6.31056e-06	6.31056e-06	0.00124462	6.31056e-06	0.000440886	6.31056e-06	1.95015e-05	0.00273816	1.88919e-05	0.000213312	3.91125	0.0295837	0.0295837	0.0295837	5.83472	0.0914226	12.8364	0.0885644	0.143593	1	4.71277	2.23658	0.842868	332	0.0497751	FALSE
rpl-31	0.000320378	0.00133784	0.00125755	6.31056e-06	0.00836383	0.00170121	6.31056e-06	6.31056e-06	0.00525726	3.91922e-05	1.88919e-05	0.00073052	0.438561	1.83136	1.72144	0.00863845	11.4492	7.19661	0.0536497	0.0258609	0.122271	1	4.68132	2.22691	0.912677	294	0.044078	FALSE
ostb-1	0.000936873	0.00117367	0.00257419	6.31056e-06	0.00104821	0.000994963	0.00198032	0.00183406	0.00307474	0.012299	0.00549061	0.00117276	0.798861	1.00077	2.19499	0.00538094	0.893794	2.6218	10.4872	4.68178	0.0682384	1	4.67114	2.22377	1.16597	164	0.0245877	FALSE
nol-56	0.000837993	0.00314938	0.00328929	0.00350599	0.00312525	0.00400478	0.00332122	0.00459336	0.012376	0.0206267	0.0137511	0.00269566	0.310867	1.16831	1.22022	1.3006	1.15936	4.59107	7.65179	5.10119	0.0183826	1	4.62585	2.20972	1.73559	39	0.00584708	FALSE
acs-5	0.000241204	0.00302167	0.00236694	0.00252287	0.000224889	0.00384239	0.00270856	0.00283313	0.0118742	0.0168217	0.00848154	0.00203817	0.118343	1.48254	1.1613	1.23781	0.110339	5.82589	8.25334	4.16135	0.0423493	1	4.58773	2.19778	1.37315	92	0.0137931	FALSE
rpl-28	0.00366029	6.31056e-06	6.31056e-06	6.31056e-06	0.0111689	0.00176693	6.31056e-06	6.31056e-06	0.00546035	3.91922e-05	1.88919e-05	0.000919806	3.97942	0.00686075	0.00686075	0.00686075	12.1427	5.93642	0.0426092	0.020539	0.145804	1	4.53556	2.18128	0.83623	333	0.049925	FALSE
ant-1.1	0.00262696	0.0426175	0.0413951	0.104968	0.0361588	0.0298061	0.0759534	0.0892404	0.0921099	0.471714	0.267158	0.0479019	0.0548404	0.889683	0.864163	2.19131	0.754851	1.92288	9.84749	5.57719	0.0718467	1	4.52561	2.17811	1.14359	179	0.0268366	FALSE
Y69A2AR.18	0.0022573	0.00765869	0.00609149	0.00516473	0.0057877	0.00749143	0.00596423	0.00994268	0.0231508	0.0370413	0.0297653	0.00529305	0.426464	1.44693	1.15085	0.975757	1.09345	4.37381	6.9981	5.62347	0.016627	1	4.52221	2.17703	1.77919	34	0.00509745	FALSE
rpl-4	0.00259934	0.00690734	0.00510147	0.00556114	0.00925346	0.0125478	0.00530707	0.00323817	0.0387764	0.0329599	0.0096941	0.00504232	0.515504	1.36987	1.01173	1.10289	1.83516	7.69019	6.53666	1.92255	0.0318119	1	4.49614	2.16869	1.49741	63	0.00944528	FALSE
rpl-21	0.00174632	0.00208352	6.31056e-06	0.0104375	0.0120952	0.009273	0.00329581	0.000976761	0.0286564	0.0204689	0.00292412	0.00356842	0.489383	0.583879	0.00176845	2.92497	3.38952	8.03056	5.73612	0.819445	0.0414533	1	4.49391	2.16797	1.38244	88	0.0131934	FALSE
aco-2	0.000163069	6.31056e-06	0.000426719	6.31056e-06	6.31056e-06	0.000577266	0.00014362	6.31056e-06	0.00178393	0.000891964	1.88919e-05	0.000150602	1.08278	0.0419021	2.83342	0.0419021	0.0419021	11.8453	5.92264	0.125442	0.136664	1	4.48382	2.16473	0.864347	317	0.0475262	FALSE
fat-1	9.8117e-05	0.000409719	0.000385129	6.31056e-06	6.31056e-06	0.000521003	6.31056e-06	0.000768309	0.00161006	3.91922e-05	0.00230008	0.000224819	0.436426	1.82244	1.71306	0.0280695	0.0280695	7.16157	0.174328	10.2308	0.119403	1	4.3987	2.13708	0.922986	292	0.0437781	FALSE
tbb-2	0.00154267	0.00568403	0.00819244	0.00569489	0.00947601	0.00674601	0.0057544	0.00888229	0.0208472	0.0357381	0.0265909	0.00527851	0.292254	1.07683	1.55204	1.07888	1.79521	3.94946	6.7705	5.03757	0.00983267	1	4.38818	2.13362	2.00733	13	0.00194903	FALSE
rpl-24.1	0.00231224	6.31056e-06	6.31056e-06	0.0026872	0.0019163	0.00136422	0.00203646	0.00100589	0.00421587	0.0126476	0.00301134	0.00125302	1.84534	0.00503629	0.00503629	2.14459	1.52935	3.36458	10.0937	2.40327	0.0755577	1	4.34774	2.12026	1.12172	188	0.0281859	FALSE
vha-15	8.42633e-05	0.00140747	0.00165375	6.31056e-06	6.31056e-06	0.0022372	0.000445281	0.00131965	0.00691362	0.00276545	0.00395064	0.00078795	0.10694	1.78625	2.0988	0.00800882	0.00800882	8.77419	3.50967	5.01382	0.0650186	1	4.32642	2.11317	1.18696	156	0.0233883	FALSE
mec-12	6.31056e-06	6.31056e-06	0.00107349	6.31056e-06	0.000339983	6.31056e-06	6.31056e-06	0.00142769	1.95015e-05	3.91922e-05	0.00427408	0.000273105	0.0231067	0.0231067	3.93068	0.0231067	1.24488	0.0714069	0.143506	15.65	0.217783	1	4.27744	2.09675	0.661976	574	0.086057	FALSE
inf-1	0.000603621	0.00378092	0.00434378	6.31056e-06	6.31056e-06	0.00106841	0.00292396	0.00512057	0.00330172	0.0181595	0.0153294	0.00218366	0.276426	1.73146	1.98922	0.0028899	0.0028899	1.51201	8.31607	7.02006	0.0881905	1	4.21276	2.07477	1.05458	222	0.0332834	FALSE
wah-1	0.000344362	0.00247684	0.00139691	6.31056e-06	6.31056e-06	0.000629915	0.0025075	6.31056e-06	0.00194663	0.015573	1.88919e-05	0.00105611	0.326068	2.34526	1.3227	0.0059753	0.0059753	1.84321	14.7457	0.0178882	0.207157	1	4.15319	2.05422	0.6837	549	0.0823088	FALSE
vha-13	0.00103103	6.31056e-06	6.31056e-06	6.31056e-06	0.000769032	0.000364984	6.31056e-06	0.00080735	0.00112791	3.91922e-05	0.00241696	0.000262489	3.92788	0.0240412	0.0240412	0.0240412	2.92976	4.29699	0.14931	9.20783	0.0952217	1	4.14597	2.05171	1.02126	243	0.0364318	FALSE
pyc-1	0.000494701	0.00147556	0.0018031	0.000554392	6.31056e-06	0.00131344	0.00149383	0.00152184	0.00405892	0.00927753	0.00455593	0.00108194	0.457235	1.36381	1.66655	0.512406	0.00583264	3.75152	8.57491	4.21089	0.0643059	1	4.13579	2.04816	1.19175	155	0.0232384	FALSE
eat-3	6.31056e-06	6.31056e-06	0.000162629	6.31056e-06	6.31056e-06	0.000220004	6.31056e-06	6.31056e-06	0.00067988	3.91922e-05	1.88919e-05	4.53901e-05	0.139029	0.139029	3.58291	0.139029	0.139029	14.9786	0.863452	0.416211	0.218927	1	4.09932	2.03539	0.659701	594	0.0890555	FALSE
hsp-3	0.00200181	0.00235103	0.00220993	0.00523449	0.00209972	0.00498265	0.00413218	0.00171448	0.0153979	0.0256632	0.00513264	0.00294932	0.678738	0.797145	0.749302	1.77482	0.711934	5.22085	8.70141	1.74028	0.0711437	1	4.09362	2.03338	1.14786	176	0.0263868	FALSE
rps-30	0.00130253	6.31056e-06	6.31056e-06	6.31056e-06	6.31056e-06	0.00172912	6.31056e-06	6.31056e-06	0.00534351	3.91922e-05	1.88919e-05	0.000330367	3.94269	0.0191017	0.0191017	0.0191017	0.0191017	16.1745	0.118632	0.0571846	0.241925	1	4.09235	2.03293	0.616319	599	0.0898051	FALSE
nol-58	0.00050169	0.00244413	0.00328206	0.00524743	0.00280654	0.00488397	0.00309299	0.00327376	0.015093	0.0192092	0.00980063	0.00286883	0.174876	0.851962	1.14404	1.82912	0.978289	5.26102	6.69584	3.41625	0.026308	1	4.08785	2.03134	1.57991	53	0.00794603	FALSE
kdp-1	0.00117816	6.31056e-06	6.31056e-06	6.31056e-06	6.31056e-06	6.31056e-06	0.000778236	6.31056e-06	1.95015e-05	0.00483329	1.88919e-05	0.000299274	3.93674	0.0210862	0.0210862	0.0210862	0.0210862	0.0651629	16.1501	0.0631257	0.242973	1	4.07486	2.02675	0.614443	600	0.089955	FALSE
selt-1.1	0.000659976	6.31056e-06	6.31056e-06	6.31056e-06	6.31056e-06	6.31056e-06	0.000435947	6.31056e-06	1.95015e-05	0.00270748	1.88919e-05	0.000169727	3.88846	0.0371807	0.0371807	0.0371807	0.0371807	0.1149	15.952	0.111307	0.241297	1	4.05384	2.01929	0.617448	598	0.0896552	FALSE
idhb-1	0.000439719	0.00321333	0.00302048	6.31056e-06	6.31056e-06	0.00116746	0.00232365	0.00301284	0.0036078	0.0144312	0.00901951	0.00166996	0.263311	1.9242	1.80871	0.00377887	0.00377887	2.16041	8.64165	5.40103	0.0848344	1	4.05172	2.01853	1.07143	215	0.0322339	FALSE
F49D11.10	6.31056e-06	6.31056e-06	0.000224141	6.31056e-06	6.31056e-06	6.31056e-06	0.000150877	6.31056e-06	1.95015e-05	0.000937036	1.88919e-05	6.07681e-05	0.103846	0.103846	3.68846	0.103846	0.103846	0.320917	15.4199	0.310885	0.23265	1	4.03888	2.01395	0.633297	595	0.0892054	FALSE
R12E2.13	0.001203	0.00251176	0.00236101	6.31056e-06	6.31056e-06	0.00319397	0.00158928	0.00157002	0.00987036	0.00987036	0.00470017	0.00152052	0.791177	1.65191	1.55277	0.00415026	0.00415026	6.49144	6.49144	3.09116	0.0546128	1	4.01955	2.00703	1.26271	127	0.0190405	FALSE
glh-3	6.31056e-06	0.00023926	0.0002249	6.31056e-06	6.31056e-06	0.000304245	0.000151389	6.31056e-06	0.000940211	0.000940211	1.88919e-05	0.000119195	0.0529429	2.00729	1.88682	0.0529429	0.0529429	7.88798	7.88798	0.158495	0.121294	1	3.99685	1.99886	0.91616	297	0.0445277	FALSE
ZK813.3	0.00185047	6.31056e-06	6.31056e-06	6.31056e-06	6.31056e-06	6.31056e-06	0.000698474	0.00103502	1.95015e-05	0.00433793	0.00309852	0.000467351	3.95949	0.0135028	0.0135028	0.0135028	0.0135028	0.0417278	9.28194	6.62996	0.142612	1	3.99178	1.99703	0.845843	327	0.0490255	FALSE
ucr-2.3	0.000401088	0.00167487	0.000787176	0.00262199	0.000373959	0.00212978	0.00105975	0.00274815	0.00658168	0.00658168	0.0082271	0.00137128	0.292491	1.22139	0.574044	1.91207	0.272708	4.79966	4.79966	5.99958	0.0323559	1	3.9679	1.98838	1.49005	64	0.0095952	FALSE
ech-1.2	0.000969067	0.000899257	0.000845286	0.000281554	0.00140548	0.000571752	0.000995738	0.000843147	0.00176689	0.00618411	0.00252412	0.000748791	1.29418	1.20094	1.12887	0.376012	1.877	2.35965	8.25878	3.37093	0.0458669	1	3.96659	1.9879	1.3385	103	0.0154423	FALSE
pdi-2	0.00107674	0.00380455	0.00260088	6.31056e-06	0.000926689	0.00395828	0.00262612	6.31056e-06	0.0122323	0.0163097	1.88919e-05	0.00187212	0.575145	2.03221	1.38927	0.00337081	0.494994	6.53393	8.7119	0.0100912	0.11707	1	3.93773	1.97736	0.931554	275	0.0412294	FALSE
plp-1	0.00304359	0.00598094	0.00562198	6.31056e-06	0.0020031	0.00760542	0.00141914	0.00771066	0.0235031	0.00881365	0.0230834	0.00366321	0.830854	1.63271	1.53472	0.00172269	0.546817	6.41598	2.40599	6.30141	0.0505759	1	3.91755	1.96995	1.29606	113	0.0169415	FALSE
K01G5.5	0.000545881	0.00113975	0.000357116	0.000475803	6.31056e-06	6.31056e-06	0.000721163	0.00178106	1.95015e-05	0.00447884	0.00533195	0.000629638	0.866976	1.81017	0.567176	0.755678	0.0100225	0.0309726	7.11335	8.46828	0.124547	1	3.90566	1.96557	0.904666	298	0.0446777	FALSE
rsp-4	0.00060683	6.31056e-06	6.31056e-06	6.31056e-06	6.31056e-06	6.31056e-06	6.31056e-06	0.000791968	1.95015e-05	3.91922e-05	0.00237091	0.00015644	3.87898	0.0403384	0.0403384	0.0403384	0.0403384	0.124658	0.250525	15.1554	0.241796	1	3.89272	1.96078	0.616551	607	0.0910045	FALSE
dct-18	0.000561778	6.31056e-06	6.31056e-06	6.31056e-06	6.31056e-06	6.31056e-06	6.31056e-06	0.000733171	1.95015e-05	3.91922e-05	0.00219489	0.000145177	3.8696	0.0434679	0.0434679	0.0434679	0.0434679	0.134329	0.269961	15.1187	0.241215	1	3.89161	1.96037	0.617596	606	0.0908546	FALSE
gpdh-2	0.000320303	0.000445843	6.31056e-06	6.31056e-06	6.31056e-06	6.31056e-06	0.000282101	0.000418024	1.95015e-05	0.00175201	0.00125144	0.000194692	1.64518	2.28999	0.0324131	0.0324131	0.0324131	0.100166	8.9989	6.42779	0.131554	1	3.88982	1.9597	0.880896	310	0.0464768	FALSE
sec-23	0.000254708	6.31056e-06	6.31056e-06	6.31056e-06	0.000189984	6.31056e-06	0.000134598	6.31056e-06	1.95015e-05	0.00083593	1.88919e-05	6.84099e-05	3.72326	0.0922463	0.0922463	0.0922463	2.77714	0.285069	12.2194	0.276157	0.184839	1	3.88945	1.95957	0.733206	533	0.07991	FALSE
trap-4	0.00131189	0.00766953	0.00617933	0.0123496	0.00293558	0.00696617	0.00831907	0.0102728	0.0215276	0.0516662	0.0307537	0.00687758	0.190749	1.11515	0.898475	1.79563	0.426834	3.13011	7.51227	4.47159	0.052251	1	3.8852	1.95799	1.28191	118	0.0176912	FALSE
gpd-2	0.00100255	6.31056e-06	6.31056e-06	6.31056e-06	0.00186949	6.31056e-06	0.000331119	6.31056e-06	1.95015e-05	0.00205644	1.88919e-05	0.000255372	3.92587	0.0247113	0.0247113	0.0247113	7.32066	0.0763654	8.05273	0.073978	0.13839	1	3.88093	1.9564	0.858896	324	0.0485757	FALSE
rpn-7	6.31056e-06	0.000400931	0.000753736	6.31056e-06	0.00107422	6.31056e-06	6.31056e-06	0.00112774	1.95015e-05	3.91922e-05	0.00337612	0.000291822	0.0216247	1.37389	2.58286	0.0216247	3.68108	0.0668269	0.134302	11.5691	0.170867	1	3.86283	1.94966	0.767341	374	0.056072	FALSE
eftu-2	0.000124048	6.31056e-06	6.31056e-06	6.31056e-06	6.31056e-06	6.31056e-06	6.31056e-06	0.000161894	1.95015e-05	3.91922e-05	0.000484661	3.57449e-05	3.47037	0.176544	0.176544	0.176544	0.176544	0.545575	1.09644	13.5589	0.213985	1	3.84436	1.94274	0.669617	596	0.0893553	FALSE
apy-1	0.00124644	0.000473176	0.000444777	6.31056e-06	0.000845191	0.000601694	0.000898187	6.31056e-06	0.00185942	0.00557826	1.88919e-05	0.000542677	2.29684	0.871929	0.819598	0.0116286	1.55745	3.42639	10.2792	0.0348124	0.133637	1	3.82445	1.93525	0.874073	311	0.0466267	FALSE
ctps-1	6.07099e-05	6.31056e-06	6.31056e-06	6.31056e-06	0.000226414	6.31056e-06	6.31056e-06	6.31056e-06	1.95015e-05	3.91922e-05	1.88919e-05	1.99104e-05	3.04916	0.316948	0.316948	0.316948	11.3717	0.979466	1.96843	0.948845	0.16179	1	3.8171	1.93248	0.791048	589	0.0883058	FALSE
pgl-3	6.10345e-05	6.31056e-06	6.31056e-06	6.31056e-06	0.000227625	6.31056e-06	6.31056e-06	6.31056e-06	1.95015e-05	3.91922e-05	1.88919e-05	1.99916e-05	3.05302	0.315661	0.315661	0.315661	11.3861	0.975489	1.96044	0.944993	0.16224	1	3.81675	1.93234	0.789843	590	0.0884558	FALSE
ctsa-3.1	7.12784e-05	6.31056e-06	6.31056e-06	6.31056e-06	0.000265829	6.31056e-06	6.31056e-06	6.31056e-06	1.95015e-05	3.91922e-05	1.88919e-05	2.25525e-05	3.16055	0.279816	0.279816	0.279816	11.7871	0.864717	1.73782	0.837683	0.17451	1	3.80683	1.92859	0.758181	593	0.0889055	FALSE
T25C12.3	6.31056e-06	6.31056e-06	6.31056e-06	0.000206968	0.000147593	0.000210144	6.31056e-06	6.31056e-06	0.000649411	3.91922e-05	1.88919e-05	5.64749e-05	0.111741	0.111741	0.111741	3.66478	2.61343	11.4991	0.693975	0.334518	0.17641	1	3.78526	1.92039	0.753478	534	0.08006	FALSE
let-767	0.0013314	0.00166791	0.00209041	6.31056e-06	0.00148962	0.000706978	0.00175892	0.00156384	0.00218478	0.0109239	0.00468167	0.00127401	1.04505	1.30918	1.64081	0.0049533	1.16924	1.71488	8.57441	3.67475	0.0785585	1	3.78332	1.91965	1.10481	200	0.029985	FALSE
tnt-2	0.000123623	6.31056e-06	6.31056e-06	6.31056e-06	0.000461044	6.31056e-06	6.31056e-06	6.31056e-06	1.95015e-05	3.91922e-05	1.88919e-05	3.56386e-05	3.46879	0.177071	0.177071	0.177071	12.9367	0.547203	1.09971	0.530096	0.206858	1	3.77842	1.91778	0.684327	597	0.0895052	FALSE
eif-6	0.000173655	6.31056e-06	6.31056e-06	6.31056e-06	0.000647637	6.31056e-06	6.31056e-06	6.31056e-06	1.95015e-05	3.91922e-05	1.88919e-05	4.81466e-05	3.60679	0.13107	0.13107	0.13107	13.4513	0.405045	0.814018	0.392382	0.21998	1	3.7657	1.91292	0.657617	603	0.0904048	FALSE
csq-1	0.000189043	6.31056e-06	6.31056e-06	6.31056e-06	0.000705026	6.31056e-06	6.31056e-06	6.31056e-06	1.95015e-05	3.91922e-05	1.88919e-05	5.19936e-05	3.63588	0.121372	0.121372	0.121372	13.5598	0.375076	0.753788	0.36335	0.222642	1	3.76302	1.91189	0.652393	605	0.0907046	FALSE
ttn-1	3.8901e-06	6.31056e-06	6.31056e-06	6.31056e-06	8.28344e-06	6.31056e-06	6.31056e-06	6.31056e-06	1.95015e-05	3.91922e-05	1.88919e-05	5.70544e-06	0.681823	1.10606	1.10606	1.10606	1.45185	3.41806	6.86926	3.3112	0.0254142	1	3.76259	1.91173	1.59492	22	0.00329835	FALSE
sod-1	0.000244269	6.31056e-06	6.31056e-06	6.31056e-06	0.000910988	6.31056e-06	6.31056e-06	6.31056e-06	1.95015e-05	3.91922e-05	1.88919e-05	6.58001e-05	3.71229	0.095905	0.095905	0.095905	13.8448	0.296376	0.595625	0.28711	0.229464	1	3.75597	1.90919	0.639286	608	0.0911544	FALSE
F55B11.3	0.00034957	6.31056e-06	6.31056e-06	6.31056e-06	0.0013037	6.31056e-06	6.31056e-06	6.31056e-06	1.95015e-05	3.91922e-05	1.88919e-05	9.21254e-05	3.7945	0.0684996	0.0684996	0.0684996	14.1514	0.211685	0.425422	0.205067	0.236538	1	3.74839	1.90627	0.626098	610	0.0914543	FALSE
F58F12.1	0.00296804	0.00338019	0.00211821	6.31056e-06	0.00201257	0.00286552	0.00285169	0.00105643	0.00885532	0.0177106	0.00316261	0.00211819	1.40122	1.59579	1.00001	0.00297923	0.95014	4.18061	8.36123	1.49308	0.0816986	1	3.74626	1.90545	1.08779	208	0.0311844	FALSE
rpn-3	0.000476637	6.31056e-06	6.31056e-06	6.31056e-06	0.00177759	6.31056e-06	6.31056e-06	6.31056e-06	1.95015e-05	3.91922e-05	1.88919e-05	0.000123892	3.84719	0.0509359	0.0509359	0.0509359	14.3479	0.157408	0.316341	0.152487	0.240931	1	3.74354	1.9044	0.618107	611	0.0916042	FALSE
rab-7	0.000585056	6.31056e-06	6.31056e-06	6.31056e-06	0.00218194	6.31056e-06	6.31056e-06	6.31056e-06	1.95015e-05	3.91922e-05	1.88919e-05	0.000150997	3.87462	0.0417927	0.0417927	0.0417927	14.4502	0.129152	0.259556	0.125114	0.243175	1	3.74101	1.90343	0.614081	612	0.0917541	FALSE
kynu-1	6.31056e-06	6.31056e-06	6.31056e-06	0.00397857	6.31056e-06	6.31056e-06	0.00223341	0.000330952	1.95015e-05	0.0138708	0.000990769	0.000999374	0.00631451	0.00631451	0.00631451	3.98106	0.00631451	0.0195138	13.8795	0.991389	0.235115	1	3.72417	1.89692	0.62872	591	0.0886057	FALSE
unc-87	0.000145649	0.000608207	0.00114341	0.00152342	0.000271596	0.00270691	0.000384835	0.000570257	0.00836516	0.00239005	0.00170718	0.000855171	0.170316	0.711211	1.33705	1.78142	0.317593	9.78186	2.79482	1.9963	0.122642	1	3.72264	1.89633	0.911359	286	0.0428786	FALSE
nuo-2	0.00207652	0.00371623	0.00232879	6.31056e-06	0.00221265	0.00315039	0.00235139	0.00116145	0.00973567	0.0146035	0.00347703	0.00203196	1.02193	1.82888	1.14608	0.00310564	1.08892	4.79126	7.1869	1.71117	0.0579466	1	3.69456	1.8854	1.23697	137	0.0205397	FALSE
hsp-6	0.00154759	0.00188488	0.00177176	0.000674458	0.000480971	0.00239683	0.00221489	6.31056e-06	0.00740695	0.0137558	1.88919e-05	0.00146967	1.05302	1.28252	1.20555	0.458918	0.327264	5.03987	9.35975	0.0128545	0.136128	1	3.68494	1.88164	0.866052	313	0.0469265	FALSE
rps-26	0.00103445	6.31056e-06	6.31056e-06	0.00540993	0.0064299	0.00366197	0.000911077	6.31056e-06	0.0113166	0.00565831	1.88919e-05	0.00161425	0.640825	0.00390928	0.00390928	3.35136	3.98321	7.01045	3.50522	0.0117032	0.0801864	1	3.62765	1.85903	1.0959	205	0.0307346	FALSE
C53D6.7	6.31056e-06	0.00107404	0.000504791	6.31056e-06	6.31056e-06	0.000682881	0.000339793	0.000503513	0.00211031	0.00211031	0.00150736	0.000397863	0.0158611	2.69952	1.26875	0.0158611	0.0158611	5.30411	5.30411	3.78865	0.0563642	1	3.60318	1.84927	1.249	134	0.02009	FALSE
ucr-2.2	0.000723188	0.00474557	0.00486628	0.00324179	0.0019265	0.00274296	0.00327567	0.00606745	0.00847658	0.0203438	0.0181641	0.00339421	0.213065	1.39814	1.4337	0.955096	0.567583	2.49737	5.99368	5.3515	0.0457628	1	3.60253	1.84901	1.33949	101	0.0151424	FALSE
rpl-20	0.0023971	0.00272996	6.31056e-06	6.31056e-06	0.00406357	0.0046286	6.31056e-06	6.31056e-06	0.0143038	3.91922e-05	1.88919e-05	0.00128492	1.86556	2.12462	0.00491124	0.00491124	3.16251	11.132	0.0305016	0.0147028	0.186432	1	3.58493	1.84195	0.729479	512	0.0767616	FALSE
asb-2	0.00156886	0.00382158	0.00359222	6.31056e-06	0.00341307	0.00485956	0.00172718	0.00102375	0.0150175	0.0107268	0.0030648	0.00224724	0.698126	1.70056	1.5985	0.00280813	1.51878	6.68264	4.77331	1.3638	0.0528923	1	3.58464	1.84183	1.27661	121	0.0181409	FALSE
ule-5	0.00748423	6.31056e-06	6.31056e-06	6.31056e-06	6.31056e-06	0.00372576	0.00247186	6.31056e-06	0.0115137	0.0153516	1.88919e-05	0.00187579	3.98991	0.00336421	0.00336421	0.00336421	0.00336421	6.13807	8.18409	0.0100714	0.155038	1	3.5839	1.84153	0.809562	343	0.0514243	FALSE
rpl-25.1	0.00191478	6.31056e-06	6.31056e-06	0.00715273	0.00816123	0.00435751	0.000722747	0.00214197	0.013466	0.00448868	0.0064124	0.00227003	0.843503	0.00277994	0.00277994	3.15094	3.5952	5.93209	1.97736	2.8248	0.0311363	1	3.58236	1.84091	1.50673	62	0.00929535	FALSE
sdha-1	0.00129791	0.0062328	0.00585873	0.00441202	6.31056e-06	0.0068919	0.00617279	0.00127041	0.0212981	0.0383366	0.00380323	0.00445036	0.29164	1.40052	1.31646	0.991384	0.00141799	4.7857	8.61425	0.854588	0.12312	1	3.56399	1.83349	0.90967	289	0.0433283	FALSE
Y62H9A.5	0.00197636	6.31056e-06	6.31056e-06	6.31056e-06	6.31056e-06	6.31056e-06	0.000652741	0.000967247	1.95015e-05	0.0040539	0.00289564	0.000498822	3.96205	0.0126509	0.0126509	0.0126509	0.0126509	0.0390952	8.12694	5.80496	0.158134	1	3.49591	1.80567	0.800974	348	0.0521739	FALSE
pqn-52	0.000510914	6.31056e-06	6.31056e-06	0.00190854	6.31056e-06	0.000775133	0.000964241	6.31056e-06	0.0023954	0.00598849	1.88919e-05	0.000608018	0.840294	0.0103789	0.0103789	3.13895	0.0103789	3.93968	9.84919	0.0310712	0.176084	1	3.45758	1.78976	0.75428	419	0.0628186	FALSE
acdh-10	0.000203857	0.000851273	0.00120027	6.31056e-06	0.000380138	6.31056e-06	0.000807947	0.000798157	1.95015e-05	0.00501782	0.00238944	0.000565428	0.360536	1.50554	2.12277	0.0111607	0.672301	0.0344899	8.87437	4.22589	0.142385	1	3.45176	1.78733	0.846535	326	0.0488756	FALSE
rpl-18	0.0032641	0.00272606	6.31056e-06	0.00910422	0.00973863	0.00693297	0.00172488	0.00340795	0.021425	0.0107125	0.0102024	0.00377517	0.864622	0.722102	0.00167159	2.4116	2.57965	5.67523	2.83762	2.70249	0.0173273	1	3.44875	1.78607	1.76127	37	0.00554723	FALSE
cpl-1	0.000479431	0.00350354	0.00235233	0.00376096	0.000894007	0.00254579	0.00253351	0.00328493	0.00786726	0.0157345	0.00983408	0.00252406	0.189944	1.38805	0.931962	1.49004	0.354193	3.1169	6.23381	3.89613	0.0513809	1	3.40026	1.76564	1.2892	115	0.0172414	FALSE
gtbp-1	0.00104511	0.000363683	0.000341856	6.31056e-06	6.31056e-06	0.000924924	6.31056e-06	0.00102297	0.0028583	3.91922e-05	0.00306246	0.000439239	2.37936	0.827983	0.77829	0.014367	0.014367	6.50738	0.0892274	6.9722	0.137595	1	3.39579	1.76375	0.861396	322	0.0482759	FALSE
erfa-3	0.00186723	6.31056e-06	6.31056e-06	6.31056e-06	6.31056e-06	0.00204991	6.31056e-06	6.31056e-06	0.00633486	3.91922e-05	1.88919e-05	0.000471541	3.95985	0.0133828	0.0133828	0.0133828	0.0133828	13.4344	0.0831151	0.0400641	0.259261	1	3.39273	1.76245	0.586263	615	0.0922039	FALSE
rps-8	0.00288461	0.00401522	0.00452908	0.0160915	0.0200816	0.00816926	0.00508115	0.00527056	0.0252455	0.0315569	0.0157784	0.00688011	0.419269	0.583598	0.658286	2.33885	2.9188	3.66934	4.58668	2.29334	0.00607872	1	3.36704	1.75148	2.21619	8	0.0011994	FALSE
acer-1	0.00144018	0.0135314	0.0116593	0.0211832	0.00335693	0.00525759	0.016648	0.0119823	0.0162476	0.103394	0.0358712	0.0119535	0.120482	1.132	0.975389	1.77213	0.280832	1.35923	8.64962	3.00089	0.132832	1	3.32264	1.73233	0.876697	308	0.0461769	FALSE
hsp-17	0.000779963	0.00108566	6.31056e-06	6.31056e-06	6.31056e-06	6.31056e-06	6.31056e-06	0.00203585	1.95015e-05	3.91922e-05	0.0060947	0.000469562	1.66104	2.31208	0.0134392	0.0134392	0.0134392	0.0415314	0.0834654	12.9795	0.256899	1	3.27949	1.71347	0.590237	613	0.091904	FALSE
atad-3	0.00210888	0.00170445	0.0021362	0.00213463	0.00101483	0.00252862	0.000898723	0.00399524	0.00781422	0.00558158	0.0119605	0.00202104	1.04346	0.843352	1.05698	1.0562	0.502134	3.86644	2.76174	5.91801	0.0460825	1	3.26208	1.70579	1.33646	104	0.0155922	FALSE
rps-12	0.000606293	0.00126589	0.00118991	6.31056e-06	6.31056e-06	0.00160971	0.000800973	6.31056e-06	0.0049745	0.0049745	1.88919e-05	0.0007671	0.790369	1.65022	1.55118	0.00822651	0.00822651	6.48482	6.48482	0.0246276	0.141182	1	3.25062	1.70072	0.850222	325	0.0487256	FALSE
rla-0	0.00270541	0.00564867	0.00530965	0.00212229	0.0100897	0.00574632	0.00250188	0.00264811	0.0177579	0.0155381	0.00792762	0.00394651	0.685521	1.43131	1.34541	0.537766	2.55662	4.49964	3.93719	2.00877	0.00563972	1	3.25055	1.70069	2.24874	7	0.00104948	FALSE
B0491.5	0.00112849	0.0015708	0.00246087	6.31056e-06	6.31056e-06	0.00199744	0.0016565	6.31056e-06	0.0061727	0.0102878	1.88919e-05	0.00129162	0.873705	1.21615	1.90526	0.00488578	0.00488578	4.77904	7.96507	0.0146265	0.156335	1	3.19091	1.67397	0.805943	345	0.0517241	FALSE
atp-1	0.0112257	0.0148553	0.0145843	0.0260463	0.0191639	0.0125934	0.0158747	0.0179521	0.0389174	0.0985908	0.0537431	0.0166779	0.673089	0.890715	0.874468	1.56173	1.14906	2.33347	5.91146	3.22241	0.0408179	1	3.1541	1.65723	1.38915	84	0.0125937	FALSE
ZC247.1	2.76076e-05	6.31056e-06	6.31056e-06	6.31056e-06	6.86409e-05	6.31056e-06	6.31056e-06	6.31056e-06	1.95015e-05	3.91922e-05	1.88919e-05	1.16348e-05	2.37284	0.542385	0.542385	0.542385	5.8996	1.67614	3.36852	1.62373	0.0501907	1	3.142	1.65168	1.29938	592	0.0887556	TRUE
ZK1320.9	0.000177849	0.001114	0.00104714	6.31056e-06	6.31056e-06	6.31056e-06	0.00117478	6.31056e-06	1.95015e-05	0.00729607	1.88919e-05	0.000586325	0.303328	1.89997	1.78594	0.0107629	0.0107629	0.0332606	12.4437	0.0322208	0.261622	1	3.12999	1.64616	0.582326	616	0.0923538	FALSE
abcf-2	0.00051931	0.00281045	0.00264178	0.00195543	0.00111557	0.00119127	0.00177828	0.00292788	0.00368138	0.0110441	0.00876518	0.00198174	0.262047	1.41817	1.33306	0.986723	0.562923	1.85765	5.57294	4.42297	0.0622658	1	3.10412	1.63418	1.20575	148	0.0221889	FALSE
egl-45	0.000183599	6.31056e-06	6.31056e-06	6.31056e-06	0.00054778	6.31056e-06	6.31056e-06	6.31056e-06	1.95015e-05	3.91922e-05	1.88919e-05	5.06328e-05	3.6261	0.124634	0.124634	0.124634	10.8187	0.385157	0.774048	0.373116	0.236181	1	3.08775	1.62656	0.626755	619	0.0928036	FALSE
ucr-2.1	0.000961358	0.00490657	0.00461209	0.00223452	0.00119511	0.00283602	0.00310457	0.00334576	0.00876416	0.0192811	0.0100162	0.00317863	0.302444	1.54361	1.45097	0.70298	0.375983	2.75721	6.06586	3.1511	0.0668885	1	3.08754	1.62646	1.17465	161	0.0241379	FALSE
csr-1	0.000370266	0.0013529	0.00181671	0.0004841	0.000690445	0.00172036	0.000856028	0.000362423	0.00531642	0.00531642	0.00108498	0.00100599	0.36806	1.34484	1.80589	0.481216	0.686331	5.28475	5.28475	1.07852	0.0827045	1	3.08359	1.62461	1.08247	210	0.0314843	FALSE
rps-11	0.00205996	0.00322576	0.00303216	6.31056e-06	0.015365	0.0013673	6.31056e-06	0.00201632	0.00422538	3.91922e-05	0.00603626	0.00208105	0.989866	1.55007	1.45704	0.00303239	7.38331	2.03041	0.0188329	2.90059	0.119672	1	3.08329	1.62447	0.922008	282	0.0422789	FALSE
cox-6A	0.00185963	0.00517699	0.00364971	6.31056e-06	6.31056e-06	0.00329155	0.00245675	0.00242698	0.0101719	0.0152578	0.00726564	0.00267316	0.695667	1.93666	1.36532	0.00236071	0.00236071	3.8052	5.7078	2.718	0.0770913	1	3.05834	1.61275	1.11299	195	0.0292354	FALSE
hel-1	0.000188419	0.00157361	0.00110937	6.31056e-06	0.000351349	0.00100051	0.00049784	0.00073771	0.00309187	0.00309187	0.00220848	0.000719427	0.261901	2.18731	1.54202	0.00877164	0.488373	4.29768	4.29768	3.06977	0.0484746	1	3.03838	1.6033	1.31449	110	0.0164918	FALSE
T28D6.6	0.000447806	0.00186996	0.0013183	6.31056e-06	6.31056e-06	0.000594465	0.00147899	6.31056e-06	0.00183708	0.00918539	1.88919e-05	0.000910594	0.491774	2.05356	1.44773	0.00693016	0.00693016	2.01745	10.0872	0.0207468	0.218516	1	3.03309	1.60079	0.660517	573	0.085907	FALSE
atp-5	0.00209614	0.00350124	0.00411388	6.31056e-06	0.00390872	0.00445221	0.00110768	0.00164139	0.0137587	0.00687934	0.00491381	0.00242939	0.862823	1.4412	1.69338	0.00259759	1.60893	5.66343	2.83171	2.02265	0.042659	1	3.03168	1.60012	1.36999	94	0.014093	FALSE
ZK430.7	6.31056e-06	0.000751004	0.000705931	6.31056e-06	6.31056e-06	0.000954984	0.000237594	6.31056e-06	0.00295119	0.0014756	1.88919e-05	0.000367389	0.0171768	2.04417	1.92148	0.0171768	0.0171768	8.03288	4.01644	0.051422	0.17428	1	3.02948	1.59907	0.758752	393	0.0589205	FALSE
lam-1	2.30773e-05	6.31056e-06	6.31056e-06	0.000724131	6.31056e-06	0.000245082	0.000243899	6.31056e-06	0.000757378	0.00151476	1.88919e-05	0.000189957	0.121487	0.0332209	0.0332209	3.81207	0.0332209	3.98709	7.97418	0.0994532	0.187407	1	3.02349	1.59621	0.727214	516	0.0773613	FALSE
ugt-47	6.31056e-06	6.31056e-06	0.00029181	6.31056e-06	6.31056e-06	6.31056e-06	6.31056e-06	0.000291072	1.95015e-05	3.91922e-05	0.00087138	7.76855e-05	0.0812321	0.0812321	3.7563	0.0812321	0.0812321	0.251032	0.504498	11.2168	0.255759	1	3.01338	1.59138	0.592169	620	0.0929535	FALSE
rpl-19	0.00173809	0.00080644	0.00151608	0.00605985	0.00360118	0.00307643	0.00204106	0.00151224	0.00950711	0.0126761	0.00452719	0.00253012	0.686961	0.318737	0.599214	2.39509	1.42333	3.75758	5.01011	1.78932	0.0424173	1	2.99508	1.5826	1.37246	93	0.013943	FALSE
idhg-1	0.000104831	0.00131327	0.000822965	6.31056e-06	6.31056e-06	0.000556654	6.31056e-06	0.00164177	0.00172023	3.91922e-05	0.00491494	0.000561843	0.186584	2.33742	1.46476	0.0112319	0.0112319	3.06176	0.0697564	8.74789	0.194563	1	2.97266	1.57175	0.710941	536	0.0803598	FALSE
gcn-1	4.64623e-05	6.54185e-05	6.31056e-06	6.31056e-06	0.000292128	6.31056e-06	6.31056e-06	6.31056e-06	1.95015e-05	3.91922e-05	1.88919e-05	3.11255e-05	1.49274	2.10177	0.202746	0.202746	9.38549	0.626546	1.25917	0.606959	0.202205	1	2.96954	1.57024	0.694209	618	0.0926537	FALSE
cct-6	0.000310201	6.31056e-06	6.31056e-06	6.31056e-06	6.31056e-06	6.31056e-06	6.31056e-06	0.00030363	1.95015e-05	3.91922e-05	0.000908976	8.22832e-05	3.76992	0.0766932	0.0766932	0.0766932	0.0766932	0.237005	0.476309	11.0469	0.258795	1	2.95923	1.56522	0.587044	621	0.0931034	FALSE
ima-3	0.000244008	0.000679289	0.00095778	6.31056e-06	0.000910014	6.31056e-06	0.000429811	0.000636904	1.95015e-05	0.00266938	0.0019067	0.000471847	0.517133	1.43964	2.02985	0.0133742	1.92862	0.0413302	5.65729	4.04092	0.0963119	1	2.91704	1.54451	1.01632	242	0.0362819	FALSE
nars-1	7.46588e-05	0.000311762	0.000879153	6.31056e-06	6.31056e-06	0.000792879	0.000197263	6.31056e-06	0.00245024	0.00122512	1.88919e-05	0.000317971	0.234797	0.980473	2.76488	0.0198463	0.0198463	7.70585	3.85293	0.0594138	0.181163	1	2.90951	1.54078	0.741931	497	0.0745127	FALSE
rpl-10	0.00147687	0.00385448	0.00289851	0.00386184	0.00481943	0.00686194	0.00146332	6.31056e-06	0.0212055	0.00908807	1.88919e-05	0.00302293	0.488557	1.27508	0.958844	1.27752	1.59429	7.01489	3.00638	0.00624953	0.127209	1	2.90546	1.53876	0.895482	301	0.0451274	FALSE
act-5	0.000218178	0.00318876	0.00214099	0.0114102	0.00366158	0.00347559	0.00374706	0.00384403	0.0107406	0.0232714	0.0115078	0.00423953	0.0514629	0.75215	0.505006	2.69138	0.863677	2.53345	5.48915	2.71441	0.0705327	1	2.90017	1.53614	1.15161	171	0.0256372	FALSE
trap-1	0.000638515	0.00866557	0.00563918	0.0108526	0.00357197	0.00593342	0.00421771	0.00874986	0.0183361	0.0261944	0.0261944	0.00644898	0.0990103	1.34371	0.87443	1.68285	0.553881	2.84326	4.06179	4.06179	0.0402276	1	2.88018	1.52616	1.39548	83	0.0124438	FALSE
rpl-7A	0.00484391	0.00252841	0.00317844	0.0160922	0.00664385	0.00945956	0.00470696	0.00380448	0.0292329	0.0292329	0.0113895	0.00666075	0.727231	0.379599	0.47719	2.41598	0.997462	4.38883	4.38883	1.70993	0.0564552	1	2.87126	1.52169	1.2483	132	0.0197901	FALSE
gsp-2	6.31056e-06	0.00151424	0.00142336	0.000632137	6.31056e-06	6.31056e-06	0.000958114	0.00141976	1.95015e-05	0.00595044	0.00425031	0.000894011	0.00705871	1.69376	1.5921	0.70708	0.00705871	0.0218136	6.65589	4.75421	0.162403	1	2.85974	1.51589	0.789407	354	0.0530735	FALSE
act-2	0.000218701	0.0063928	0.00901369	0.0440344	0.0269159	0.0145163	0.0106903	0.0107034	0.0448599	0.0663926	0.0320428	0.0149149	0.0146632	0.428618	0.604341	2.95238	1.80463	3.00772	4.45143	2.14837	0.0408429	1	2.85304	1.5125	1.38888	85	0.0127436	FALSE
B0511.6	6.31056e-06	0.000311304	6.31056e-06	6.31056e-06	6.31056e-06	6.31056e-06	6.31056e-06	0.00029188	1.95015e-05	3.91922e-05	0.000873799	8.25589e-05	0.076437	3.77069	0.076437	0.076437	0.076437	0.236214	0.474718	10.5839	0.263269	1	2.84283	1.50733	0.5796	622	0.0932534	FALSE
rps-20	0.00138031	6.31056e-06	6.31056e-06	6.31056e-06	0.00386085	6.31056e-06	6.31056e-06	6.31056e-06	1.95015e-05	3.91922e-05	1.88919e-05	0.000349811	3.94588	0.0180399	0.0180399	0.0180399	11.037	0.0557488	0.112038	0.0540059	0.27801	1	2.81469	1.49298	0.55594	625	0.0937031	FALSE
rpl-25.2	0.00280601	6.31056e-06	6.31056e-06	0.0102723	0.0104649	0.00446999	0.00148281	0.00109863	0.0138136	0.0092091	0.00328896	0.00327274	0.85739	0.00192822	0.00192822	3.13875	3.19759	4.22082	2.81388	1.00496	0.0601051	1	2.80931	1.49022	1.22109	141	0.0211394	FALSE
haf-9	0.00035219	6.31056e-06	6.31056e-06	6.31056e-06	6.31056e-06	6.31056e-06	0.000159876	6.31056e-06	1.95015e-05	0.000992923	1.88919e-05	9.27803e-05	3.79595	0.0680161	0.0680161	0.0680161	0.0680161	0.210191	10.7019	0.203619	0.272168	1	2.79592	1.48332	0.565163	623	0.0934033	FALSE
imp-2	0.000346125	0.00108402	0.000679305	6.31056e-06	6.31056e-06	6.31056e-06	0.000457265	0.00101638	1.95015e-05	0.00283988	0.00304273	0.000528939	0.654375	2.04942	1.28428	0.0119306	0.0119306	0.0368692	5.36901	5.75251	0.160627	1	2.79258	1.4816	0.794182	351	0.0526237	FALSE
atp-2	0.0211235	0.0142592	0.0124683	0.0207652	0.0242853	0.0134937	0.0151072	0.0102603	0.0416996	0.0938242	0.0307163	0.0171541	1.2314	0.831245	0.726842	1.21051	1.41572	2.43089	5.4695	1.79061	0.0524416	1	2.77668	1.47336	1.28032	120	0.017991	FALSE
lfi-1	6.31056e-06	6.31056e-06	6.31056e-06	0.0172428	0.00070264	0.00500212	0.00283745	0.00457343	0.0154581	0.0176222	0.0136914	0.00431543	0.00146233	0.00146233	0.00146233	3.99561	0.162821	3.58205	4.08354	3.17267	0.118503	1	2.75027	1.45957	0.92627	278	0.0416792	FALSE
T23E7.2	0.000586752	6.31056e-06	6.31056e-06	6.31056e-06	6.31056e-06	0.000514862	6.31056e-06	6.31056e-06	0.00159108	3.91922e-05	1.88919e-05	0.000151421	3.87497	0.0416756	0.0416756	0.0416756	0.0416756	10.5077	0.258829	0.124764	0.276809	1	2.73323	1.45061	0.55782	628	0.0941529	FALSE
iars-1	0.000105412	6.31056e-06	6.31056e-06	6.31056e-06	0.000262085	6.31056e-06	6.31056e-06	6.31056e-06	1.95015e-05	3.91922e-05	1.88919e-05	3.10859e-05	3.39099	0.203004	0.203004	0.203004	8.43101	0.627345	1.26077	0.607732	0.216991	1	2.73172	1.44981	0.663559	626	0.0938531	FALSE
hrpf-1	0.00178335	6.31056e-06	6.31056e-06	6.31056e-06	6.31056e-06	0.0015706	6.31056e-06	6.31056e-06	0.00485365	3.91922e-05	1.88919e-05	0.000450571	3.95798	0.0140057	0.0140057	0.0140057	0.0140057	10.7722	0.0869833	0.0419287	0.28362	1	2.72878	1.44826	0.547263	630	0.0944528	FALSE
mel-32	0.000491518	6.31056e-06	6.31056e-06	6.31056e-06	6.31056e-06	6.31056e-06	0.000216448	6.31056e-06	1.95015e-05	0.00134427	1.88919e-05	0.000127612	3.85165	0.049451	0.049451	0.049451	0.049451	0.152819	10.534	0.148041	0.278788	1	2.72107	1.44418	0.554726	627	0.094003	FALSE
rnp-5	0.000566776	0.00059169	0.000556178	6.31056e-06	6.31056e-06	0.000752398	0.000374384	6.31056e-06	0.00232514	0.00232514	1.88919e-05	0.000430239	1.31735	1.37526	1.29272	0.0146676	0.0146676	5.4043	5.4043	0.0439102	0.160325	1	2.7168	1.44191	0.794998	352	0.0527736	FALSE
rps-7	0.00207141	0.00345994	0.00243921	6.31056e-06	0.00463513	0.00219984	0.00164192	6.31056e-06	0.00679819	0.0101973	1.88919e-05	0.00199422	1.03871	1.73499	1.22314	0.00316443	2.32429	3.40895	5.11343	0.00947333	0.0898589	1	2.71403	1.44044	1.04644	225	0.0337331	FALSE
asb-1	0.0017278	0.000555	0.00052169	6.31056e-06	0.000991346	6.31056e-06	0.00105351	6.31056e-06	1.95015e-05	0.00654288	1.88919e-05	0.000702701	2.4588	0.78981	0.742408	0.00898043	1.41077	0.0277523	9.31105	0.0268847	0.243587	1	2.69411	1.42981	0.613345	601	0.0901049	FALSE
copg-1	0.000142312	6.31056e-06	6.31056e-06	6.31056e-06	0.000353831	6.31056e-06	6.31056e-06	6.31056e-06	1.95015e-05	3.91922e-05	1.88919e-05	4.0311e-05	3.53036	0.156547	0.156547	0.156547	8.77753	0.483777	0.972245	0.468653	0.238059	1	2.67555	1.41984	0.623316	632	0.0947526	FALSE
rpl-23	0.00122232	0.00765632	0.00719681	6.31056e-06	0.0125361	0.00649057	0.00161481	6.31056e-06	0.0200578	0.0100289	1.88919e-05	0.00402044	0.304027	1.90435	1.79005	0.00156962	3.1181	4.98896	2.49448	0.00469895	0.0990371	1	2.65156	1.40684	1.0042	246	0.0368816	FALSE
rpl-6	0.00225451	0.00392268	0.00368726	0.00982544	0.00840808	0.00798099	0.00198562	0.00220676	0.0246637	0.0123319	0.00660635	0.00492247	0.458004	0.796893	0.749066	1.99604	1.7081	5.01043	2.50522	1.34208	0.0579214	1	2.64146	1.40133	1.23716	136	0.0203898	FALSE
hsp-90	0.0014795	0.00546526	0.00536061	0.00416629	0.0110354	0.00423024	0.00195456	0.00222793	0.0130727	0.012139	0.00666975	0.00411791	0.359283	1.32719	1.30178	1.01175	2.67986	3.1746	2.94784	1.61969	0.00396362	1	2.6055	1.38156	2.40191	6	0.00089955	FALSE
rps-6	0.00194824	6.31056e-06	6.31056e-06	0.00424534	0.00423843	0.0025863	6.31056e-06	0.00127132	0.00799246	3.91922e-05	0.00380593	0.00155155	1.25567	0.00406725	0.00406725	2.73619	2.73173	5.15127	0.02526	2.45299	0.122284	1	2.59031	1.37313	0.912631	293	0.043928	FALSE
rpt-4	0.000298847	6.31056e-06	6.31056e-06	6.31056e-06	0.000743023	6.31056e-06	6.31056e-06	6.31056e-06	1.95015e-05	3.91922e-05	1.88919e-05	7.94446e-05	3.7617	0.0794334	0.0794334	0.0794334	9.35271	0.245473	0.493327	0.237799	0.270181	1	2.58233	1.36867	0.568346	636	0.0953523	FALSE
rars-1	5.64743e-05	0.000235827	0.000443347	6.31056e-06	6.31056e-06	6.31056e-06	0.000298433	6.31056e-06	1.95015e-05	0.00185344	1.88919e-05	0.00018549	0.304461	1.27138	2.39014	0.0340211	0.0340211	0.105136	9.99215	0.101849	0.280653	1	2.55829	1.35518	0.551831	631	0.0946027	FALSE
lec-3	0.000407381	6.31056e-06	6.31056e-06	6.31056e-06	0.00101287	6.31056e-06	6.31056e-06	6.31056e-06	1.95015e-05	3.91922e-05	1.88919e-05	0.000106578	3.82237	0.0592106	0.0592106	0.0592106	9.50355	0.182979	0.367732	0.177258	0.278016	1	2.55788	1.35495	0.55593	637	0.0955022	FALSE
copd-1	0.000241939	0.000336765	0.000316553	6.31056e-06	6.31056e-06	6.31056e-06	0.000213083	0.000315752	1.95015e-05	0.00132337	0.000945265	0.000225392	1.07341	1.49413	1.40446	0.0279982	0.0279982	0.0865229	5.87143	4.19388	0.173503	1	2.54496	1.34764	0.760692	491	0.0736132	FALSE
rpl-35	0.000965197	6.31056e-06	6.31056e-06	6.31056e-06	0.00239977	6.31056e-06	6.31056e-06	6.31056e-06	1.95015e-05	3.91922e-05	1.88919e-05	0.000246032	3.92305	0.0256493	0.0256493	0.0256493	9.75388	0.0792642	0.159297	0.0767862	0.290495	1	2.51731	1.33188	0.536861	638	0.0956522	FALSE
rpl-7	0.00259858	0.00678202	0.00701248	0.00849371	0.00666276	0.0103489	0.00171649	0.00445119	0.0319812	0.0106604	0.0133255	0.0062217	0.417665	1.09006	1.1271	1.36518	1.07089	5.14027	1.71342	2.14178	0.0760083	1	2.51659	1.33147	1.11914	190	0.0284858	FALSE
copb-2	0.00078118	6.31056e-06	6.31056e-06	6.31056e-06	0.000613342	6.31056e-06	0.000217267	6.31056e-06	1.95015e-05	0.00134935	1.88919e-05	0.000200028	3.90535	0.0315484	0.0315484	0.0315484	3.06628	0.0974941	6.74581	0.0944461	0.22431	1	2.50101	1.32251	0.64915	585	0.0877061	FALSE
D1054.10	0.00532665	6.31056e-06	6.31056e-06	6.31056e-06	0.000827728	6.31056e-06	0.00117284	0.00173794	1.95015e-05	0.00728401	0.00520286	0.0013364	3.98583	0.00472207	0.00472207	0.00472207	0.619374	0.0145926	5.45049	3.89321	0.198557	1	2.49441	1.3187	0.702115	541	0.0811094	FALSE
sip-1	0.00435286	0.0256614	0.0251263	0.00937357	0.00477464	0.0122367	0.00947152	0.0190477	0.0378152	0.0588236	0.0570228	0.0161285	0.269886	1.59105	1.55788	0.58118	0.296037	2.34461	3.64718	3.53553	0.068433	1	2.45584	1.29622	1.16473	165	0.0247376	FALSE
nuo-5	0.00199159	0.00304939	0.0026058	6.31056e-06	0.00150277	0.00246759	0.000926708	0.0012996	0.00762559	0.00575539	0.00389061	0.00191327	1.04093	1.59381	1.36196	0.00329831	0.785444	3.98563	3.00814	2.03348	0.0538116	1	2.45317	1.29465	1.26912	124	0.0185907	FALSE
mec-7	0.00102009	0.00464698	0.00473209	0.00630481	0.00311268	0.00295457	0.00245026	0.00435703	0.00913053	0.0152176	0.0130436	0.00417599	0.244276	1.11279	1.13317	1.50977	0.745375	2.18643	3.64406	3.12348	0.042239	1	2.42484	1.27789	1.37429	91	0.0136432	FALSE
rpl-3	0.00340178	0.00292461	0.0031418	0.00261624	0.00223884	0.00371895	0.00211486	0.000783464	0.0114927	0.0131345	0.00234545	0.00302111	1.126	0.968058	1.03995	0.865988	0.741066	3.80414	4.34759	0.776355	0.0962668	1	2.41729	1.27339	1.01652	238	0.0356822	FALSE
unc-54	0.0009537	0.00101848	0.00111691	0.00605877	0.00568506	0.00161889	0.00155737	0.000477466	0.00500285	0.00967218	0.00142939	0.00228697	0.417015	0.445341	0.488382	2.64926	2.48585	2.18755	4.22926	0.625014	0.0920686	1	2.38192	1.25212	1.03589	228	0.0341829	FALSE
rsp-1	0.000912555	6.31056e-06	6.31056e-06	6.31056e-06	6.31056e-06	0.000692241	6.31056e-06	6.31056e-06	0.00213924	3.91922e-05	1.88919e-05	0.000232872	3.9187	0.0270989	0.0270989	0.0270989	0.0270989	9.18632	0.168299	0.0811257	0.300373	1	2.36571	1.24227	0.522339	641	0.0961019	FALSE
Y66H1A.4	0.000742037	0.00154931	0.00145632	0.000970167	0.000691848	0.000985058	0.000490153	0.00145264	0.00304413	0.00304413	0.00434876	0.00117946	0.629133	1.31358	1.23474	0.822553	0.58658	2.58095	2.58095	3.68708	0.0437409	1	2.35889	1.23811	1.35911	95	0.0142429	FALSE
T28H10.3	8.58155e-05	0.000358351	6.31056e-06	6.31056e-06	6.31056e-06	6.31056e-06	6.31056e-06	0.000335991	1.95015e-05	3.91922e-05	0.00100585	0.000114197	0.75147	3.13801	0.0552604	0.0552604	0.0552604	0.170771	0.343199	8.80808	0.288161	1	2.34433	1.22917	0.540364	639	0.0958021	FALSE
ucr-1	0.00211933	0.0117999	0.013518	0.0258616	0.00922124	0.00937805	0.00839953	0.0114094	0.0289811	0.0521659	0.0341562	0.0133247	0.159052	0.885566	1.01451	1.94087	0.69204	2.17498	3.91497	2.56337	0.0640044	1	2.33634	1.22425	1.19379	152	0.0227886	FALSE
ral-1	6.31056e-06	0.00131251	0.00123374	0.000821887	6.31056e-06	0.000834502	0.000830475	6.31056e-06	0.00257886	0.00515773	1.88919e-05	0.000843612	0.0074804	1.55582	1.46245	0.974247	0.0074804	3.05693	6.11386	0.022394	0.209971	1	2.30017	1.20174	0.677841	563	0.0844078	FALSE
acly-1	6.31056e-06	0.000313712	0.000442325	0.000589332	6.31056e-06	0.000199459	0.000396994	6.31056e-06	0.00061639	0.00246556	1.88919e-05	0.00033792	0.0186747	0.928361	1.30896	1.744	0.0186747	1.82407	7.29628	0.0559064	0.243856	1	2.29873	1.20084	0.612867	604	0.0905547	FALSE
phb-2	0.00153811	0.000583897	0.00109771	0.00146253	0.00156444	0.00148498	0.000738907	6.31056e-06	0.00458904	0.00458904	1.88919e-05	0.00117056	1.31399	0.498819	0.937762	1.24943	1.33649	3.92037	3.92037	0.0161392	0.119268	1	2.29834	1.2006	0.923476	281	0.0421289	FALSE
ogdh-1	7.89927e-05	6.31056e-06	6.31056e-06	6.31056e-06	0.0001473	6.31056e-06	6.31056e-06	6.31056e-06	1.95015e-05	3.91922e-05	1.88919e-05	2.44811e-05	3.22668	0.257773	0.257773	0.257773	6.01687	0.796596	1.60092	0.771692	0.204059	1	2.29652	1.19945	0.690244	644	0.0965517	FALSE
aars-2	8.55582e-05	6.31056e-06	6.31056e-06	6.31056e-06	0.000159542	6.31056e-06	6.31056e-06	6.31056e-06	1.95015e-05	3.91922e-05	1.88919e-05	2.61225e-05	3.27527	0.241576	0.241576	0.241576	6.10748	0.746543	1.50033	0.723204	0.214666	1	2.26939	1.1823	0.668237	647	0.0970015	FALSE
rpl-9	0.00254931	0.00709697	0.00917267	0.00333306	0.00792293	0.00451229	0.00336789	0.00249531	0.0139443	0.0209165	0.00747019	0.005538	0.46033	1.2815	1.65631	0.601852	1.43065	2.51794	3.77691	1.3489	0.0464376	1	2.2686	1.1818	1.33313	107	0.016042	FALSE
R05F9.6	6.31056e-06	0.000308883	0.000580689	6.31056e-06	0.00110346	6.31056e-06	6.31056e-06	0.00028961	1.95015e-05	3.91922e-05	0.000867003	0.000225548	0.0279787	1.36948	2.57457	0.0279787	4.89234	0.0864629	0.173764	3.84398	0.200936	1	2.24914	1.16937	0.696943	565	0.0847076	FALSE
vha-5	9.19976e-05	6.31056e-06	6.31056e-06	6.31056e-06	0.00017155	6.31056e-06	6.31056e-06	6.31056e-06	1.95015e-05	3.91922e-05	1.88919e-05	2.77323e-05	3.31734	0.227552	0.227552	0.227552	6.18593	0.703206	1.41323	0.681222	0.223726	1	2.2459	1.16729	0.650284	649	0.0973013	FALSE
ads-1	0.000754949	6.31056e-06	0.000269394	6.31056e-06	6.31056e-06	6.31056e-06	0.000362678	6.31056e-06	1.95015e-05	0.00225244	1.88919e-05	0.000259241	2.91215	0.0243424	1.03916	0.0243424	0.0243424	0.0752256	8.68858	0.0728738	0.305263	1	2.21526	1.14747	0.515325	642	0.0962519	FALSE
eef-2	0.000963771	0.00342086	0.00283725	0.00151208	0.00233632	0.00204706	0.00114591	0.00113203	0.00632603	0.00711678	0.00338894	0.00218349	0.44139	1.56669	1.29941	0.692508	1.06999	2.89721	3.25936	1.55208	0.0438267	1	2.19466	1.134	1.35826	96	0.0143928	FALSE
rack-1	0.00127489	0.0106474	0.0115097	6.31056e-06	0.00285278	0.00541575	0.00336852	0.00349408	0.0167363	0.0209204	0.0104602	0.00585958	0.217574	1.8171	1.96425	0.00107696	0.486858	2.85623	3.57029	1.78515	0.107544	1	2.17463	1.12077	0.968415	261	0.0391304	FALSE
hsp-1	0.00242421	0.00355676	0.00385765	0.00308385	0.00366526	0.00313118	0.00138492	0.00205221	0.00967629	0.00860115	0.00614368	0.00323062	0.750387	1.10095	1.19409	0.954568	1.13454	2.99518	2.66239	1.9017	0.0165729	1	2.17345	1.11999	1.7806	32	0.0047976	FALSE
folt-2	0.000466522	0.000389623	0.000366239	6.31056e-06	6.31056e-06	0.000495448	6.31056e-06	0.000365312	0.00153109	3.91922e-05	0.00109363	0.000307174	1.51876	1.26841	1.19229	0.0205439	0.0205439	4.98443	0.12759	3.56031	0.199157	1	2.17322	1.11983	0.700804	545	0.0817091	FALSE
eif-2alpha	0.000234905	0.00147139	0.0018441	0.0012285	0.0026282	0.000623676	0.000931	6.31056e-06	0.00192735	0.00578204	1.88919e-05	0.00119472	0.196619	1.23157	1.54354	1.02827	2.19984	1.61322	4.83966	0.0158128	0.153126	1	2.16713	1.11579	0.814952	340	0.0509745	FALSE
ribo-1	0.00132028	0.00580342	0.00627339	0.000363407	0.00207323	0.00184492	0.00275403	0.00163239	0.00570137	0.0171041	0.00488689	0.00344012	0.383788	1.68698	1.82359	0.105638	0.60266	1.65732	4.97195	1.42056	0.157118	1	2.16312	1.11311	0.803773	346	0.0518741	FALSE
rpl-30	0.0026908	0.00374543	0.00352064	6.31056e-06	0.00669012	6.31056e-06	0.00236987	6.31056e-06	1.95015e-05	0.0147183	1.88919e-05	0.00249079	1.0803	1.50371	1.41346	0.00253355	2.68594	0.00782945	5.90907	0.00758468	0.227592	1	2.15261	1.10608	0.642842	584	0.0875562	FALSE
cdc-48.2	0.000101929	0.000425636	0.000600136	6.31056e-06	0.000380138	6.31056e-06	0.000134658	0.000399078	1.95015e-05	0.000836303	0.00119472	0.000283503	0.359533	1.50135	2.11686	0.0222592	1.34086	0.0687878	2.94989	4.21413	0.154902	1	2.14342	1.09991	0.809943	349	0.0523238	FALSE
sdhb-1	0.000972245	0.00115998	0.00218072	6.31056e-06	6.31056e-06	0.00073752	0.00110094	6.31056e-06	0.00227916	0.00683748	1.88919e-05	0.00107981	0.900382	1.07424	2.01953	0.00584412	0.00584412	2.1107	6.3321	0.0174955	0.248646	1	2.11653	1.0817	0.604418	609	0.0913043	FALSE
unc-44	0.000424936	0.00278962	6.31056e-06	6.31056e-06	0.000498284	6.31056e-06	6.31056e-06	0.00209245	1.95015e-05	3.91922e-05	0.00626414	0.000806794	0.526698	3.45766	0.00782177	0.00782177	0.61761	0.0241717	0.0485777	7.76424	0.304308	1	2.11365	1.07974	0.516687	640	0.095952	FALSE
gsy-1	0.000477988	6.31056e-06	6.31056e-06	6.31056e-06	6.31056e-06	0.000317266	6.31056e-06	6.31056e-06	0.000980448	3.91922e-05	1.88919e-05	0.00012423	3.84761	0.0507974	0.0507974	0.0507974	0.0507974	7.8922	0.315481	0.152072	0.313296	1	2.10264	1.0722	0.504045	651	0.0976012	FALSE
ugt-62	0.000606595	6.31056e-06	6.31056e-06	6.31056e-06	6.31056e-06	0.000402629	6.31056e-06	6.31056e-06	0.00124425	3.91922e-05	1.88919e-05	0.000156382	3.87894	0.0403536	0.0403536	0.0403536	0.0403536	7.95647	0.250619	0.120806	0.31698	1	2.09206	1.06493	0.498968	652	0.0977511	FALSE
rpt-3	0.000197081	6.31056e-06	6.31056e-06	6.31056e-06	0.000367502	6.31056e-06	6.31056e-06	6.31056e-06	1.95015e-05	3.91922e-05	1.88919e-05	5.40032e-05	3.64943	0.116855	0.116855	0.116855	6.80519	0.361118	0.725738	0.349829	0.290012	1	2.06047	1.04297	0.537584	655	0.0982009	FALSE
gpa-7	6.31056e-06	0.000465095	0.000437181	6.31056e-06	6.31056e-06	6.31056e-06	0.000294283	6.31056e-06	1.95015e-05	0.00182767	1.88919e-05	0.000228724	0.0275902	2.03343	1.91139	0.0275902	0.0275902	0.0852622	7.99069	0.0825967	0.314749	1	2.04653	1.03318	0.502036	645	0.0967016	FALSE
dhs-30	6.31056e-06	0.000546254	0.000513469	6.31056e-06	6.31056e-06	6.31056e-06	0.000345635	6.31056e-06	1.95015e-05	0.00214659	1.88919e-05	0.000268086	0.0235393	2.03761	1.91531	0.0235393	0.0235393	0.0727437	8.0071	0.0704695	0.315799	1	2.04346	1.03102	0.500589	646	0.0968516	FALSE
mlc-1	0.00294383	0.00102441	6.31056e-06	6.31056e-06	6.31056e-06	0.00260529	6.31056e-06	6.31056e-06	0.00805116	3.91922e-05	1.88919e-05	0.000995214	2.95798	1.02934	0.0063409	0.0063409	0.0063409	8.08988	0.0393807	0.0189827	0.321843	1	2.03864	1.02761	0.492356	650	0.0974513	FALSE
tald-1	0.000259029	6.31056e-06	6.31056e-06	6.31056e-06	0.000483018	6.31056e-06	6.31056e-06	6.31056e-06	1.95015e-05	3.91922e-05	1.88919e-05	6.94901e-05	3.72756	0.0908123	0.0908123	0.0908123	6.95088	0.280638	0.563996	0.271864	0.304081	1	2.01684	1.0121	0.517011	657	0.0985007	FALSE
rps-14	0.00337344	0.00939126	0.0198621	0.0117615	0.027259	0.00746375	0.0029711	0.00660396	0.0230653	0.0184522	0.0197702	0.0110971	0.303993	0.846282	1.78985	1.05987	2.45641	2.0785	1.6628	1.78157	0.0155154	1	1.99482	0.996258	1.80924	31	0.00464768	FALSE
rps-24	0.00153613	6.31056e-06	6.31056e-06	0.00160672	0.00114579	0.00163138	6.31056e-06	6.31056e-06	0.00504145	3.91922e-05	1.88919e-05	0.000788867	1.94726	0.00799951	0.00799951	2.03674	1.45244	6.39075	0.0496816	0.0239481	0.283039	1	1.97921	0.984922	0.548153	629	0.0943028	FALSE
rab-6.1	0.00039289	6.31056e-06	6.31056e-06	6.31056e-06	0.000732632	6.31056e-06	6.31056e-06	6.31056e-06	1.95015e-05	3.91922e-05	1.88919e-05	0.000102955	3.81612	0.0612941	0.0612941	0.0612941	7.11601	0.189417	0.380671	0.183496	0.319299	1	1.9674	0.976289	0.495803	658	0.0986507	FALSE
sur-5	5.83137e-05	0.000487016	0.000457787	6.31056e-06	6.31056e-06	6.31056e-06	0.000308153	6.31056e-06	1.95015e-05	0.00191381	1.88919e-05	0.000252357	0.231077	1.92987	1.81405	0.0250065	0.0250065	0.0772777	7.58374	0.0748618	0.323221	1	1.94022	0.956221	0.4905	653	0.097901	FALSE
rps-16	0.00251922	0.00701321	0.00329615	6.31056e-06	0.00626353	0.00297269	0.00147917	6.31056e-06	0.00918651	0.00918651	1.88919e-05	0.00320872	0.785116	2.18567	1.02725	0.00196669	1.95203	2.86298	2.86298	0.00588766	0.149713	1	1.92097	0.941836	0.824742	338	0.0506747	FALSE
rpt-5	0.000759315	6.31056e-06	6.31056e-06	6.31056e-06	0.00141591	6.31056e-06	6.31056e-06	6.31056e-06	1.95015e-05	3.91922e-05	1.88919e-05	0.000194562	3.9027	0.0324347	0.0324347	0.0324347	7.27745	0.100233	0.201438	0.0970996	0.333439	1	1.91906	0.940397	0.476984	660	0.0989505	FALSE
rps-23	0.000863566	0.00240407	0.00112989	0.00602164	0.00107354	0.00305703	0.00152114	6.31056e-06	0.00944716	0.00944716	1.88919e-05	0.00260479	0.33153	0.92294	0.433774	2.31176	0.412141	3.62684	3.62684	0.00725274	0.215882	1	1.91827	0.939805	0.665783	568	0.0851574	FALSE
lam-2	2.52092e-05	6.31056e-06	6.31056e-06	0.0010547	6.31056e-06	0.000267722	0.000199823	6.31056e-06	0.000827344	0.00124102	1.88919e-05	0.000273133	0.0922963	0.0231043	0.0231043	3.86149	0.0231043	3.02909	4.54363	0.0691673	0.278481	1	1.91625	0.938284	0.555205	624	0.0935532	FALSE
rps-5	0.00118376	6.31056e-06	6.31056e-06	6.31056e-06	0.00220739	6.31056e-06	6.31056e-06	6.31056e-06	1.95015e-05	3.91922e-05	1.88919e-05	0.000300674	3.93704	0.020988	0.020988	0.020988	7.34149	0.0648595	0.130348	0.0628318	0.338849	1	1.89988	0.92591	0.469994	661	0.0991004	FALSE
rpl-22	0.00152791	0.0114845	0.0107952	0.00639245	0.0113965	0.00486793	0.00322963	0.0035893	0.0150434	0.0200578	0.0107453	0.00755002	0.202371	1.52112	1.42983	0.846681	1.50947	1.9925	2.65666	1.42321	0.0374273	1	1.89546	0.922547	1.42681	75	0.0112444	FALSE
sdha-2	0.000648676	0.00270876	0.00305542	0.00271393	6.31056e-06	0.00206669	0.00137115	0.000761923	0.0063867	0.0085156	0.00228097	0.0022817	0.284295	1.18717	1.3391	1.18944	0.00276573	2.7991	3.73213	0.999679	0.176846	1	1.88342	0.913355	0.752405	437	0.0655172	FALSE
alh-4	0.000411148	6.31056e-06	0.000322768	6.31056e-06	6.31056e-06	6.31056e-06	0.000217267	6.31056e-06	1.95015e-05	0.00134935	1.88919e-05	0.000186634	2.20296	0.0338124	1.72941	0.0338124	0.0338124	0.104491	7.22993	0.101224	0.329987	1	1.86736	0.901004	0.481503	656	0.0983508	FALSE
nuo-4	0.000987984	6.31056e-06	6.31056e-06	6.31056e-06	0.000334967	0.000476928	6.31056e-06	6.31056e-06	0.00147385	3.91922e-05	1.88919e-05	0.000251729	3.92479	0.0250689	0.0250689	0.0250689	1.33067	5.85493	0.155692	0.0750485	0.314336	1	1.85408	0.890706	0.502607	648	0.0971514	FALSE
cey-3	0.00296758	6.31056e-06	6.31056e-06	6.31056e-06	0.00291248	0.000829363	6.31056e-06	6.31056e-06	0.00256298	3.91922e-05	1.88919e-05	0.000746627	3.97464	0.00845208	0.00845208	0.00845208	3.90085	3.43275	0.0524923	0.025303	0.288344	1	1.85285	0.889745	0.540089	635	0.0952024	FALSE
rps-15	0.0015898	0.00221291	0.00104005	6.31056e-06	0.00889363	6.31056e-06	6.31056e-06	6.31056e-06	1.95015e-05	3.91922e-05	1.88919e-05	0.00121227	1.31143	1.82543	0.857937	0.00520557	7.33635	0.0160868	0.0323296	0.0155839	0.332615	1	1.85009	0.887594	0.478059	654	0.098051	FALSE
tbh-1	6.31056e-06	0.0127231	0.0153081	0.0379234	6.31056e-06	0.00453006	0.00805036	0.0193253	0.0139993	0.0499973	0.0578541	0.0164902	0.000382685	0.771552	0.928315	2.29975	0.000382685	0.848943	3.03194	3.50838	0.208206	1	1.84741	0.885506	0.681506	557	0.0835082	FALSE
rps-0	0.00104165	0.00807807	0.00934554	6.31056e-06	0.00610463	0.00474099	0.00157271	0.00116524	0.0146511	0.00976741	0.00348836	0.00461789	0.225567	1.7493	2.02377	0.00136655	1.32195	3.17268	2.11512	0.755401	0.148327	1	1.84129	0.880717	0.828779	335	0.0502249	FALSE
rps-22	0.00197807	0.00660806	0.00776433	6.31056e-06	0.010328	6.31056e-06	0.00313587	6.31056e-06	1.95015e-05	0.0194756	1.88919e-05	0.00408919	0.483731	1.61598	1.89874	0.00154323	2.52567	0.00476905	4.76269	0.00461995	0.264052	1	1.82444	0.867453	0.578311	617	0.0925037	FALSE
unc-132	6.31056e-06	0.00068441	0.000965001	6.31056e-06	6.31056e-06	6.31056e-06	6.31056e-06	0.000962559	1.95015e-05	3.91922e-05	0.00288161	0.000415508	0.0151876	1.64716	2.32246	0.0151876	0.0151876	0.0469342	0.0943235	6.93514	0.342746	1	1.7729	0.826108	0.465028	662	0.0992504	FALSE
hsp-4	0.000695172	0.00211121	0.00248063	6.31056e-06	6.31056e-06	0.0016779	0.000667921	6.31056e-06	0.00518522	0.00414817	1.88919e-05	0.00132333	0.52532	1.59538	1.87453	0.00476869	0.00476869	3.91831	3.13465	0.014276	0.258969	1	1.768	0.822118	0.586752	614	0.092054	FALSE
glh-1	0.000973429	0.00119555	0.000899038	6.31056e-06	6.31056e-06	6.31056e-06	6.31056e-06	0.00179353	1.95015e-05	3.91922e-05	0.00536927	0.000768582	1.26653	1.55553	1.16974	0.00821065	0.00821065	0.0253734	0.0509929	6.98594	0.340046	1	1.76763	0.821815	0.468462	659	0.0988006	FALSE
perm-4	0.0112527	0.00109126	0.000512881	6.31056e-06	0.000974606	0.00208148	0.0017262	0.00153475	0.0064324	0.0107207	0.00459457	0.00321579	3.49921	0.339343	0.159488	0.00196237	0.303069	2.00026	3.33376	1.42875	0.245842	1	1.76646	0.820861	0.609344	602	0.0902549	FALSE
dhs-25	6.31056e-06	0.00149758	0.00351926	6.31056e-06	6.31056e-06	0.000952171	0.000947577	6.31056e-06	0.0029425	0.005885	1.88919e-05	0.00125737	0.00501887	1.19105	2.79891	0.00501887	0.00501887	2.34021	4.68042	0.015025	0.289845	1	1.76017	0.815713	0.537834	633	0.0949025	FALSE
eef-1A.1	0.00297507	0.0222115	0.0233555	0.0278174	0.0151301	0.0105318	0.00881355	0.00988334	0.0325465	0.0547372	0.0295877	0.0190899	0.155846	1.16352	1.22345	1.45718	0.79257	1.70491	2.86734	1.54991	0.104066	1	1.72868	0.789674	0.982689	255	0.0382309	FALSE
rpl-17	0.00169875	0.000886709	0.00250047	0.00888402	0.00475154	0.00225509	0.00112211	0.00166276	0.00696893	0.00696893	0.00497781	0.00349249	0.4864	0.25389	0.715958	2.54375	1.3605	1.99541	1.99541	1.42529	0.127443	1	1.69415	0.760563	0.894683	300	0.0449775	FALSE
F33D11.10	0.00100448	6.31056e-06	6.31056e-06	6.31056e-06	6.31056e-06	6.31056e-06	0.000265405	6.31056e-06	1.95015e-05	0.00164832	1.88919e-05	0.000255854	3.92601	0.0246647	0.0246647	0.0246647	0.0246647	0.0762214	6.44241	0.0738385	0.369223	1	1.65428	0.726207	0.432711	664	0.0995502	FALSE
emb-8	0.000303711	6.31056e-06	6.31056e-06	6.31056e-06	0.00045307	6.31056e-06	6.31056e-06	6.31056e-06	1.95015e-05	3.91922e-05	1.88919e-05	8.06607e-05	3.76529	0.0782359	0.0782359	0.0782359	5.61699	0.241773	0.48589	0.234214	0.35173	1	1.64472	0.717839	0.453791	665	0.0997001	FALSE
lec-6	0.00171523	0.00239501	0.00450253	6.31056e-06	6.31056e-06	6.31056e-06	0.00227311	6.31056e-06	1.95015e-05	0.0141173	1.88919e-05	0.00215477	0.796018	1.11149	2.08956	0.00292864	0.00292864	0.00905041	6.55167	0.00876747	0.358499	1	1.6431	0.716424	0.445512	663	0.0994003	FALSE
gsp-1	0.000122791	0.00102551	0.000963963	6.31056e-06	6.31056e-06	6.31056e-06	0.000324439	0.000480762	1.95015e-05	0.00201495	0.00143925	0.000529644	0.231838	1.93623	1.82002	0.0119147	0.0119147	0.0368201	3.80436	2.7174	0.288003	1	1.64262	0.716001	0.540603	634	0.0950525	FALSE
dnj-12	0.000721718	0.00129162	0.0012141	6.31056e-06	0.00115355	6.31056e-06	0.000272418	0.00080735	1.95015e-05	0.00169187	0.00241696	0.000808435	0.892735	1.59767	1.50179	0.00780589	1.42689	0.0241226	2.09277	2.98967	0.207619	1	1.63336	0.707847	0.682732	559	0.0838081	FALSE
ifb-1	0.000340142	6.31056e-06	6.31056e-06	6.31056e-06	0.000507417	6.31056e-06	6.31056e-06	6.31056e-06	1.95015e-05	3.91922e-05	1.88919e-05	8.97684e-05	3.78911	0.0702982	0.0702982	0.0702982	5.65251	0.217243	0.436592	0.210451	0.356625	1	1.6292	0.704163	0.447788	666	0.0998501	FALSE
dim-1	0.000826601	0.00531038	0.00574041	0.00565305	0.00165995	0.00168818	0.00100802	0.00497903	0.00521699	0.00626039	0.0149057	0.00438261	0.188609	1.21169	1.30982	1.28988	0.378759	1.19039	1.42846	3.4011	0.211052	1	1.59968	0.67778	0.675611	562	0.0842579	FALSE
fib-1	0.00175785	0.0225457	0.0221783	0.00919311	0.00515099	0.00800075	0.00763039	0.00393283	0.0247248	0.0473891	0.0117737	0.0139187	0.126294	1.61981	1.59341	0.660484	0.370076	1.77636	3.4047	0.845888	0.231025	1	1.59926	0.677401	0.636342	588	0.0881559	FALSE
dlst-1	0.000458556	6.31056e-06	6.31056e-06	6.31056e-06	0.000684065	6.31056e-06	6.31056e-06	6.31056e-06	1.95015e-05	3.91922e-05	1.88919e-05	0.000119372	3.84141	0.0528647	0.0528647	0.0528647	5.73053	0.163368	0.32832	0.158261	0.367108	1	1.59512	0.673665	0.435206	667	0.1	FALSE
rps-1	0.00331282	0.00724626	0.0105266	0.00660009	0.00706	0.00502604	0.0025009	0.00185294	0.015532	0.015532	0.00554714	0.00692145	0.478631	1.04693	1.52087	0.95357	1.02002	2.24404	2.24404	0.801442	0.119855	1	1.57738	0.657533	0.921345	279	0.0418291	FALSE
sqd-1	0.00395803	0.0034196	0.00321436	0.00142755	6.31056e-06	6.31056e-06	0.000721235	0.00480934	1.95015e-05	0.00447928	0.0143977	0.00300489	1.3172	1.13801	1.06971	0.475077	0.0021001	0.00648995	1.49067	4.79143	0.31715	1	1.57267	0.653218	0.498735	643	0.0964018	FALSE
rps-3	0.00401352	0.0314246	0.0288822	0.00787115	0.0199576	0.0133199	0.00530227	0.00589276	0.0411626	0.0329301	0.0176411	0.0180479	0.222382	1.74118	1.60031	0.436127	1.10582	2.28075	1.8246	0.977464	0.156664	1	1.54716	0.629621	0.805031	344	0.0515742	FALSE
vig-1	0.00124367	0.00519333	0.00443786	0.000591278	0.00379488	0.00120071	0.00119491	0.000885325	0.00371055	0.0074211	0.00265039	0.00286653	0.433857	1.81171	1.54816	0.206269	1.32386	1.29444	2.58888	0.924599	0.180778	1	1.53294	0.616304	0.742854	495	0.0742129	FALSE
eif-2gamma	0.000535006	0.00111705	0.000700003	6.31056e-06	0.000997639	6.31056e-06	0.000235599	0.000349116	1.95015e-05	0.0014632	0.00104515	0.000589591	0.907418	1.89461	1.18727	0.0107033	1.69209	0.0330764	2.48173	1.77266		1	1.49489					FALSE
acdh-1	0.000387554	0.000404589	6.31056e-06	6.31056e-06	6.31056e-06	6.31056e-06	6.31056e-06	0.000379345	1.95015e-05	3.91922e-05	0.00113564	0.000201191	1.9263	2.01097	0.031366	0.031366	0.031366	0.0969305	0.194801	5.64459		1	1.49192					FALSE
GFP	6.31056e-06	0.0134805	0.0153391	0.00355427	6.31056e-06	6.31056e-06	0.00448926	0.0066523	1.95015e-05	0.0278809	0.0199149	0.00809504	0.000779558	1.66528	1.89488	0.439068	0.000779558	0.00240907	3.4442	2.46014		1	1.47688					FALSE
dbt-1	0.000735462	6.31056e-06	6.31056e-06	6.31056e-06	0.00102858	6.31056e-06	6.31056e-06	6.31056e-06	1.95015e-05	3.91922e-05	1.88919e-05	0.000188599	3.89962	0.0334603	0.0334603	0.0334603	5.45379	0.103402	0.207807	0.10017		1	1.46629					FALSE
tufm-1	0.000836151	0.00628492	0.00557951	0.00524743	0.00218287	6.31056e-06	0.00309299	0.00163688	1.95015e-05	0.0192092	0.00490032	0.004487	0.18635	1.40069	1.24348	1.16947	0.486487	0.00434623	4.28108	1.09211		1	1.46601					FALSE
tba-4	6.31056e-06	0.000763639	6.31056e-06	6.31056e-06	6.31056e-06	6.31056e-06	6.31056e-06	0.000357996	1.95015e-05	3.91922e-05	0.00107173	0.000195643	0.0322555	3.90323	0.0322555	0.0322555	0.0322555	0.0996794	0.200325	5.47799		1	1.45256					FALSE
rpl-32	0.0035157	6.31056e-06	6.31056e-06	0.00787981	6.31056e-06	0.00266692	0.00132702	6.31056e-06	0.00824159	0.00824159	1.88919e-05	0.00285203	1.2327	0.00221265	0.00221265	2.76288	0.00221265	2.88973	2.88973	0.00662401		1	1.44707					FALSE
mct-4	0.000295839	0.00134793	0.000633516	6.31056e-06	6.31056e-06	0.000571347	0.000142148	0.000210638	0.00176564	0.000882819	0.000630585	0.000570899	0.518198	2.36107	1.10968	0.0110537	0.0110537	3.09273	1.54637	1.10455		1	1.43867					FALSE
rpn-9	0.000310359	6.31056e-06	6.31056e-06	6.31056e-06	0.000385823	6.31056e-06	6.31056e-06	6.31056e-06	1.95015e-05	3.91922e-05	1.88919e-05	8.23227e-05	3.77003	0.0766563	0.0766563	0.0766563	4.68671	0.236891	0.47608	0.229486		1	1.40729					FALSE
ola-1	0.000618057	0.0034412	0.00444767	6.31056e-06	0.000768338	6.31056e-06	0.000816515	0.00201655	1.95015e-05	0.00507103	0.00603694	0.00212831	0.290398	1.61687	2.08977	0.00296506	0.361009	0.00916293	2.38266	2.8365		1	1.39733					FALSE
W08E12.7	0.000636882	0.00354601	0.00208324	0.0449649	6.31056e-06	0.00338186	0.00420692	0.0116366	0.010451	0.0261274	0.0348366	0.0128078	0.0497263	0.276864	0.162655	3.51075	0.000492713	0.815987	2.03997	2.71996		1	1.3941					FALSE
rsp-8	0.00027957	6.31056e-06	0.00109737	0.00146208	6.31056e-06	6.31056e-06	0.00036934	0.000547297	1.95015e-05	0.00229382	0.00163844	0.000711334	0.393023	0.00887144	1.54269	2.05541	0.00887144	0.0274155	3.22467	2.30333		1	1.39107					FALSE
ctl-1	6.31056e-06	0.000665767	0.000312905	6.31056e-06	6.31056e-06	0.000423298	6.31056e-06	6.31056e-06	0.00130812	3.91922e-05	1.88919e-05	0.000247823	0.0254639	2.68646	1.26261	0.0254639	0.0254639	5.27844	0.158146	0.0762312		1	1.38457					FALSE
hsp-75	6.31056e-06	0.000702959	0.000330385	6.31056e-06	6.31056e-06	0.000446944	6.31056e-06	6.31056e-06	0.0013812	3.91922e-05	1.88919e-05	0.000261491	0.024133	2.68827	1.26346	0.024133	0.024133	5.28199	0.14988	0.0722467		1	1.38206					FALSE
arf-1.2	0.000445186	6.31056e-06	0.000873723	0.00465642	0.00083015	6.31056e-06	0.00117627	6.31056e-06	1.95015e-05	0.00730532	1.88919e-05	0.00149541	0.297701	0.00421995	0.58427	3.11381	0.555131	0.0130409	4.88516	0.0126332		1	1.36649					FALSE
vha-11	0.000210241	0.00131689	0.00123786	6.31056e-06	6.31056e-06	6.31056e-06	6.31056e-06	0.00123473	1.95015e-05	3.91922e-05	0.00369639	0.000692826	0.303454	1.90076	1.78668	0.00910843	0.00910843	0.0281478	0.0565686	5.33524		1	1.35727					FALSE
daf-22	6.31056e-06	0.00214881	0.00161588	6.31056e-06	6.31056e-06	6.31056e-06	0.000815779	6.31056e-06	1.95015e-05	0.00506646	1.88919e-05	0.000944327	0.0066826	2.27549	1.71114	0.0066826	0.0066826	0.0206513	5.36515	0.0200057		1	1.35312					FALSE
ZK809.3	0.000562701	6.31056e-06	6.31056e-06	6.31056e-06	0.000699522	6.31056e-06	6.31056e-06	6.31056e-06	1.95015e-05	3.91922e-05	1.88919e-05	0.000145408	3.8698	0.0433989	0.0433989	0.0433989	4.81075	0.134116	0.269532	0.129923		1	1.33608					FALSE
eif-3.G	0.000467924	6.31056e-06	6.31056e-06	6.31056e-06	0.000570207	6.31056e-06	6.31056e-06	6.31056e-06	1.95015e-05	3.91922e-05	1.88919e-05	0.000121714	3.84446	0.0518474	0.0518474	0.0518474	4.68481	0.160224	0.322002	0.155215		1	1.33056					FALSE
Y55F3AM.13	0.000712784	6.31056e-06	6.31056e-06	6.31056e-06	0.000886098	6.31056e-06	6.31056e-06	6.31056e-06	1.95015e-05	3.91922e-05	1.88919e-05	0.000182929	3.89651	0.0344973	0.0344973	0.0344973	4.84394	0.106607	0.214248	0.103274		1	1.31702					FALSE
cisd-3.2	0.000814762	6.31056e-06	6.31056e-06	6.31056e-06	0.00101287	6.31056e-06	6.31056e-06	6.31056e-06	1.95015e-05	3.91922e-05	1.88919e-05	0.000208423	3.90917	0.0302776	0.0302776	0.0302776	4.85968	0.093567	0.188041	0.0906418		1	1.30798					FALSE
acin-1	0.00285947	0.000291235	6.31056e-06	0.0109422	6.31056e-06	0.00222202	6.31056e-06	0.00382289	0.00686673	3.91922e-05	0.0114445	0.0035248	0.811243	0.0826247	0.00179033	3.10434	0.00179033	1.94812	0.011119	3.24687		1	1.30197					FALSE
hmg-1.1	0.00129087	6.31056e-06	6.31056e-06	6.31056e-06	0.00160475	6.31056e-06	6.31056e-06	6.31056e-06	1.95015e-05	3.91922e-05	1.88919e-05	0.000327451	3.94218	0.0192718	0.0192718	0.0192718	4.90073	0.0595556	0.119689	0.0576938		1	1.28442					FALSE
imb-3	0.000262056	6.31056e-06	6.31056e-06	6.31056e-06	0.000279235	6.31056e-06	6.31056e-06	6.31056e-06	1.95015e-05	3.91922e-05	1.88919e-05	7.02468e-05	3.7305	0.0898341	0.0898341	0.0898341	3.97506	0.277615	0.557921	0.268936		1	1.26988					FALSE
F59C6.5	0.00160856	0.00122128	6.31056e-06	6.31056e-06	0.00109073	0.000776498	6.31056e-06	6.31056e-06	0.00239962	3.91922e-05	1.88919e-05	0.000710616	2.26361	1.71863	0.0088804	0.0088804	1.53491	3.37681	0.0551524	0.0265852		1	1.24837					FALSE
cct-4	0.000469448	6.31056e-06	0.000307113	6.31056e-06	6.31056e-06	6.31056e-06	6.31056e-06	0.000306336	1.95015e-05	3.91922e-05	0.000917077	0.000197296	2.37941	0.0319853	1.55661	0.0319853	0.0319853	0.0988443	0.198647	4.64824		1	1.24443					FALSE
htz-1	0.00124567	0.0104034	0.00611189	0.00325727	0.00348425	0.00330727	0.000822828	0.00243857	0.0102205	0.00511023	0.00730033	0.00525456	0.237065	1.97988	1.16316	0.619894	0.663091	1.94507	0.972533	1.38933		1	1.24251					FALSE
rps-4	0.00314529	0.026925	0.0277783	0.0106919	0.00762462	0.00668061	0.00581733	0.00677306	0.0206451	0.036129	0.0202765	0.0171351	0.183558	1.57134	1.62113	0.623975	0.44497	1.20484	2.10848	1.18333		1	1.2354					FALSE
chc-1	0.000620102	6.31056e-06	6.31056e-06	6.31056e-06	0.000711582	6.31056e-06	6.31056e-06	6.31056e-06	1.95015e-05	3.91922e-05	1.88919e-05	0.000159758	3.8815	0.0395006	0.0395006	0.0395006	4.45411	0.122069	0.245321	0.118253		1	1.23494					FALSE
pmp-5	0.000462284	0.00157947	0.00148468	0.00329685	0.000235106	6.31056e-06	0.000832826	0.000987281	1.95015e-05	0.00517233	0.00295562	0.00170582	0.271004	0.925931	0.870359	1.93271	0.137826	0.0114323	3.03216	1.73266		1	1.22852					FALSE
fbp-1	0.000122857	0.00256516	0.00192896	6.31056e-06	6.31056e-06	6.31056e-06	0.000649228	0.00048102	1.95015e-05	0.00403208	0.00144003	0.00115582	0.106294	2.21934	1.66891	0.0054598	0.0054598	0.0168724	3.48849	1.24589		1	1.18918					FALSE
ZC262.2	0.000170287	6.31056e-06	0.00066841	0.000890556	6.31056e-06	6.31056e-06	6.31056e-06	0.000666718	1.95015e-05	3.91922e-05	0.00199595	0.000433891	0.392464	0.0145441	1.5405	2.05249	0.0145441	0.0449457	0.0903273	4.60012		1	1.18748					FALSE
fln-1	0.000664986	0.00206169	0.00201249	0.000496544	6.31056e-06	0.000604998	0.000551906	0.000297392	0.00186963	0.00342765	0.000890299	0.00130893	0.50804	1.5751	1.53751	0.379352	0.00482117	1.42837	2.61868	0.680176		1	1.18301					FALSE
Y57A10A.26	0.000891967	0.00124157	0.0023341	6.31056e-06	6.31056e-06	6.31056e-06	6.31056e-06	0.00174615	1.95015e-05	3.91922e-05	0.00522743	0.00111849	0.797477	1.11004	2.08684	0.00564205	0.00564205	0.0174357	0.0350404	4.67366		1	1.18295					FALSE
rpl-5	0.00218898	0.0131399	0.0155733	0.00500841	0.0051023	0.00508528	0.00325334	6.31056e-06	0.0157151	0.0202051	1.88919e-05	0.00897765	0.243825	1.46362	1.73468	0.557876	0.568333	1.75047	2.2506	0.00210432		1	1.14288					FALSE
rps-2	0.00173529	0.00856376	0.0105266	0.00495007	0.00235333	0.00418837	0.00166726	0.0012353	0.0129433	0.0103547	0.0036981	0.00644394	0.26929	1.32896	1.63357	0.768174	0.365201	2.00861	1.60688	0.573887		1	1.13864					FALSE
acs-4	5.62239e-05	0.00117391	0.00132414	0.000294037	0.000419369	6.31056e-06	0.000445665	6.31056e-06	1.95015e-05	0.00276783	1.88919e-05	0.000712078	0.0789576	1.64857	1.85955	0.412928	0.588937	0.0273868	3.88698	0.0265306		1	1.13246					FALSE
vha-12	0.000917749	0.000696793	0.00098246	6.31056e-06	0.000933463	6.31056e-06	6.31056e-06	0.000653316	1.95015e-05	3.91922e-05	0.00195583	0.000650828	1.41013	1.07063	1.50955	0.0096962	1.43427	0.0299642	0.060219	3.00514		1	1.1324					FALSE
pdi-3	0.000665387	0.00138927	6.31056e-06	0.000434976	6.31056e-06	6.31056e-06	0.000439521	6.31056e-06	1.95015e-05	0.00272968	1.88919e-05	0.000623986	1.06635	2.22644	0.0101133	0.697093	0.0101133	0.0312532	4.37459	0.0302761		1	1.11156					FALSE
hsp-60	0.0016723	6.31056e-06	6.31056e-06	6.31056e-06	0.000566979	0.000403634	6.31056e-06	6.31056e-06	0.00124735	3.91922e-05	1.88919e-05	0.000422808	3.95522	0.0149253	0.0149253	0.0149253	1.34098	2.95016	0.0926949	0.0446819		1	1.10713					FALSE
rpn-1	0.000340351	6.31056e-06	6.31056e-06	6.31056e-06	0.00031733	6.31056e-06	6.31056e-06	6.31056e-06	1.95015e-05	3.91922e-05	1.88919e-05	8.98207e-05	3.78923	0.0702573	0.0702573	0.0702573	3.53293	0.217116	0.436338	0.210329		1	1.09918					FALSE
tcc-1	0.00138436	6.31056e-06	6.31056e-06	6.31056e-06	0.00134685	6.31056e-06	6.31056e-06	6.31056e-06	1.95015e-05	3.91922e-05	1.88919e-05	0.000350823	3.94604	0.0179879	0.0179879	0.0179879	3.8391	0.055588	0.111715	0.0538501		1	1.01506					FALSE
epi-1	0.000192122	6.31056e-06	6.31056e-06	0.000945647	6.31056e-06	6.31056e-06	0.000179162	6.31056e-06	1.95015e-05	0.0011127	1.88919e-05	0.000287598	0.668024	0.0219423	0.0219423	3.28809	0.0219423	0.0678085	3.86894	0.0656886		1	1.00609					FALSE
lbp-6	0.00116836	6.31056e-06	6.31056e-06	6.31056e-06	0.00108934	6.31056e-06	6.31056e-06	6.31056e-06	1.95015e-05	3.91922e-05	1.88919e-05	0.000296824	3.93622	0.0212603	0.0212603	0.0212603	3.66998	0.0657007	0.132038	0.0636467		1	0.982842					FALSE
dnj-19	0.000576923	0.00120456	0.00150969	6.31056e-06	6.31056e-06	6.31056e-06	0.000508115	6.31056e-06	1.95015e-05	0.00315569	1.88919e-05	0.000824373	0.699832	1.46119	1.83132	0.00765498	0.00765498	0.0236562	3.82798	0.0229167		1	0.970553					FALSE
acaa-2	0.000221298	0.00231026	0.00130296	6.31056e-06	6.31056e-06	6.31056e-06	0.000584714	6.31056e-06	1.95015e-05	0.00363141	1.88919e-05	0.000960207	0.230469	2.406	1.35696	0.00657208	0.00657208	0.0203097	3.7819	0.0196748		1	0.957115					FALSE
arrd-25	7.09572e-05	0.00118522	0.000557043	6.31056e-06	6.31056e-06	6.31056e-06	6.31056e-06	0.000555633	1.95015e-05	3.91922e-05	0.0016634	0.000454882	0.15599	2.60555	1.22459	0.0138729	0.0138729	0.0428716	0.0861589	3.65676		1	0.949916					FALSE
perm-2	0.0191242	6.31056e-06	6.31056e-06	6.31056e-06	6.31056e-06	0.00108032	0.00161265	0.00159311	0.0033385	0.0100155	0.00476929	0.00478577	3.99604	0.00131861	0.00131861	0.00131861	0.00131861	0.697589	2.09277	0.996556		1	0.947058					FALSE
uba-5	9.82225e-05	0.00041016	0.000771087	6.31056e-06	6.31056e-06	6.31056e-06	6.31056e-06	0.000384568	1.95015e-05	3.91922e-05	0.00115128	0.000321445	0.305565	1.27599	2.39881	0.0196318	0.0196318	0.0606684	0.121925	3.58157		1	0.945949					FALSE
pab-2	0.00204429	0.000502153	0.000236008	0.00157223	0.000448475	6.31056e-06	6.31056e-06	0.00117705	1.95015e-05	3.91922e-05	0.00352374	0.00108867	1.87779	0.461254	0.216785	1.44417	0.411948	0.0179132	0.0360001	3.23674		1	0.925649					FALSE
pgl-1	0.000349347	0.000243135	0.000457086	6.31056e-06	0.000217145	6.31056e-06	6.31056e-06	0.000227965	1.95015e-05	3.91922e-05	0.000682457	0.00026397	1.32344	0.921073	1.73159	0.0239064	0.822614	0.0738779	0.148472	2.58536		1	0.907581					FALSE
pab-1	0.0136154	0.0014726	0.00166106	0.00479508	0.00131518	0.000749027	6.31056e-06	0.00524671	0.00231472	3.91922e-05	0.0157071	0.00538604	2.52791	0.27341	0.308401	0.890279	0.244184	0.429763	0.00727662	2.91625		1	0.899368					FALSE
npp-8	6.31056e-06	0.000283399	0.000399585	6.31056e-06	6.31056e-06	0.000180186	6.31056e-06	6.31056e-06	0.000556831	3.91922e-05	1.88919e-05	0.000173901	0.0362881	1.62965	2.29777	0.0362881	0.0362881	3.20199	0.22537	0.108636		1	0.893072					FALSE
gpd-1	0.00113005	6.31056e-06	6.31056e-06	6.31056e-06	0.000936544	6.31056e-06	6.31056e-06	6.31056e-06	1.95015e-05	3.91922e-05	1.88919e-05	0.000287244	3.93409	0.0219693	0.0219693	0.0219693	3.26044	0.0678919	0.136442	0.0657694		1	0.882637					FALSE
lec-2	0.00102167	0.00121894	0.00114578	6.31056e-06	0.000544321	6.31056e-06	0.000385635	6.31056e-06	1.95015e-05	0.00239501	1.88919e-05	0.000848175	1.20454	1.43713	1.35088	0.00744016	0.641755	0.0229924	2.82372	0.0222735		1	0.877686					FALSE
rpt-1	0.000469883	6.31056e-06	6.31056e-06	6.31056e-06	0.000350481	6.31056e-06	6.31056e-06	6.31056e-06	1.95015e-05	3.91922e-05	1.88919e-05	0.000122204	3.84508	0.0516397	0.0516397	0.0516397	2.86801	0.159582	0.320712	0.154593		1	0.875724					FALSE
idh-1	0.000496994	6.31056e-06	6.31056e-06	6.31056e-06	0.000370703	6.31056e-06	6.31056e-06	6.31056e-06	1.95015e-05	3.91922e-05	1.88919e-05	0.000128981	3.85322	0.0489261	0.0489261	0.0489261	2.87408	0.151197	0.303859	0.14647		1	0.868901					FALSE
lars-1	0.000101883	0.000283631	6.31056e-06	6.31056e-06	0.000253312	6.31056e-06	6.31056e-06	6.31056e-06	1.95015e-05	3.91922e-05	1.88919e-05	9.95338e-05	1.0236	2.84959	0.0634012	0.0634012	2.54499	0.195929	0.393758	0.189804		1	0.831119					FALSE
pud-3	6.31056e-06	0.00196336	0.00276829	6.31056e-06	6.31056e-06	6.31056e-06	0.000621146	6.31056e-06	1.95015e-05	0.00385767	1.88919e-05	0.00118607	0.00532057	1.65535	2.33401	0.00532057	0.00532057	0.0164422	3.25249	0.0159281		1	0.822545					FALSE
vpr-1	0.000850798	6.31056e-06	6.31056e-06	6.31056e-06	0.000634602	6.31056e-06	6.31056e-06	6.31056e-06	1.95015e-05	3.91922e-05	1.88919e-05	0.000217432	3.91293	0.0290231	0.0290231	0.0290231	2.91862	0.0896901	0.18025	0.0868862		1	0.81886					FALSE
vha-8	0.000892723	6.31056e-06	6.31056e-06	6.31056e-06	0.000665873	6.31056e-06	6.31056e-06	6.31056e-06	1.95015e-05	3.91922e-05	1.88919e-05	0.000227914	3.91693	0.0276884	0.0276884	0.0276884	2.9216	0.0855655	0.171961	0.0828905		1	0.815505					FALSE
rpl-11.1	0.00140783	0.0125975	0.0126309	0.00525899	0.0037503	0.00427177	0.00106279	0.000787433	0.0132011	0.00660053	0.00235733	0.00797381	0.176557	1.57986	1.58405	0.659533	0.470328	1.65555	0.827777	0.295635		1	0.812323					FALSE
gld-1	0.00144503	6.31056e-06	6.31056e-06	6.31056e-06	6.31056e-06	6.31056e-06	6.31056e-06	0.000353605	1.95015e-05	3.91922e-05	0.00105858	0.00036599	3.94827	0.0172424	0.0172424	0.0172424	0.0172424	0.0532844	0.107085	2.89239		1	0.7675					FALSE
cbd-1	0.00145737	6.31056e-06	6.31056e-06	6.31056e-06	6.31056e-06	0.000336465	6.31056e-06	6.31056e-06	0.00103978	3.91922e-05	1.88919e-05	0.000369076	3.94871	0.0170982	0.0170982	0.0170982	0.0170982	2.81724	0.10619	0.0511869		1	0.74793					FALSE
aldo-2	0.000823227	6.31056e-06	0.000461619	6.31056e-06	0.000877196	6.31056e-06	6.31056e-06	6.31056e-06	1.95015e-05	3.91922e-05	1.88919e-05	0.000324367	2.53795	0.019455	1.42314	0.019455	2.70433	0.0601219	0.120827	0.0582423		1	0.73588					FALSE
sams-1	0.000524154	0.00131327	0.00164593	6.31056e-06	6.31056e-06	6.31056e-06	6.31056e-06	0.000820883	1.95015e-05	3.91922e-05	0.00245747	0.000872415	0.600808	1.50532	1.88664	0.00723343	0.00723343	0.0223535	0.0449238	2.81686		1	0.722843					FALSE
F53F4.10	0.0019153	6.31056e-06	6.31056e-06	6.31056e-06	0.00129873	6.31056e-06	6.31056e-06	6.31056e-06	1.95015e-05	3.91922e-05	1.88919e-05	0.000483558	3.96085	0.0130502	0.0130502	0.0130502	2.68578	0.0403293	0.0810495	0.0390684		1	0.711557					FALSE
hrpa-1	0.00603355	6.31056e-06	6.31056e-06	6.31056e-06	6.31056e-06	6.31056e-06	0.000664243	6.31056e-06	1.95015e-05	0.00412533	1.88919e-05	0.00151312	3.98749	0.00417056	0.00417056	0.00417056	0.00417056	0.0128883	2.72638	0.0124854		1	0.68898					FALSE
cct-7	0.000547783	0.000653557	0.000614332	6.31056e-06	0.00116739	6.31056e-06	6.31056e-06	6.31056e-06	1.95015e-05	3.91922e-05	1.88919e-05	0.000455496	1.20261	1.43483	1.34871	0.0138543	2.5629	0.0428139	0.0860429	0.0414754		1	0.683308					FALSE
cey-2	0.00699021	6.31056e-06	6.31056e-06	6.31056e-06	0.0046346	6.31056e-06	6.31056e-06	6.31056e-06	1.95015e-05	3.91922e-05	1.88919e-05	0.00175229	3.9892	0.00360133	0.00360133	0.00360133	2.64489	0.0111292	0.0223663	0.0107813		1	0.672292					FALSE
rab-11.1	0.000195019	6.31056e-06	6.31056e-06	0.0010199	0.000727312	6.31056e-06	6.31056e-06	6.31056e-06	1.95015e-05	3.91922e-05	1.88919e-05	0.000306884	0.635479	0.0205633	0.0205633	3.32339	2.36999	0.0635469	0.12771	0.0615602		1	0.655701					FALSE
enol-1	0.00137187	0.00245515	0.00269243	6.31056e-06	0.000730902	6.31056e-06	6.31056e-06	0.00115098	1.95015e-05	3.91922e-05	0.00344568	0.00163144	0.840894	1.5049	1.65034	0.00386809	0.44801	0.0119536	0.024023	2.11205		1	0.649009					FALSE
ahcy-1	0.00201796	0.000802536	0.00075437	6.31056e-06	0.00215025	6.31056e-06	6.31056e-06	6.31056e-06	1.95015e-05	3.91922e-05	1.88919e-05	0.000895293	2.25396	0.896395	0.842596	0.00704859	2.40172	0.0217823	0.0437758	0.0211013		1	0.622096					FALSE
ears-1	0.000766249	6.31056e-06	6.31056e-06	6.31056e-06	0.000408241	6.31056e-06	6.31056e-06	6.31056e-06	1.95015e-05	3.91922e-05	1.88919e-05	0.000196295	3.90356	0.0321483	0.0321483	0.0321483	2.07973	0.0993481	0.19966	0.0962422		1	0.618745					FALSE
glp-4	0.000192065	0.000320812	0.000301558	6.31056e-06	0.000429778	6.31056e-06	6.31056e-06	6.31056e-06	1.95015e-05	3.91922e-05	1.88919e-05	0.000205186	0.936052	1.56352	1.46968	0.0307553	2.09457	0.0950431	0.191008	0.0920718		1	0.618174					FALSE
tpp-2	0.00105827	6.31056e-06	6.31056e-06	6.31056e-06	0.000563824	6.31056e-06	6.31056e-06	6.31056e-06	1.95015e-05	3.91922e-05	1.88919e-05	0.000269301	3.9297	0.0234331	0.0234331	0.0234331	2.09366	0.0724155	0.145533	0.0701516		1	0.59544					FALSE
sup-46	0.00194429	6.31056e-06	6.31056e-06	6.31056e-06	6.31056e-06	6.31056e-06	6.31056e-06	0.000362497	1.95015e-05	3.91922e-05	0.0010852	0.000490806	3.96143	0.0128575	0.0128575	0.0128575	0.0128575	0.0397337	0.0798527	2.21107		1	0.585878					FALSE
cct-1	0.000233047	0.000648775	0.000304919	6.31056e-06	0.000579424	6.31056e-06	6.31056e-06	6.31056e-06	1.95015e-05	3.91922e-05	1.88919e-05	0.000298263	0.781347	2.17518	1.02232	0.0211577	1.94266	0.0653838	0.131402	0.0633397		1	0.550697					FALSE
tars-1	6.31056e-06	0.00067796	0.00106212	6.31056e-06	6.31056e-06	0.000287367	6.31056e-06	6.31056e-06	0.000888051	3.91922e-05	1.88919e-05	0.000438175	0.0144019	1.54724	2.42396	0.0144019	0.0144019	2.0267	0.0894441	0.0431149		1	0.543416					FALSE
aqp-7	6.31056e-06	0.000598376	0.000562463	6.31056e-06	0.000534412	6.31056e-06	6.31056e-06	6.31056e-06	1.95015e-05	3.91922e-05	1.88919e-05	0.000293365	0.0215109	2.0397	1.91728	0.0215109	1.82166	0.0664754	0.133595	0.0643972		1	0.521533					FALSE
tct-1	0.00311327	0.000928604	0.000872872	6.31056e-06	0.00248802	6.31056e-06	6.31056e-06	6.31056e-06	1.95015e-05	3.91922e-05	1.88919e-05	0.00123026	2.53057	0.754801	0.7095	0.00512944	2.02235	0.0158515	0.0318567	0.015356		1	0.521353					FALSE
cct-8	0.00038236	0.000319334	6.31056e-06	6.31056e-06	0.000285199	6.31056e-06	6.31056e-06	6.31056e-06	1.95015e-05	3.91922e-05	1.88919e-05	0.000178579	2.14113	1.7882	0.0353376	0.0353376	1.59705	0.109204	0.219467	0.10579		1	0.507877					FALSE
cif-1	0.000518087	6.31056e-06	0.00040672	6.31056e-06	0.000386436	6.31056e-06	6.31056e-06	6.31056e-06	1.95015e-05	3.91922e-05	1.88919e-05	0.000234357	2.21068	0.0269271	1.73547	0.0269271	1.64892	0.083213	0.167233	0.0806115		1	0.494994					FALSE
nap-1	0.00153717	0.00267456	0.00201123	6.31056e-06	6.31056e-06	6.31056e-06	6.31056e-06	0.00100307	1.95015e-05	3.91922e-05	0.00300289	0.00155732	0.987061	1.71741	1.29147	0.0040522	0.0040522	0.0125225	0.0251665	1.92824		1	0.492496					FALSE
gpdh-3	0.000452242	0.00188848	0.00155325	6.31056e-06	6.31056e-06	6.31056e-06	0.000298728	6.31056e-06	1.95015e-05	0.00185528	1.88919e-05	0.000975072	0.463804	1.93676	1.59296	0.00647189	0.00647189	0.0200001	1.90271	0.0193749		1	0.487138					FALSE
mars-1	0.00049404	6.31056e-06	6.31056e-06	6.31056e-06	0.0001675	6.31056e-06	6.31056e-06	6.31056e-06	1.95015e-05	3.91922e-05	1.88919e-05	0.000128243	3.85238	0.0492078	0.0492078	0.0492078	1.30611	0.152067	0.305609	0.147313		1	0.477776					FALSE
cct-3	0.000151122	0.000315529	0.000296592	6.31056e-06	0.0002818	6.31056e-06	6.31056e-06	6.31056e-06	1.95015e-05	3.91922e-05	1.88919e-05	0.000192388	0.785504	1.64006	1.54163	0.0328012	1.46475	0.101366	0.203714	0.0981967		1	0.467006					FALSE
tkt-1	0.000899651	0.0034678	0.00353132	6.31056e-06	0.00129046	6.31056e-06	0.000365701	6.31056e-06	1.95015e-05	0.00227121	1.88919e-05	0.00197627	0.455227	1.75472	1.78686	0.00319317	0.652979	0.00986786	1.14924	0.00955936		1	0.455412					FALSE
F46H5.3	0.00113773	0.00129571	0.00121795	6.31056e-06	0.00154294	6.31056e-06	6.31056e-06	6.31056e-06	1.95015e-05	3.91922e-05	1.88919e-05	0.000914424	1.2442	1.41697	1.33193	0.00690113	1.68734	0.0213266	0.04286	0.0206599		1	0.443046					FALSE
vbh-1	0.00224296	0.000802818	0.00050309	6.31056e-06	6.31056e-06	6.31056e-06	6.31056e-06	0.000501817	1.95015e-05	3.91922e-05	0.00150229	0.000888794	2.5236	0.903266	0.566036	0.00710013	0.00710013	0.0219416	0.0440959	1.69025		1	0.440847					FALSE
pqn-27	0.00217503	0.000454127	0.000426872	6.31056e-06	6.31056e-06	6.31056e-06	6.31056e-06	0.000425791	1.95015e-05	3.91922e-05	0.00127469	0.000765584	2.841	0.593177	0.557576	0.0082428	0.0082428	0.0254728	0.0511925	1.66499		1	0.437474					FALSE
rpa-2	0.000844659	0.00529073	0.00165773	6.31056e-06	0.00315011	6.31056e-06	6.31056e-06	6.31056e-06	1.95015e-05	3.91922e-05	1.88919e-05	0.00194986	0.43319	2.71339	0.850181	0.00323642	1.61556	0.0100015	0.0201	0.00968885		1	0.413838					FALSE
rde-12	0.0018478	6.31056e-06	6.31056e-06	6.31056e-06	6.31056e-06	6.31056e-06	0.000116244	6.31056e-06	1.95015e-05	0.000721943	1.88919e-05	0.000466683	3.95943	0.0135222	0.0135222	0.0135222	0.0135222	0.0417876	1.54697	0.0404812		1	0.41069					FALSE
ZC412.3	6.31056e-06	0.00520734	0.00469112	6.31056e-06	6.31056e-06	6.31056e-06	6.31056e-06	0.00133693	1.95015e-05	3.91922e-05	0.00400235	0.00247777	0.00254687	2.10162	1.89328	0.00254687	0.00254687	0.0078706	0.0158175	1.6153		1	0.410385					FALSE
lpd-5	0.00228498	6.31056e-06	6.31056e-06	6.31056e-06	0.000852171	6.31056e-06	6.31056e-06	6.31056e-06	1.95015e-05	3.91922e-05	1.88919e-05	0.000575977	3.96713	0.0109563	0.0109563	0.0109563	1.47952	0.0338582	0.0680447	0.0327997		1	0.403556					FALSE
his-1	0.00200941	0.0587367	0.0425917	0.016814	6.31056e-06	0.00640201	6.31056e-06	0.00944087	0.0197842	3.91922e-05	0.0282631	0.0300379	0.0668958	1.95542	1.41793	0.559757	0.000210086	0.658639	0.00130476	0.940913		1	0.400267					FALSE
ran-1	0.000941704	0.00314592	0.00221783	6.31056e-06	6.31056e-06	6.31056e-06	6.31056e-06	0.000737406	1.95015e-05	3.91922e-05	0.00220757	0.00157794	0.596794	1.99368	1.40552	0.00399924	0.00399924	0.0123589	0.0248376	1.39902		1	0.360054					FALSE
vgln-1	0.000942149	0.00112407	0.000880506	6.31056e-06	0.000836594	6.31056e-06	6.31056e-06	6.31056e-06	1.95015e-05	3.91922e-05	1.88919e-05	0.000738259	1.27618	1.5226	1.19268	0.00854789	1.1332	0.0264156	0.0530873	0.0255898		1	0.309573					FALSE
cct-2	0.000240537	0.00133925	0.000629437	6.31056e-06	0.000598046	6.31056e-06	6.31056e-06	6.31056e-06	1.95015e-05	3.91922e-05	1.88919e-05	0.000553884	0.434272	2.41793	1.13641	0.0113933	1.07973	0.0352087	0.0707588	0.034108		1	0.304952					FALSE
nst-1	7.32806e-05	0.000306007	0.000862925	6.31056e-06	0.000273296	6.31056e-06	6.31056e-06	6.31056e-06	1.95015e-05	3.91922e-05	1.88919e-05	0.000312131	0.234775	0.980382	2.76463	0.0202177	0.875583	0.0624788	0.125563	0.0605255		1	0.281038					FALSE
car-1	0.00242904	0.00253581	0.00143017	6.31056e-06	0.00135885	6.31056e-06	6.31056e-06	6.31056e-06	1.95015e-05	3.91922e-05	1.88919e-05	0.00160033	1.51783	1.58455	0.893671	0.00394327	0.849103	0.0121859	0.02449	0.011805		1	0.224396					FALSE
tba-8	6.31056e-06	0.00188905	6.31056e-06	6.31056e-06	0.000337423	6.31056e-06	6.31056e-06	6.31056e-06	1.95015e-05	3.91922e-05	1.88919e-05	0.000476994	0.0132298	3.96031	0.0132298	0.0132298	0.707394	0.0408842	0.0821649	0.0396061		1	0.217512					FALSE
AC3.5	0.00111678	6.31056e-06	6.31056e-06	6.31056e-06	0.000138832	6.31056e-06	6.31056e-06	6.31056e-06	1.95015e-05	3.91922e-05	1.88919e-05	0.000283927	3.93332	0.022226	0.022226	0.022226	0.488971	0.0686851	0.138036	0.0665378		1	0.190557					FALSE
rab-1	0.000607907	6.31056e-06	6.31056e-06	0.0123549	0.00228032	6.31056e-06	6.31056e-06	6.31056e-06	1.95015e-05	3.91922e-05	1.88919e-05	0.00324385	0.187403	0.00194539	0.00194539	3.80871	0.702966	0.00601185	0.012082	0.0058239		1	0.181721					FALSE
act-3	6.31056e-06	0.00136923	0.000858035	0.000571602	0.000407622	6.31056e-06	6.31056e-06	6.31056e-06	1.95015e-05	3.91922e-05	1.88919e-05	0.000701294	0.00899844	1.95243	1.2235	0.815067	0.581242	0.0278079	0.0558855	0.0269386		1	0.172969					FALSE
kars-1	0.000771417	0.00146423	0.00247743	6.31056e-06	0.000261542	6.31056e-06	6.31056e-06	6.31056e-06	1.95015e-05	3.91922e-05	1.88919e-05	0.00117985	0.653828	1.24103	2.09979	0.00534863	0.221675	0.0165289	0.0332181	0.0160122		1	0.0718584					FALSE

## Sheet: Fig. 2A
Plate phenotyping (Figure 2A)
Genotype	Worm	Total eggs	Unhatched eggs	Larvae	Adults	Males		Genotype	Worm	Total eggs	Unhatched eggs	Larvae	Adults	Males		Genotype	Worm	Total eggs	Unhatched eggs	Larvae	Adults	Males		Genotype	Worm	Total eggs	Unhatched eggs	Larvae	Adults	Males
wt	1	354	2	352	352	0		gras-1	1	328	1	327	327	1		ced-3	1	175	21	154	139	2		gras-1;ced-3	1	253	8	245	210	1
wt	2	305	13	292	292	0		gras-1	2	173	6	167	165	0		ced-3	2	274	3	271	248	0		gras-1;ced-3	2	319	84	235	197	0
wt	3	300	8	292	292	0		gras-1	3	207	10	197	193	1		ced-3	3	215	8	207	193	0		gras-1;ced-3	3	219	47	172	152	0
wt	4	261	1	260	260	0		gras-1	4	354	7	347	346	1		ced-3	4	218	6	212	196	0		gras-1;ced-3	4	308	44	264	237	1
wt	5	319	2	317	315	0		gras-1	5	315	7	308	306	1		ced-3	5	268	5	263	244	0		gras-1;ced-3	5	197	30	167	151	0
wt	6	295	0	295	295	1		gras-1	6	325	3	322	321	1		ced-3	6	220	4	216	193	0		gras-1;ced-3	6	264	18	246	214	0
wt	7	343	1	342	342	0		gras-1	7	307	9	298	298	0		ced-3	7	208	12	196	164	0		gras-1;ced-3	7	309	55	254	210	1
wt	8	273	1	272	272	0		gras-1	8	287	9	278	278	1		ced-3	8	225	3	222	201	0		gras-1;ced-3	8	286	54	232	202	0
wt	9	302	6	296	296	0		gras-1	9	300	1	299	297	0		ced-3	9	198	5	193	174	2		gras-1;ced-3	9	289	44	245	197	7
wt	10	284	7	277	277	0		gras-1	10	363	6	357	354	0		ced-3	10	247	7	240	224	0		gras-1;ced-3	10	308	73	235	199	0
wt	11	325	1	324	324	0		gras-1	11	347	4	343	340	1		ced-3	11	250	12	238	214	0		gras-1;ced-3	11	236	18	218	191	0
wt	12	325	2	323	323	1		gras-1	12	280	21	259	250	2		ced-3	12	248	19	229	203	1		gras-1;ced-3	12	272	21	251	222	3
wt	13	277	3	274	274	0		gras-1	13	317	42	275	274	1		ced-3	13	134	13	121	112	0		gras-1;ced-3	13	269	15	254	217	0
wt	14	352	2	350	350	0		gras-1	14	387	14	373	371	1		ced-3	14	219	19	200	156	0		gras-1;ced-3	14	213	25	188	157	0
																ced-3	15	271	14	257	219	0		gras-1;ced-3	15	249	24	225	184	0
																ced-3	16	319	6	313	294	0		gras-1;ced-3	16	278	44	234	200	1
																ced-3	17	253	30	223	192	0		gras-1;ced-3	17	277	30	247	213	0
																ced-3	18	325	30	295	259	1		gras-1;ced-3	18	259	28	231	205	2
																								gras-1;ced-3	19	259	50	209	172	1
																								gras-1;ced-3	20	150	21	129	113	1
																								gras-1;ced-3	21	248	26	222	184	0
																								gras-1;ced-3	22	328	52	276	217	3
																								gras-1;ced-3	23	368	72	296	247	5

## Sheet: Fig. 2B
Early prophase I progression (Figure 2B)
S8 pSUN-1 signal positive rows of nuclei														# of nuclei rows with L/Z chromatin morphology
Genotype	Replicate	Gonad	# of rows with S8 pSUN-1 signal				Genotype	Replicate	Gonad	# of rows with S8 pSUN-1 signal				Genotype	Replicate	Gonad	# of rows with L/Z chromatin morphology					Genotype	Replicate	Gonad	# of rows with L/Z chromatin morphology
wt	1	1	17				gras-1	1	1	29				wt	1	1	11					gras-1	1	1	13
wt	1	2	18				gras-1	1	2	29				wt	1	2	11					gras-1	1	2	11
wt	1	3	21				gras-1	1	3	28				wt	1	3	10					gras-1	1	3	14
wt	1	4	23				gras-1	1	4	27				wt	2	4	10					gras-1	1	4	16
wt	1	5	16				gras-1	1	5	25				wt	2	5	12					gras-1	1	5	16
wt	1	6	19				gras-1	1	6	24				wt	2	6	11					gras-1	1	6	13
wt	1	7	18				gras-1	1	7	20				wt	2	7	10					gras-1	1	7	12
wt	1	8	16				gras-1	1	8	24				wt	2	8	11					gras-1	1	8	16
wt	2	9	19				gras-1	1	9	22				wt	2	9	11					gras-1	2	9	16
wt	2	10	22				gras-1	1	10	22				wt	2	10	10					gras-1	2	10	17
wt	2	11	22				gras-1	2	11	24				wt	2	11	11					gras-1	2	11	15
wt	2	12	23				gras-1	2	12	25				wt	2	12	12					gras-1	2	12	14
wt	2	13	22				gras-1	2	13	25				wt	3	13	13					gras-1	2	13	12
wt	3	14	17				gras-1	3	14	19				wt	3	14	13					gras-1	2	14	16
wt	3	15	15				gras-1	3	15	18				wt	3	15	13					gras-1	2	15	12
wt	3	16	15				gras-1	3	16	18				wt	3	16	12					gras-1	2	16	15
wt	3	17	16				gras-1	3	17	21				wt	3	17	12					gras-1	2	17	15
wt	4	18	20				gras-1	3	18	18				wt	4	18	9					gras-1	2	18	15
wt	4	19	18				gras-1	3	19	16				wt	4	19	11					gras-1	3	19	12
wt	4	20	23				gras-1	3	20	18				wt	4	20	10					gras-1	3	20	17
wt	4	21	21				gras-1	3	21	23				wt	4	21	13					gras-1	3	21	16
wt	4	22	18				gras-1	3	22	25				wt	4	22	9					gras-1	4	22	14
wt	4	23	21				gras-1	3	23	20				wt	4	23	10					gras-1	4	23	13
wt	4	24	18				gras-1	3	24	24				wt	4	24	11					gras-1	4	24	19
wt	5	25	20				gras-1	3	25	20				wt	4	25	10					gras-1	5	25	14
wt	5	26	22				gras-1	4	26	26				wt	5	26	10					gras-1	5	26	14
wt	5	27	21				gras-1	4	27	25				wt	5	27	12					gras-1	5	27	13
wt	5	28	22				gras-1	4	28	23				wt	5	28	13					gras-1	5	28	14
wt	5	29	18				gras-1	4	29	23				wt	5	29	12					gras-1	6	29	12
wt	5	30	24				gras-1	5	30	23				wt	5	30	10					gras-1	6	30	11
														wt	6	31	10					gras-1	7	31	13
														wt	6	32	9					gras-1	7	32	9
														wt	6	33	11					gras-1	7	33	11
														wt	6	34	11					gras-1	7	34	13
														wt	6	35	13					gras-1	7	35	13
														wt	6	36	8					gras-1	7	36	11
														wt	6	37	10					gras-1	8	37	12
														wt	6	38	11					gras-1	8	38	15
														wt	6	39	10					gras-1	8	39	14
														wt	7	40	12					gras-1	8	40	11
														wt	7	41	10					gras-1	8	41	13
														wt	7	42	13					gras-1	8	42	15
														wt	7	43	13					gras-1	8	43	13
														wt	7	44	11					gras-1	9	44	16
														wt	7	45	9					gras-1	9	45	16
														wt	7	46	10					gras-1	9	46	17
														wt	8	47	10					gras-1	9	47	15
														wt	8	48	10					gras-1	10	48	13
														wt	8	49	12					gras-1	11	49	15
														wt	8	50	9					gras-1	11	50	16
														wt	8	51	11					gras-1	11	51	15
														wt	8	52	10					gras-1	11	52	12
														wt	8	53	10					gras-1	12	53	16
														wt	8	54	10					gras-1	12	54	17
														wt	8	55	8					gras-1	12	55	15
														wt	8	56	11					gras-1	13	56	13
														wt	8	57	9					gras-1	13	57	15
														wt	9	58	11					gras-1	13	58	14
														wt	9	59	13					gras-1	13	59	13
														wt	9	60	10
														wt	9	61	11
														wt	9	62	11
														wt	9	63	13
														wt	10	64	11
														wt	10	65	10
														wt	10	66	10
														wt	10	67	11
														wt	11	68	11
														wt	12	69	11
														wt	12	70	12
														wt	12	71	11
														wt	12	72	12
														wt	12	73	13
														wt	12	74	13
														wt	12	75	10
														wt	12	76	12
														wt	12	77	13
														wt	13	78	10
														wt	13	79	11
														wt	13	80	10
														wt	13	81	11
														wt	13	82	10
														wt	13	83	11
														wt	13	84	10

## Sheet: Fig. 2C
Pairing of HIM-8 signals per nuclei (Figure 2C)																		Pairing of HIM-8 signals per nuclei (Figure 2C)
Distances (um)																		Paired HIM-8 foci (<0.75 um)
	z1 (mitotic)		z2 (mitotic)		z3 (Leptotene/Zygotene)		z4 (early pachytene)		z5 (mid pachytene)		z6 (late pachytene)		z7 (late pachytene)						z1 (mitotic)		z2 (mitotic)		z3 (Leptotene/Zygotene)		z4 (early pachytene)		z5 (mid pachytene)		z6 (late pachytene)		z7 (late pachytene)
Genotypes	wt	gras-1	wt	gras-1	wt	gras-1	wt	gras-1	wt	gras-1	wt	gras-1	wt	gras-1				Genotypes	wt	gras-1	wt	gras-1	wt	gras-1	wt	gras-1	wt	gras-1	wt	gras-1	wt	gras-1
	3.4627	3.3993	4.2671	3.9027	4.0669	4.1285	3.4022	4.3551	2.0654	3.0764	0.7985	1.0109	0.8012	1.1331					0	0	0	0	0	0	0	0	0	0	0	0	0	0
	3.1869	3.3034	3.8313	3.8725	3.9274	3.5647	3.2077	4.2434	1.1007	1.208	0.7414	0.8893	0.7561	0.9655					0	0	0	0	0	0	0	0	0	0	1	0	0	0
	3.167	3.0567	3.636	3.789	3.8991	3.5201	2.758	3.0012	1.0282	1.1273	0.7173	0.848	0.7414	0.9494					0	0	0	0	0	0	0	0	0	0	1	0	1	0
	3.1506	3.0092	3.5798	3.6944	3.4022	3.4414	2.7098	2.9543	1.0022	1.0844	0.7049	0.8454	0.6827	0.8896					0	0	0	0	0	0	0	0	0	0	1	0	1	0
	3.1293	2.9803	3.4716	3.6142	3.4011	3.4112	2.4201	2.8636	0.9781	0.9378	0.6762	0.7761	0.6459	0.8067					0	0	0	0	0	0	0	0	0	0	1	0	1	0
	3.0935	2.961	3.4316	3.6049	3.3798	3.2407	2.1405	2.74	0.9378	0.9273	0.6631	0.7469	0.6291	0.8067					0	0	0	0	0	0	0	0	0	0	1	1	1	0
	3.0882	2.9312	3.377	3.1071	3.3521	3.2389	1.8411	2.4157	0.8935	0.9019	0.6631	0.7455	0.6291	0.8067					0	0	0	0	0	0	0	0	0	0	1	1	1	0
	3.0854	2.8416	3.3711	3.0112	3.332	3.2295	1.0238	2.3964	0.8492	0.8722	0.6531	0.7414	0.6291	0.8067					0	0	0	0	0	0	0	0	0	0	1	1	1	0
	3.0621	2.8047	3.3707	2.9792	3.2534	3.2268	1.0035	2.3721	0.8454	0.8646	0.6531	0.7142	0.6256	0.7985					0	0	0	0	0	0	0	0	0	0	1	1	1	0
	3.0477	2.6829	3.2519	2.8555	3.2278	3.2259	0.9791	2.3197	0.8428	0.8309	0.6356	0.7142	0.6113	0.7324					0	0	0	0	0	0	0	0	0	0	1	1	1	1
	3.0187	2.6532	3.2341	2.8521	3.2227	3.1342	0.9754	2.2369	0.7842	0.8202	0.6291	0.7142	0.6113	0.7173					0	0	0	0	0	0	0	0	0	0	1	1	1	1
	2.9697	2.6526	3.0902	2.8172	3.1784	3.1098	0.9494	2.2245	0.7414	0.7985	0.6291	0.6923	0.6113	0.7049					0	0	0	0	0	0	0	0	1	0	1	1	1	1
	2.9655	2.6524	3.0242	2.802	3.1173	3.0567	0.8836	2.1963	0.7414	0.7957	0.6256	0.6762	0.6005	0.6923					0	0	0	0	0	0	0	0	1	0	1	1	1	1
	2.9647	2.6524	2.9882	2.7776	3.0271	3.0045	0.835	2.0427	0.7049	0.7761	0.6145	0.6644	0.5968	0.6827					0	0	0	0	0	0	0	0	1	0	1	1	1	1
	2.9543	2.5738	2.9621	2.7428	2.9505	2.9364	0.8217	2.0427	0.6664	0.7324	0.6113	0.6631	0.5968	0.6827					0	0	0	0	0	0	0	0	1	1	1	1	1	1
	2.9357	2.5622	2.9431	2.7219	2.9207	2.8544	0.7985	2.02	0.6664	0.723	0.6113	0.6631	0.5931	0.6693					0	0	0	0	0	0	0	0	1	1	1	1	1	1
	2.9287	2.5523	2.8983	2.6481	2.8914	2.8382	0.7985	1.8872	0.6631	0.7049	0.6073	0.6631	0.5931	0.6631					0	0	0	0	0	0	0	0	1	1	1	1	1	1
	2.9036	2.538	2.8705	2.6259	2.7516	2.7976	0.7957	1.8673	0.6631	0.6982	0.6005	0.6631	0.5704	0.6631					0	0	0	0	0	0	0	0	1	1	1	1	1	1
	2.8521	2.516	2.8681	2.6232	2.6921	2.7953	0.7414	1.3028	0.6256	0.6967	0.5971	0.6564	0.5704	0.6531					0	0	0	0	0	0	1	0	1	1	1	1	1	1
	2.8035	2.5012	2.8611	2.6165	2.6324	2.7547	0.7294	1.1936	0.618	0.6923	0.5704	0.6531	0.5704	0.6531					0	0	0	0	0	0	1	0	1	1	1	1	1	1
	2.7942	2.4815	2.7976	2.5924	2.5519	2.7453	0.7142	1.1253	0.618	0.6855	0.5704	0.6459	0.5666	0.6531					0	0	0	0	0	0	1	0	1	1	1	1	1	1
	2.7858	2.4549	2.7912	2.5908	2.5315	2.7195	0.6887	1.0794	0.6113	0.6855	0.5704	0.6442	0.5642	0.6291					0	0	0	0	0	0	1	0	1	1	1	1	1	1
	2.7763	2.4326	2.7636	2.5861	2.5222	2.7118	0.6827	1.0783	0.6113	0.6827	0.5704	0.6291	0.5627	0.6291					0	0	0	0	0	0	1	0	1	1	1	1	1	1
	2.7593	2.3666	2.7316	2.5815	2.4571	2.6927	0.6762	1.0282	0.6113	0.6664	0.5627	0.6291	0.5563	0.6256					0	0	0	0	0	0	1	0	1	1	1	1	1	1
	2.7547	2.3547	2.7306	2.5587	2.4371	2.6824	0.6762	1.0282	0.6113	0.6631	0.5627	0.6291	0.5563	0.6256					0	0	0	0	0	0	1	0	1	1	1	1	1	1
	2.7126	2.3326	2.7187	2.4996	2.3683	2.6638	0.6631	0.9249	0.6005	0.6631	0.5468	0.6256	0.5468	0.6113					0	0	0	0	0	0	1	0	1	1	1	1	1	1
	2.7118	2.229	2.681	2.4961	2.295	2.6474	0.6594	0.8896	0.5968	0.6564	0.5346	0.6256	0.5468	0.6113					0	0	0	0	0	0	1	0	1	1	1	1	1	1
	2.7102	2.2107	2.6769	2.4463	2.2511	2.5827	0.6531	0.8722	0.5931	0.6459	0.5346	0.6145	0.5468	0.6005					0	0	0	0	0	0	1	0	1	1	1	1	1	1
	2.6866	2.198	2.6603	2.4399	2.1973	2.5389	0.6531	0.8722	0.5796	0.6459	0.5346	0.6113	0.5362	0.6005					0	0	0	0	0	0	1	0	1	1	1	1	1	1
	2.6858	2.1973	2.6244	2.4386	2.1502	2.5337	0.6291	0.8492	0.5704	0.6291	0.5346	0.6113	0.5346	0.5968					0	0	0	0	0	0	1	0	1	1	1	1	1	1
	2.6821	2.194	2.6157	2.4241	2.02	2.525	0.6256	0.8492	0.5666	0.6291	0.5346	0.6073	0.5346	0.5931					0	0	0	0	0	0	1	0	1	1	1	1	1	1
	2.6646	2.1917	2.6145	2.3962	1.9781	2.4763	0.6256	0.8424	0.5666	0.6256	0.5305	0.6005	0.5346	0.5681					0	0	0	0	0	0	1	0	1	1	1	1	1	1
	2.6557	2.1665	2.608	2.3591	1.8972	2.44	0.6163	0.8388	0.5468	0.6256	0.5183	0.6005	0.5305	0.5666					0	0	0	0	0	0	1	0	1	1	1	1	1	1
	2.6539	2.1589	2.6057	2.3533	1.8315	2.4063	0.6127	0.8388	0.5468	0.6256	0.5098	0.5968	0.5238	0.5666					0	0	0	0	0	0	1	0	1	1	1	1	1	1
	2.6449	2.1353	2.6056	2.3277	1.7649	2.3449	0.6113	0.8309	0.5346	0.6127	0.505	0.5931	0.5195	0.5627					0	0	0	0	0	0	1	0	1	1	1	1	1	1
	2.6449	2.123	2.5861	2.3209	1.7288	2.3322	0.6113	0.7733	0.5346	0.6113	0.505	0.5704	0.5179	0.5627					0	0	0	0	0	0	1	0	1	1	1	1	1	1
	2.6449	2.1003	2.5543	2.3081	1.7064	2.3246	0.6113	0.7615	0.5346	0.6113	0.505	0.5681	0.5179	0.5468					0	0	0	0	0	0	1	0	1	1	1	1	1	1
	2.6324	2.0974	2.5475	2.2545	1.7048	2.3218	0.6113	0.7561	0.5346	0.6113	0.505	0.5666	0.5179	0.5468					0	0	0	0	0	0	1	0	1	1	1	1	1	1
	2.6123	2.0822	2.525	2.1938	1.5928	2.2701	0.6037	0.7414	0.5346	0.6113	0.4979	0.5666	0.505	0.5468					0	0	0	0	0	0	1	1	1	1	1	1	1	1
	2.6054	2.0713	2.5198	2.1917	1.5515	2.229	0.6008	0.7324	0.5346	0.6113	0.4979	0.5666	0.505	0.5346					0	0	0	0	0	0	1	1	1	1	1	1	1	1
	2.5953	2.0057	2.5198	2.1892	1.4403	2.2265	0.6008	0.723	0.5305	0.6073	0.489	0.5666	0.505	0.5346					0	0	0	0	0	0	1	1	1	1	1	1	1	1
	2.5936	1.9975	2.4536	2.1675	1.4314	2.165	0.5968	0.7142	0.5305	0.6	0.4845	0.5666	0.505	0.5346					0	0	0	0	0	0	1	1	1	1	1	1	1	1
	2.5333	1.9592	2.4535	2.1617	1.4213	2.1589	0.5968	0.7049	0.5305	0.5968	0.4845	0.5627	0.505	0.5305					0	0	0	0	0	0	1	1	1	1	1	1	1	1
	2.5288	1.9584	2.4386	2.1256	1.2866	2.1553	0.5931	0.6923	0.5179	0.5968	0.4827	0.5627	0.505	0.5305					0	0	0	0	0	0	1	1	1	1	1	1	1	1
	2.5233	1.9276	2.4298	2.0847	1.2755	2.0989	0.5704	0.6855	0.5179	0.5931	0.4827	0.5468	0.4979	0.5305					0	0	0	0	0	0	1	1	1	1	1	1	1	1
	2.4926	1.8944	2.4104	2.0298	1.2669	2.0631	0.5704	0.6855	0.5179	0.5931	0.4827	0.5468	0.4979	0.5305					0	0	0	0	0	0	1	1	1	1	1	1	1	1
	2.4477	1.8882	2.3908	2.0284	1.2325	1.9898	0.5704	0.6827	0.505	0.5704	0.4827	0.5346	0.489	0.5238					0	0	0	0	0	0	1	1	1	1	1	1	1	1
	2.4298	1.8849	2.3881	2.0047	1.2227	1.9757	0.5704	0.6762	0.505	0.5704	0.4782	0.5346	0.4827	0.5179					0	0	0	0	0	0	1	1	1	1	1	1	1	1
	2.425	1.8836	2.377	1.9782	1.2191	1.9405	0.5666	0.6664	0.505	0.5666	0.4782	0.5346	0.4827	0.5179					0	0	0	0	0	0	1	1	1	1	1	1	1	1
	2.3869	1.8832	2.3467	1.9709	1.1862	1.8424	0.5666	0.6664	0.505	0.5627	0.4689	0.5346	0.4827	0.5179					0	0	0	0	0	0	1	1	1	1	1	1	1	1
	2.3691	1.8631	2.3444	1.9376	1.135	1.8169	0.5666	0.6631	0.489	0.5563	0.4689	0.5346	0.4827	0.505					0	0	0	0	0	0	1	1	1	1	1	1	1	1
	2.3444	1.8573	2.3415	1.9333	1.1036	1.8014	0.5642	0.6631	0.489	0.5468	0.4689	0.5305	0.4827	0.505					0	0	0	0	0	0	1	1	1	1	1	1	1	1
	2.3226	1.8472	2.3368	1.9092	1.0692	1.7953	0.5627	0.6631	0.4845	0.5468	0.4689	0.5305	0.4827	0.505					0	0	0	0	0	0	1	1	1	1	1	1	1	1
	2.3161	1.835	2.3232	1.8982	1.0485	1.7506	0.5627	0.6564	0.4845	0.5346	0.4689	0.5238	0.4827	0.489					0	0	0	0	0	0	1	1	1	1	1	1	1	1
	2.2865	1.8286	2.3066	1.8866	0.9655	1.737	0.5627	0.6564	0.4827	0.5346	0.466	0.5195	0.4782	0.4827					0	0	0	0	0	0	1	1	1	1	1	1	1	1
	2.2761	1.8129	2.2619	1.872	0.9212	1.7292	0.5468	0.6531	0.4827	0.5346	0.4642	0.5195	0.4782	0.4782					0	0	0	0	0	0	1	1	1	1	1	1	1	1
	2.2682	1.806	2.2406	1.8429	0.862	1.7113	0.5468	0.6291	0.4827	0.5346	0.4642	0.5179	0.4782	0.4782					0	0	0	0	0	0	1	1	1	1	1	1	1	1
	2.2606	1.7953	2.229	1.8409	0.8244	1.6834	0.5468	0.6291	0.4827	0.5346	0.4642	0.5179	0.4689	0.4782					0	0	0	0	0	0	1	1	1	1	1	1	1	1
	2.2106	1.7842	2.2275	1.834	0.8067	1.682	0.5468	0.6291	0.4827	0.5346	0.4642	0.5179	0.4689	0.4689					0	0	0	0	0	0	1	1	1	1	1	1	1	1
	2.1963	1.7798	2.2117	1.7837	0.7987	1.6788	0.5346	0.6291	0.4827	0.5346	0.4467	0.505	0.4689	0.4689					0	0	0	0	0	0	1	1	1	1	1	1	1	1
	2.1917	1.7628	2.2082	1.7736	0.7701	1.6617	0.5346	0.6291	0.4827	0.5346	0.4448	0.505	0.4689	0.4689					0	0	0	0	0	0	1	1	1	1	1	1	1	1
	2.144	1.745	2.2046	1.7694	0.7561	1.6256	0.5346	0.6286	0.4827	0.5305	0.4448	0.505	0.4689	0.4689					0	0	0	0	0	0	1	1	1	1	1	1	1	1
	2.1405	1.7406	2.1789	1.7519	0.7414	1.5942	0.5346	0.6163	0.4827	0.5305	0.4448	0.4877	0.4689	0.4689					0	0	0	0	1	0	1	1	1	1	1	1	1	1
	2.1099	1.7241	2.123	1.7506	0.7414	1.5628	0.5346	0.6113	0.4827	0.5179	0.4448	0.4845	0.4642	0.4689					0	0	0	0	1	0	1	1	1	1	1	1	1	1
	2.0973	1.7186	2.1112	1.7113	0.7414	1.5423	0.5346	0.6113	0.4827	0.5179	0.4448	0.4827	0.4642	0.4689					0	0	0	0	1	0	1	1	1	1	1	1	1	1
	2.0872	1.6997	2.1039	1.6924	0.7184	1.5345	0.5305	0.6113	0.4782	0.5179	0.4266	0.4827	0.4516	0.466					0	0	0	0	1	0	1	1	1	1	1	1	1	1
	2.0811	1.6906	2.0854	1.6906	0.7173	1.5143	0.5305	0.6113	0.4782	0.505	0.4246	0.4782	0.4448	0.466					0	0	0	0	1	0	1	1	1	1	1	1	1	1
	2.0567	1.6848	2.0736	1.6578	0.7173	1.4827	0.5238	0.6113	0.4689	0.505	0.4246	0.4782	0.4448	0.4642					0	0	0	0	1	0	1	1	1	1	1	1	1	1
	2.0465	1.6676	2.047	1.6471	0.7142	1.4558	0.5238	0.6113	0.4689	0.505	0.4246	0.4782	0.4418	0.4642					0	0	0	0	1	0	1	1	1	1	1	1	1	1
	2.041	1.663	2.0392	1.6454	0.6923	1.4558	0.505	0.6113	0.4689	0.4877	0.4246	0.4689	0.4418	0.4642					0	0	0	0	1	0	1	1	1	1	1	1	1	1
	2.0211	1.6617	2.0047	1.6404	0.6923	1.4345	0.505	0.6113	0.4689	0.4827	0.4246	0.4689	0.4266	0.4642					0	0	0	0	1	0	1	1	1	1	1	1	1	1
	2.0172	1.6578	1.9948	1.6268	0.6923	1.3941	0.505	0.6073	0.4689	0.4827	0.4246	0.4689	0.4246	0.4448					0	0	0	0	1	0	1	1	1	1	1	1	1	1
	2.0135	1.6443	1.9791	1.6256	0.6762	1.3925	0.505	0.6005	0.4642	0.4827	0.4246	0.4689	0.4246	0.4448					0	0	0	0	1	0	1	1	1	1	1	1	1	1
	2.0107	1.6418	1.9346	1.6148	0.6762	1.367	0.505	0.5982	0.4642	0.4827	0.4246	0.4689	0.4246	0.4448					0	0	0	0	1	0	1	1	1	1	1	1	1	1
	1.9958	1.6103	1.923	1.6038	0.6664	1.3345	0.505	0.5931	0.4642	0.4827	0.4214	0.4689	0.4246	0.4448					0	0	0	0	1	0	1	1	1	1	1	1	1	1
	1.9948	1.6094	1.9206	1.597	0.6631	1.3028	0.489	0.5931	0.4642	0.4827	0.4214	0.4689	0.4246	0.4448					0	0	0	0	1	0	1	1	1	1	1	1	1	1
	1.9942	1.6072	1.9075	1.597	0.6627	1.2642	0.4827	0.5931	0.4516	0.48	0.4194	0.4642	0.4246	0.4448					0	0	0	0	1	0	1	1	1	1	1	1	1	1
	1.9742	1.6038	1.9	1.5928	0.6564	1.2608	0.4827	0.5931	0.4467	0.4782	0.4194	0.4642	0.4194	0.4448					0	0	0	0	1	0	1	1	1	1	1	1	1	1
	1.9514	1.6014	1.8836	1.5608	0.6356	1.2146	0.4827	0.5796	0.4448	0.4782	0.4194	0.4642	0.4194	0.4418					0	0	0	0	1	0	1	1	1	1	1	1	1	1
	1.9508	1.572	1.8819	1.5466	0.6321	1.154	0.4782	0.5704	0.4448	0.4782	0.4194	0.4642	0.4108	0.4246					0	0	0	0	1	0	1	1	1	1	1	1	1	1
	1.933	1.56	1.7894	1.5309	0.6256	1.1231	0.4782	0.5704	0.4448	0.4782	0.4093	0.4642	0.4093	0.4246					0	0	0	0	1	0	1	1	1	1	1	1	1	1
	1.9285	1.5537	1.7861	1.52	0.6113	1.1116	0.4689	0.5681	0.4448	0.4782	0.4093	0.4642	0.4033	0.4246					0	0	0	0	1	0	1	1	1	1	1	1	1	1
	1.9269	1.4953	1.7855	1.5113	0.6113	1.0794	0.4689	0.5666	0.4448	0.4782	0.4033	0.4642	0.4033	0.4246					0	0	0	0	1	0	1	1	1	1	1	1	1	1
	1.9132	1.4909	1.7842	1.5083	0.6113	1.0794	0.4689	0.5666	0.4418	0.4782	0.3979	0.4448	0.4033	0.4194					0	0	0	0	1	0	1	1	1	1	1	1	1	1
	1.9092	1.4723	1.7787	1.4929	0.6113	1.0731	0.4689	0.5666	0.4246	0.4689	0.3979	0.4448	0.4033	0.4194					0	0	0	0	1	0	1	1	1	1	1	1	1	1
	1.9075	1.4678	1.7761	1.4678	0.6113	1.0692	0.4689	0.5627	0.4246	0.4689	0.3979	0.4448	0.4033	0.4194					0	0	0	0	1	0	1	1	1	1	1	1	1	1
	1.8988	1.4612	1.7578	1.4482	0.6113	1.0535	0.4689	0.5468	0.4246	0.4689	0.3867	0.4448	0.3979	0.4194					0	0	0	0	1	0	1	1	1	1	1	1	1	1
	1.8988	1.4596	1.6998	1.4414	0.6073	0.9947	0.466	0.5468	0.4246	0.4689	0.3867	0.4448	0.3979	0.4194					0	0	0	0	1	0	1	1	1	1	1	1	1	1
	1.8695	1.4558	1.6545	1.4284	0.5931	0.932	0.4642	0.5468	0.4246	0.4689	0.3867	0.4448	0.3979	0.4194					0	0	0	0	1	0	1	1	1	1	1	1	1	1
	1.8601	1.4284	1.6543	1.4261	0.5833	0.9212	0.4642	0.5468	0.4246	0.4689	0.3867	0.4418	0.3979	0.4194					0	0	0	0	1	0	1	1	1	1	1	1	1	1
	1.8579	1.4284	1.632	1.3823	0.5796	0.8896	0.4642	0.5346	0.4194	0.4642	0.3867	0.4266	0.3867	0.4194					0	0	0	0	1	0	1	1	1	1	1	1	1	1
	1.8494	1.4059	1.6148	1.3575	0.5666	0.8566	0.4516	0.5346	0.4194	0.4642	0.3751	0.4266	0.3867	0.4033					0	0	0	0	1	0	1	1	1	1	1	1	1	1
	1.8409	1.3941	1.6141	1.3354	0.5666	0.8454	0.4448	0.5346	0.4194	0.4642	0.3751	0.4246	0.3867	0.4033					0	0	0	0	1	0	1	1	1	1	1	1	1	1
	1.8061	1.3941	1.5975	1.3345	0.5642	0.8388	0.4448	0.5346	0.4194	0.4642	0.3751	0.4246	0.3867	0.4033					0	0	0	0	1	0	1	1	1	1	1	1	1	1
	1.7656	1.3931	1.5942	1.3212	0.5552	0.8136	0.4448	0.5346	0.4108	0.4642	0.3577	0.4246	0.3867	0.4033					0	0	0	0	1	0	1	1	1	1	1	1	1	1
	1.7656	1.3846	1.5899	1.3129	0.5362	0.8012	0.4448	0.5346	0.4108	0.4642	0.3571	0.4246	0.3751	0.4033					0	0	0	0	1	0	1	1	1	1	1	1	1	1
	1.76	1.3631	1.5852	1.3062	0.5346	0.7985	0.4266	0.5346	0.4033	0.4448	0.3571	0.4246	0.3571	0.4033					0	0	0	0	1	0	1	1	1	1	1	1	1	1
	1.7373	1.3401	1.581	1.3001	0.5346	0.7761	0.4246	0.5305	0.4033	0.4448	0.3571	0.4194	0.3571	0.3979					0	0	0	0	1	0	1	1	1	1	1	1	1	1
	1.7226	1.3345	1.565	1.2918	0.5346	0.7733	0.4246	0.5305	0.4033	0.4448	0.3571	0.4194	0.3571	0.3979					0	0	0	0	1	0	1	1	1	1	1	1	1	1
	1.6913	1.3345	1.5585	1.2875	0.5305	0.7733	0.4246	0.5305	0.4033	0.4448	0.3381	0.4194	0.3571	0.3979					0	0	0	0	1	0	1	1	1	1	1	1	1	1
	1.6651	1.3162	1.5334	1.2395	0.5179	0.7414	0.4246	0.5195	0.4033	0.4448	0.3381	0.4194	0.3571	0.3867					0	0	0	0	1	1	1	1	1	1	1	1	1	1
	1.6561	1.2875	1.5266	1.227	0.505	0.7306	0.4214	0.5195	0.4033	0.4448	0.3381	0.4194	0.3381	0.3867					0	0	0	0	1	1	1	1	1	1	1	1	1	1
	1.6331	1.2755	1.5266	1.2227	0.505	0.7173	0.4194	0.5195	0.4033	0.4448	0.3316	0.4194	0.3381	0.3867					0	0	0	0	1	1	1	1	1	1	1	1	1	1
	1.5824	1.2539	1.515	1.2191	0.505	0.7173	0.4194	0.5179	0.4033	0.4246	0.3316	0.4194	0.3381	0.3867					0	0	0	0	1	1	1	1	1	1	1	1	1	1
	1.5817	1.252	1.5136	1.2191	0.4782	0.7142	0.4194	0.505	0.4033	0.4246	0.3316	0.4194	0.3381	0.3867					0	0	0	0	1	1	1	1	1	1	1	1	1	1
	1.572	1.2395	1.5084	1.21	0.4689	0.6855	0.4194	0.505	0.4033	0.4246	0.3316	0.4194	0.3381	0.3867					0	0	0	0	1	1	1	1	1	1	1	1	1	1
	1.5277	1.2334	1.4929	1.2072	0.4689	0.6827	0.4194	0.505	0.3979	0.4246	0.3316	0.4194	0.3381	0.3751					0	0	0	0	1	1	1	1	1	1	1	1	1	1
	1.515	1.2288	1.4927	1.198	0.4689	0.6827	0.4033	0.505	0.3979	0.4194	0.3316	0.4033	0.3381	0.3751					0	0	0	0	1	1	1	1	1	1	1	1	1	1
	1.5084	1.2072	1.367	1.1806	0.4689	0.6677	0.4033	0.505	0.3979	0.4194	0.3316	0.4033	0.3316	0.3751					0	0	0	0	1	1	1	1	1	1	1	1	1	1
	1.4746	1.1862	1.3427	1.1806	0.4689	0.6677	0.4033	0.505	0.3979	0.4194	0.3316	0.4033	0.3316	0.3751					0	0	0	0	1	1	1	1	1	1	1	1	1	1
	1.4648	1.16	1.3235	1.1806	0.4689	0.6631	0.3979	0.4979	0.3979	0.4194	0.3316	0.4033	0.3316	0.3571					0	0	0	0	1	1	1	1	1	1	1	1	1	1
	1.4543	1.1468	1.3203	1.1766	0.4448	0.6568	0.3979	0.4827	0.3872	0.4194	0.3316	0.4033	0.3316	0.3571					0	0	0	0	1	1	1	1	1	1	1	1	1	1
	1.3816	1.135	1.3129	1.0833	0.4448	0.6531	0.3979	0.48	0.3867	0.4033	0.3316	0.4033	0.3316	0.3571					0	0	0	0	1	1	1	1	1	1	1	1	1	1
	1.367	1.129	1.307	1.0794	0.4246	0.6291	0.3979	0.4782	0.3867	0.4033	0.3316	0.4033	0.3316	0.3571					0	0	0	0	1	1	1	1	1	1	1	1	1	1
	1.3631	1.0876	1.2875	1.0713	0.4194	0.6286	0.3867	0.4782	0.3867	0.4033	0.3316	0.3979	0.3316	0.3571					0	0	0	0	1	1	1	1	1	1	1	1	1	1
	1.3525	1.0794	1.2467	1.0692	0.4093	0.6113	0.3867	0.4782	0.3867	0.4033	0.3316	0.3979	0.3316	0.3571					0	0	0	0	1	1	1	1	1	1	1	1	1	1
	1.3427	1.0731	1.2334	1.0485	0.4033	0.6113	0.3867	0.4782	0.3867	0.4033	0.3316	0.3867	0.3117	0.3571					0	0	0	0	1	1	1	1	1	1	1	1	1	1
	1.3279	1.043	1.198	1.0475	0.4033	0.6113	0.3867	0.4782	0.3867	0.4033	0.3316	0.3867	0.2965	0.3571					0	0	0	0	1	1	1	1	1	1	1	1	1	1
	1.3187	1.0391	1.1962	1.0035	0.4	0.6037	0.3751	0.4689	0.3867	0.4033	0.3316	0.3867	0.2965	0.3571					0	0	0	0	1	1	1	1	1	1	1	1	1	1
	1.3162	1.0379	1.1806	0.9858	0.3979	0.6005	0.3751	0.4689	0.3867	0.3979	0.2965	0.3867	0.2965	0.3571					0	0	0	0	1	1	1	1	1	1	1	1	1	1
	1.3037	1.0044	1.1731	0.9468	0.3979	0.6005	0.3751	0.4689	0.3867	0.3979	0.2965	0.3751	0.2965	0.3571					0	0	0	0	1	1	1	1	1	1	1	1	1	1
	1.2919	1.0003	1.1408	0.932	0.3867	0.5931	0.3751	0.4689	0.3867	0.3979	0.2965	0.3751	0.2965	0.3571					0	0	0	0	1	1	1	1	1	1	1	1	1	1
	1.2875	0.9652	1.1322	0.9019	0.3867	0.5666	0.3571	0.4689	0.3751	0.3867	0.2965	0.3751	0.2813	0.3381					0	0	0	0	1	1	1	1	1	1	1	1	1	1
	1.2875	0.9445	1.1273	0.9019	0.3867	0.5627	0.3571	0.4689	0.3751	0.3867	0.2965	0.3751	0.2734	0.3381					0	0	0	0	1	1	1	1	1	1	1	1	1	1
	1.2536	0.932	1.0692	0.8732	0.3867	0.5468	0.3571	0.4689	0.3751	0.3867	0.2898	0.3751	0.2734	0.3381					0	0	0	0	1	1	1	1	1	1	1	1	1	1
	1.2189	0.9273	1.0122	0.8309	0.3867	0.5468	0.3381	0.466	0.3571	0.3867	0.2821	0.3577	0.2734	0.3316					0	0	0	0	1	1	1	1	1	1	1	1	1	1
	1.21	0.8847	0.9858	0.8309	0.3571	0.5346	0.3381	0.4642	0.3571	0.3867	0.2813	0.3571	0.2391	0.3316					0	0	0	0	1	1	1	1	1	1	1	1	1	1
	1.1999	0.8722	0.9238	0.7672	0.3571	0.5346	0.3381	0.4642	0.3571	0.3867	0.2813	0.3571	0.2391	0.3316					0	0	0	0	1	1	1	1	1	1	1	1	1	1
	1.1954	0.8094	0.9154	0.6113	0.3381	0.5179	0.3322	0.4642	0.3571	0.3867	0.2813	0.3571	0.2097	0.3316					0	0	0	1	1	1	1	1	1	1	1	1	1	1
	1.1936	0.7913	0.9019	0.5931	0.3381	0.5179	0.3316	0.4516	0.3571	0.3867	0.2813	0.3571	0.2097	0.3316					0	0	0	1	1	1	1	1	1	1	1	1	1	1
	1.1862	0.7592	0.9019	0.5305	0.3381	0.5054	0.3316	0.4467	0.3571	0.3751	0.2742	0.3571	0.1989	0.3316					0	0	0	1	1	1	1	1	1	1	1	1	1	1
	1.1806	0.7154	0.862	0.5238	0.3381	0.505	0.3316	0.4448	0.3381	0.3751	0.2734	0.3571		0.3316					0	1	0	1	1	1	1	1	1	1	1	1		1
	1.1806	0.6256	0.8309	0.4246	0.3316	0.4827	0.3316	0.4448	0.3381	0.3751	0.2734	0.3387		0.3316					0	1	0	1	1	1	1	1	1	1	1	1		1
	1.1748	0.4033	0.8225		0.3316	0.4689	0.3316	0.4251	0.3381	0.3751	0.2652	0.3381		0.3117					0	1	0		1	1	1	1	1	1	1	1		1
	1.1483		0.8012		0.3316	0.4642	0.3316	0.4246	0.3381	0.3577	0.2652	0.3381		0.2965					0		0		1	1	1	1	1	1	1	1		1
	1.1044		0.5627		0.3316	0.4467	0.3316	0.4246	0.3316	0.3571	0.2391	0.3381		0.2965					0		1		1	1	1	1	1	1	1	1		1
	1.0794		0.5468		0.3316	0.4448	0.3316	0.4246	0.3316	0.3571	0.2391	0.3381		0.2965					0		1		1	1	1	1	1	1	1	1		1
	1.0576		0.5362		0.3316	0.4246	0.3316	0.4214	0.3316	0.3571	0.1989	0.3316		0.2965					0		1		1	1	1	1	1	1	1	1		1
	1.0524		0.5346		0.2734	0.4246	0.3316	0.4194	0.3316	0.3571	0.1989	0.3316		0.2965					0		1		1	1	1	1	1	1	1	1		1
	1.0379		0.4782		0.2652	0.4194	0.3117	0.4194	0.3316	0.3571		0.3316		0.2734					0		1		1	1	1	1	1	1		1		1
	1.0143		0.4353		0.2391	0.4033	0.2965	0.4194	0.3316	0.3571		0.3316		0.2734					0		1		1	1	1	1	1	1		1		1
	1.0143		0.4266		0.2391	0.4033	0.2965	0.4194	0.3316	0.3387		0.3316		0.2734					0		1		1	1	1	1	1	1		1		1
	1.0143				0.2097	0.3979	0.2965	0.4194	0.2965	0.3381		0.3316		0.2652					0				1	1	1	1	1	1		1		1
	0.9563				0.1989	0.3867	0.2965	0.4194	0.2965	0.3381		0.3316		0.249					0				1	1	1	1	1	1		1		1
	0.9378					0.3867	0.2965	0.4194	0.2965	0.3381		0.2965		0.2391					0					1	1	1	1	1		1		1
	0.9351					0.3867	0.2965	0.4108	0.2965	0.3381		0.2813							0					1	1	1	1	1		1
	0.9307					0.3577	0.2813	0.4108	0.2965	0.3381		0.2813							0					1	1	1	1	1		1
	0.9125					0.3577	0.2813	0.4093	0.2965	0.3316		0.2813							0					1	1	1	1	1		1
	0.8722					0.2734	0.2734	0.4033	0.2965	0.3316		0.2734							0					1	1	1	1	1		1
	0.8668					0.2097	0.2734	0.4033	0.2965	0.3316		0.2734							0					1	1	1	1	1		1
	0.8553						0.2734	0.4033	0.2813	0.3316		0.2734							0						1	1	1	1		1
	0.8094						0.2734	0.4033	0.2813	0.3316		0.2734							0						1	1	1	1		1
	0.8067						0.2652	0.3979	0.2813	0.3316		0.2734							0						1	1	1	1		1
	0.8027						0.2391	0.3979	0.2813	0.2965		0.2734							0						1	1	1	1		1
	0.7995						0.2097	0.3979	0.2734	0.2965		0.2652							0						1	1	1	1		1
	0.7772						0.1989	0.3867	0.2734	0.2965		0.2652							0						1	1	1	1		1
	0.7561						0.1876	0.3751	0.2734	0.2965		0.249							0						1	1	1	1		1
	0.683							0.3571	0.2734	0.2965		0.2391							1							1	1	1		1
	0.6631							0.3571	0.2734	0.2965		0.2391							1							1	1	1		1
	0.3387							0.3571	0.2734	0.2965		0.2391							1							1	1	1		1
								0.3381	0.2734	0.2965		0.2391														1	1	1		1
								0.3322	0.2652	0.2965		0.2391														1	1	1		1
								0.2965	0.2652	0.2813		0.2097														1	1	1		1
								0.2821	0.2652	0.2734		0.1989														1	1	1		1
								0.2813	0.2097	0.2734		0.1989														1	1	1		1
								0.2734		0.2734																1		1
								0.2734		0.2734																1		1
										0.2734																		1
										0.2652																		1
										0.2652																		1
										0.2652																		1
										0.2391																		1
										0.2391																		1
										0.2391																		1
										0.2097																		1
										0.1989																		1
										0.1989																		1
										0.1989																		1

## Sheet: Fig. 2D, E
SYP-1 abnormalities (Figure 2D, E)
SYP-1 aggregates in early pachytene												SYP-1 discontinuities in mid pachytene by squash
Genotype	Replicate	Gonad	# of SYP-1 aggregates			Genotype	Replicate	Gonad	# of SYP-1 aggregates			Genotype	Replicate	Gonad	Nuclei	# of SYP-1 discontinuities			Genotype	Replicate	Gonad	Nuclei	# of SYP-1 discontinuities
wt	1	1	0			gras-1	1	1	1			wt	1	1	1	0			gras-1	1	1	1	0
wt	1	2	0			gras-1	1	2	1			wt	1	1	2	0			gras-1	1	1	2	0
wt	1	3	0			gras-1	1	3	5			wt	1	1	3	0			gras-1	1	1	3	0
wt	2	4	0			gras-1	1	4	2			wt	1	1	4	0			gras-1	1	1	4	0
wt	2	5	1			gras-1	1	5	2			wt	1	1	5	0			gras-1	1	1	5	0
wt	2	6	1			gras-1	1	6	1			wt	1	1	6	0			gras-1	1	1	6	0
wt	2	7	0			gras-1	1	7	3			wt	1	1	7	0			gras-1	1	1	7	0
wt	2	8	1			gras-1	2	8	1			wt	1	1	8	0			gras-1	1	1	8	0
wt	2	9	0			gras-1	2	9	2			wt	1	1	9	0			gras-1	1	1	9	0
wt	2	10	1			gras-1	2	10	2			wt	1	1	10	1			gras-1	1	1	10	0
wt	2	11	0			gras-1	2	11	3			wt	1	1	11	0			gras-1	1	1	11	0
wt	2	12	0			gras-1	2	12	3			wt	1	1	12	0			gras-1	1	1	12	0
wt	3	13	1			gras-1	2	13	3			wt	1	1	13	0			gras-1	1	1	13	0
wt	3	14	0			gras-1	2	14	2			wt	1	1	14	0			gras-1	1	1	14	0
wt	3	15	1			gras-1	2	15	3			wt	1	1	15	0			gras-1	1	1	15	0
wt	3	16	2			gras-1	2	16	2			wt	1	1	16	0			gras-1	1	1	16	0
wt	3	17	0			gras-1	2	17	3			wt	1	1	17	0			gras-1	1	1	17	0
wt	4	18	0			gras-1	3	18	1			wt	1	1	18	0			gras-1	1	1	18	0
wt	4	19	0			gras-1	3	19	3			wt	1	1	19	0			gras-1	1	1	19	0
wt	4	20	2			gras-1	3	20	1			wt	1	2	20	0			gras-1	1	1	20	0
wt	4	21	1			gras-1	4	21	4			wt	1	2	21	0			gras-1	1	1	21	0
wt	4	22	0			gras-1	4	22	10			wt	1	2	22	0			gras-1	1	1	22	0
wt	4	23	2			gras-1	4	23	2			wt	1	2	23	0			gras-1	1	1	23	1
wt	4	24	0			gras-1	5	24	2			wt	1	2	24	0			gras-1	1	1	24	0
wt	4	25	1			gras-1	6	25	4			wt	1	2	25	0			gras-1	1	1	25	0
wt	5	26	0			gras-1	6	26	3			wt	1	2	26	0			gras-1	1	1	26	0
wt	5	27	0			gras-1	6	27	4			wt	1	2	27	0			gras-1	1	2	27	1
wt	5	28	2			gras-1	7	28	1			wt	1	2	28	0			gras-1	1	2	28	0
wt	5	29	0			gras-1	7	29	0			wt	1	2	29	0			gras-1	1	2	29	0
wt	5	30	0			gras-1	8	30	1			wt	1	2	30	0			gras-1	1	2	30	0
wt	6	31	0			gras-1	8	31	2			wt	1	2	31	1			gras-1	1	2	31	0
wt	6	32	1			gras-1	8	32	4			wt	1	2	32	0			gras-1	1	2	32	0
wt	6	33	0			gras-1	8	33	4			wt	1	2	33	0			gras-1	1	2	33	0
wt	6	34	0			gras-1	8	34	0			wt	1	2	34	0			gras-1	1	2	34	0
wt	6	35	2			gras-1	9	35	2			wt	1	2	35	0			gras-1	1	2	35	1
wt	7	36	0			gras-1	9	36	1			wt	1	2	36	0			gras-1	1	2	36	0
wt	7	37	0			gras-1	9	37	5			wt	1	2	37	0			gras-1	1	2	37	0
wt	7	38	0			gras-1	9	38	3			wt	1	2	38	0			gras-1	1	2	38	0
wt	7	39	2			gras-1	10	39	2			wt	1	2	39	0			gras-1	1	2	39	0
wt	7	40	0			gras-1	11	40	2			wt	1	2	40	0			gras-1	1	2	40	0
wt	7	41	0			gras-1	11	41	3			wt	1	2	41	0			gras-1	1	2	41	0
wt	7	42	0			gras-1	11	42	2			wt	1	2	42	0			gras-1	1	2	42	0
wt	8	43	0			gras-1	11	43	0			wt	1	2	43	0			gras-1	1	2	43	0
wt	8	44	0			gras-1	12	44	2			wt	1	2	44	0			gras-1	1	3	44	0
wt	8	45	0			gras-1	12	45	0			wt	1	2	45	0			gras-1	1	3	45	0
wt	8	46	2			gras-1	12	46	1			wt	1	3	46	1			gras-1	1	3	46	0
wt	8	47	0			gras-1	13	47	2			wt	1	3	47	0			gras-1	1	3	47	0
wt	8	48	2			gras-1	13	48	0			wt	1	3	48	0			gras-1	1	3	48	0
wt	8	49	2			gras-1	13	49	1			wt	1	3	49	0			gras-1	1	3	49	1
wt	8	50	0			gras-1	13	50	3			wt	1	3	50	0			gras-1	1	3	50	0
wt	8	51	0									wt	1	3	51	0			gras-1	1	3	51	0
wt	8	52	0									wt	1	3	52	0			gras-1	1	3	52	0
wt	8	53	0									wt	1	3	53	0			gras-1	1	3	53	0
wt	9	54	1									wt	1	3	54	0			gras-1	1	3	54	1
wt	9	55	0									wt	1	3	55	0			gras-1	1	3	55	0
wt	9	56	0									wt	1	3	56	0			gras-1	1	3	56	0
wt	9	57	0									wt	1	3	57	0			gras-1	1	3	57	0
wt	9	58	1									wt	1	3	58	0			gras-1	1	3	58	0
wt	9	59	0									wt	1	3	59	0			gras-1	1	3	59	0
wt	10	60	0									wt	1	3	60	0			gras-1	1	3	60	1
wt	10	61	0									wt	1	3	61	0			gras-1	1	3	61	0
wt	10	62	0									wt	1	3	62	0			gras-1	1	3	62	0
wt	10	63	0									wt	1	3	63	0			gras-1	1	3	63	0
wt	11	64	0									wt	1	3	64	0			gras-1	1	3	64	0
wt	12	65	0									wt	1	3	65	0			gras-1	1	3	65	0
wt	12	66	0									wt	1	3	66	0			gras-1	1	3	66	0
wt	12	67	0									wt	1	3	67	0			gras-1	1	4	67	0
wt	12	68	2									wt	1	3	68	0			gras-1	1	4	68	0
wt	12	69	2									wt	1	3	69	0			gras-1	1	4	69	0
wt	12	70	0									wt	1	3	70	0			gras-1	1	4	70	0
wt	12	71	0									wt	1	3	71	0			gras-1	1	4	71	1
wt	12	72	0									wt	1	3	72	0			gras-1	1	4	72	0
wt	12	73	0									wt	1	3	73	0			gras-1	1	4	73	0
wt	13	74	1									wt	1	3	74	0			gras-1	1	4	74	0
wt	13	75	0									wt	1	3	75	0			gras-1	1	4	75	0
wt	13	76	0									wt	1	3	76	0			gras-1	1	4	76	0
wt	13	77	0									wt	1	3	77	0			gras-1	1	4	77	0
wt	13	78	0									wt	1	3	78	0			gras-1	1	4	78	0
wt	13	79	0									wt	1	4	79	2			gras-1	1	4	79	0
wt	13	80	0									wt	1	4	80	0			gras-1	1	4	80	1
												wt	1	4	81	0			gras-1	1	4	81	1
												wt	1	4	82	0			gras-1	1	4	82	0
												wt	1	4	83	0			gras-1	1	4	83	0
												wt	1	4	84	0			gras-1	1	4	84	0
												wt	1	4	85	0			gras-1	1	4	85	1
												wt	1	5	86	0			gras-1	1	4	86	0
												wt	1	5	87	0			gras-1	1	4	87	0
												wt	1	5	88	0			gras-1	1	4	88	0
												wt	1	5	89	0			gras-1	1	4	89	0
												wt	1	5	90	0			gras-1	1	4	90	0
												wt	1	5	91	0			gras-1	1	4	91	0
												wt	1	5	92	0			gras-1	1	4	92	0
												wt	1	5	93	0			gras-1	1	5	93	0
												wt	1	5	94	0			gras-1	1	5	94	0
												wt	1	5	95	0			gras-1	1	5	95	0
												wt	1	6	96	0			gras-1	1	5	96	1
												wt	1	6	97	0			gras-1	1	5	97	0
												wt	1	6	98	0			gras-1	1	5	98	0
												wt	1	6	99	0			gras-1	1	5	99	0
												wt	1	6	100	0			gras-1	1	5	100	0
												wt	1	6	101	0			gras-1	1	6	101	1
												wt	1	6	102	0			gras-1	1	6	102	0
												wt	1	6	103	0			gras-1	1	6	103	1
												wt	1	6	104	0			gras-1	1	6	104	1
												wt	1	6	105	0			gras-1	1	6	105	0
												wt	1	6	106	0			gras-1	1	6	106	0
												wt	1	6	107	0			gras-1	1	6	107	0
												wt	1	6	108	0			gras-1	1	6	108	0
												wt	1	7	109	0			gras-1	1	6	109	0
												wt	1	7	110	0			gras-1	1	6	110	0
												wt	1	7	111	0			gras-1	1	6	111	0
												wt	1	7	112	0			gras-1	1	6	112	1
												wt	1	7	113	0			gras-1	1	6	113	0
												wt	1	7	114	0			gras-1	1	6	114	0
												wt	1	7	115	0			gras-1	1	6	115	0
												wt	1	7	116	0			gras-1	1	6	116	0
												wt	1	7	117	0			gras-1	1	6	117	0
												wt	1	7	118	0			gras-1	1	6	118	0
												wt	1	7	119	0			gras-1	1	6	119	0
												wt	1	7	120	0			gras-1	1	6	120	0
												wt	1	7	121	1			gras-1	1	7	121	0
												wt	1	7	122	0			gras-1	1	7	122	0
												wt	1	7	123	0			gras-1	1	7	123	0
												wt	1	7	124	0			gras-1	1	7	124	0
												wt	1	7	125	0			gras-1	1	7	125	0
												wt	1	7	126	0			gras-1	1	7	126	0
												wt	1	7	127	0			gras-1	1	7	127	0
												wt	1	7	128	0			gras-1	1	7	128	0
												wt	1	7	129	0			gras-1	1	7	129	0
												wt	1	7	130	0			gras-1	1	7	130	1
												wt	1	7	131	0			gras-1	1	7	131	0
												wt	1	7	132	0			gras-1	1	7	132	0
												wt	1	7	133	0			gras-1	1	7	133	0
												wt	1	7	134	0			gras-1	1	7	134	0
												wt	2	8	135	0			gras-1	1	7	135	0
												wt	2	8	136	0			gras-1	1	7	136	1
												wt	2	8	137	0			gras-1	1	7	137	1
												wt	2	8	138	0			gras-1	1	7	138	0
												wt	2	8	139	0			gras-1	1	7	139	0
												wt	2	8	140	0			gras-1	1	7	140	0
												wt	2	8	141	0			gras-1	1	7	141	0
												wt	2	8	142	0			gras-1	2	8	142	1
												wt	2	8	143	0			gras-1	2	8	143	0
												wt	2	8	144	0			gras-1	2	8	144	0
												wt	2	8	145	0			gras-1	2	8	145	2
												wt	2	8	146	1			gras-1	2	8	146	0
												wt	2	8	147	0			gras-1	2	8	147	1
												wt	2	8	148	0			gras-1	2	8	148	1
												wt	2	8	149	0			gras-1	2	8	149	0
												wt	2	8	150	0			gras-1	2	8	150	0
												wt	2	8	151	0			gras-1	2	8	151	0
												wt	2	8	152	0			gras-1	2	8	152	0
												wt	2	8	153	0			gras-1	2	8	153	0
												wt	2	8	154	0			gras-1	2	8	154	0
												wt	2	8	155	0			gras-1	2	8	155	0
												wt	2	8	156	0			gras-1	2	8	156	3
												wt	2	8	157	0			gras-1	2	8	157	0
												wt	2	8	158	1			gras-1	2	8	158	0
												wt	2	8	159	0			gras-1	2	8	159	0
												wt	2	8	160	0			gras-1	2	8	160	0
												wt	2	8	161	0			gras-1	2	8	161	0
												wt	2	8	162	0			gras-1	2	8	162	0
												wt	2	8	163	0			gras-1	2	8	163	0
												wt	2	9	164	0			gras-1	2	8	164	0
												wt	2	9	165	0			gras-1	2	8	165	0
												wt	2	9	166	0			gras-1	2	9	166	0
												wt	2	9	167	0			gras-1	2	9	167	2
												wt	2	9	168	0			gras-1	2	9	168	0
												wt	2	9	169	0			gras-1	2	9	169	0
												wt	2	9	170	0			gras-1	2	9	170	0
												wt	2	9	171	0			gras-1	2	9	171	0
												wt	2	9	172	0			gras-1	2	9	172	0
												wt	2	10	173	0			gras-1	2	9	173	0
												wt	2	10	174	0			gras-1	2	9	174	0
												wt	2	10	175	0			gras-1	2	9	175	0
												wt	2	10	176	0			gras-1	2	9	176	0
												wt	2	10	177	0			gras-1	2	9	177	0
												wt	2	10	178	0			gras-1	2	9	178	1
												wt	2	10	179	1			gras-1	2	9	179	0
												wt	2	10	180	0			gras-1	2	9	180	0
												wt	2	10	181	0			gras-1	2	9	181	0
												wt	2	10	182	0			gras-1	2	9	182	0
												wt	2	10	183	0			gras-1	2	9	183	0
												wt	2	10	184	0			gras-1	2	9	184	0
												wt	2	10	185	0			gras-1	2	9	185	0
												wt	2	10	186	0			gras-1	2	9	186	0
												wt	2	10	187	1			gras-1	2	9	187	0
												wt	2	10	188	0			gras-1	2	9	188	0
												wt	2	10	189	0			gras-1	2	9	189	0
												wt	2	10	190	0			gras-1	2	9	190	0
												wt	2	11	191	0			gras-1	2	9	191	0
												wt	2	11	192	1			gras-1	2	9	192	0
												wt	2	11	193	0			gras-1	2	9	193	0
												wt	2	11	194	0			gras-1	2	9	194	0
												wt	2	11	195	0			gras-1	2	9	195	0
												wt	2	11	196	0			gras-1	2	10	196	0
												wt	2	11	197	0			gras-1	2	10	197	0
												wt	2	11	198	0			gras-1	2	10	198	0
												wt	2	11	199	0			gras-1	2	10	199	0
												wt	2	11	200	0			gras-1	2	10	200	0
												wt	2	11	201	0			gras-1	2	10	201	0
												wt	2	11	202	0			gras-1	2	10	202	2
												wt	2	11	203	0			gras-1	2	10	203	0
												wt	2	11	204	0			gras-1	2	10	204	1
												wt	2	11	205	0			gras-1	2	10	205	0
												wt	2	11	206	1			gras-1	2	10	206	0
												wt	2	11	207	0			gras-1	2	11	207	0
												wt	2	11	208	0			gras-1	2	11	208	0
												wt	2	11	209	0			gras-1	2	11	209	0
												wt	2	11	210	0			gras-1	2	11	210	0
												wt	2	11	211	0			gras-1	2	11	211	0
												wt	2	11	212	0			gras-1	2	11	212	0
												wt	2	11	213	0			gras-1	2	11	213	0
												wt	2	11	214	0			gras-1	2	11	214	0
												wt	2	11	215	0			gras-1	2	11	215	0
												wt	2	11	216	0			gras-1	2	11	216	1
												wt	2	11	217	0			gras-1	2	11	217	0
												wt	2	11	218	0
												wt	2	11	219	0
												wt	2	11	220	1
												wt	2	11	221	0
												wt	2	11	222	0
												wt	2	12	223	0
												wt	2	12	224	0
												wt	2	12	225	0
												wt	2	12	226	0
												wt	2	12	227	0
												wt	2	12	228	0
												wt	2	12	229	0
												wt	2	12	230	0
												wt	2	12	231	0
												wt	2	12	232	0
												wt	2	12	233	0
												wt	2	12	234	0
												wt	2	12	235	0
												wt	2	12	236	0
												wt	2	12	237	0
												wt	2	12	238	0
												wt	2	12	239	1
												wt	2	12	240	0
												wt	2	12	241	0
												wt	2	12	242	0
												wt	2	12	243	0
												wt	2	12	244	0
												wt	2	12	245	0
												wt	2	12	246	0
												wt	2	12	247	0
												wt	2	12	248	0
												wt	2	12	249	0
												wt	2	12	250	0
												wt	2	12	251	0
												wt	2	12	252	0
												wt	2	12	253	0

## Sheet: Fig. 3A
SUN-1::mRuby aggregates movement (Figure 3A)
																				SUN-1::mRuby aggregate area
Distance and speed per aggregate
Genotype	Replicate	Gonad	Aggregate	Timepoint	x	y	d (µm)	v (d/t)		Genotype	Replicate	Gonad	Aggregate	Timepoint	x	y	d (µm)	v (d/t)		Genotype	Replicate	Gonad	Aggregate	Area (µm^2)			Genotype	Replicate	Gonad	Aggregate	Area (µm^2)
wt	1	1	1	1	209	287	na	na		gras-1	1	1	1	1	149	257	na	na		wt	1	1	1	0.023			gras-1	1	1	1	0.205
wt	1	1	1	2	212	282	0.622	0.124		gras-1	1	1	1	2	145	263	0.769	0.154		wt	1	1	2	0.068			gras-1	1	1	2	0.319
wt	1	1	1	3	218	283	0.649	0.13		gras-1	1	1	1	3	144	258	0.544	0.109		wt	1	1	3	0.011			gras-1	1	1	3	0.011
wt	1	1	1	5	236	272	0.337	0.067		gras-1	1	1	1	4	148	261	0.533	0.107		wt	1	1	4	0.592			gras-1	1	1	4	0.034
wt	1	1	1	6	236	272	0	0		gras-1	1	1	1	5	146	256	0.575	0.115		wt	1	1	5	0.182			gras-1	1	1	5	0.046
wt	1	1	1	8	248	268	0	0		gras-1	1	1	1	6	149	259	0.453	0.091		wt	1	1	6	0.284			gras-1	1	1	6	0.011
wt	1	1	1	10	242	265	0.337	0.067		gras-1	1	1	1	7	152	260	0.337	0.067		wt	1	1	7	0.068			gras-1	1	1	7	0.102
wt	1	1	1	12	238	266	0.337	0.067		gras-1	1	1	1	8	148	258	0.477	0.095		wt	1	1	8	0.319			gras-1	1	1	8	0.182
wt	1	1	1	13	237	271	0.544	0.109		gras-1	1	1	1	9	147	249	0.966	0.193		wt	1	1	9	0.08			gras-1	1	1	9	0.364
wt	1	1	3	2	237	227	0.533	0.107		gras-1	1	1	1	10	145	256	0.777	0.155		wt	1	1	10	0.239			gras-1	1	1	10	0.011
wt	1	1	3	3	238	227	0.107	0.021		gras-1	1	1	1	11	148	264	0.912	0.182		wt	1	1	11	0.171			gras-1	1	1	11	0.034
wt	1	1	3	5	253	218	0.32	0.064		gras-1	1	1	1	12	148	262	0.213	0.043		wt	1	1	12	0.034			gras-1	1	1	12	0.193
wt	1	1	3	6	253	221	0.32	0.064		gras-1	1	1	1	13	147	259	0.337	0.067		wt	1	1	13	0.25			gras-1	1	1	13	0.091
wt	1	1	3	9	251	219	0.302	0.06		gras-1	1	1	2	1	201	204	na	na		wt	1	1	14				gras-1	1	1	14	0.102
wt	1	1	3	11	249	223	0.239	0.048		gras-1	1	1	2	2	199	210	0.675	0.135		wt	1	1	15	0.239			gras-1	1	1	15	0.125
wt	1	1	3	12	248	221	0.239	0.048		gras-1	1	1	2	3	202	213	0.453	0.091		wt	1	1	16	0.023			gras-1	1	1	16	0.216
wt	1	1	3	13	252	222	0.44	0.088		gras-1	1	1	2	4	205	213	0.32	0.064		wt	1	1	17	0.091			gras-1	1	1	17	0.023
wt	1	1	4	2	203	209	0.32	0.064		gras-1	1	1	2	5	205	209	0.427	0.085		wt	1	1	18	0.068			gras-1	1	1	18	0.273
wt	1	1	4	3	205	209	0.213	0.043		gras-1	1	1	2	6	205	207	0.213	0.043		wt	1	1	19	0.023			gras-1	1	1	19	0.171
wt	1	1	4	5	214	202	0.239	0.048		gras-1	1	1	2	7	202	193	1.528	0.306		wt	1	1	20	0.046			gras-1	1	1	20	0.068
wt	1	1	4	6	215	204	0.239	0.048		gras-1	1	1	2	8	202	192	0.107	0.021		wt	1	1	21				gras-1	1	1	21	0.023
wt	1	1	5	7	216	203	0.151	0.03		gras-1	1	1	2	9	202	195	0.32	0.064		wt	1	1	22	0.193			gras-1	1	1	22	0.091
wt	1	1	4	8	217	203	0.107	0.021		gras-1	1	1	2	10	198	187	0.954	0.191		wt	1	1	23	0.262			gras-1	1	1	23	0.046
wt	1	1	4	9	218	205	0.239	0.048		gras-1	1	1	2	11	202	204	1.863	0.373		wt	1	1	24	0.148			gras-1	1	1	24	0.125
wt	1	1	4	10	215	206	0.337	0.067		gras-1	1	1	2	12	208	204	0.64	0.128		wt	1	1	25	0.296			gras-1	1	1	25	0.057
wt	1	1	4	11	212	207	0.337	0.067		gras-1	1	1	2	13	206	209	0.575	0.115		wt	1	1	26	0.193			gras-1	1	1	26	0.057
wt	1	1	4	12	212	207	0	0		gras-1	1	1	3	1	190	180	na	na		wt	1	1	27				gras-1	1	1	27	0.569
wt	1	1	4	13	210	207	0.213	0.043		gras-1	1	1	3	2	191	169	1.179	0.236		wt	1	1	28	0.102			gras-1	1	1	28	0.171
wt	1	1	5	2	150	255	0.302	0.06		gras-1	1	1	3	3	198	165	0.86	0.172		wt	1	1	29	0.046			gras-1	1	1	29	0.273
wt	1	1	5	3	155	257	0.575	0.115		gras-1	1	1	3	4	201	172	0.813	0.163		wt	1	1	30	0.193			gras-1	1	1	30	0.091
wt	1	1	5	5	171	248	0.427	0.085		gras-1	1	1	3	5	200	174	0.239	0.048		wt	1	1	31	0.137			gras-1	1	1	31	0.137
wt	1	1	5	6	170	249	0.151	0.03		gras-1	1	1	3	6	208	176	0.88	0.176		wt	1	1	32	0.398			gras-1	1	1	32	0.319
wt	1	1	5	10	149	243	0.239	0.048		gras-1	1	1	3	7	201	168	1.134	0.227		wt	1	1	33	0.011			gras-1	1	1	33	0.023
wt	1	1	5	13	153	250	0.44	0.088		gras-1	1	1	3	8	199	167	0.239	0.048		wt	1	1	34	0.33			gras-1	1	1	34	0.432
wt	1	2	1	1	209	287	na	na		gras-1	1	1	3	9	202	166	0.337	0.067		wt	1	1	35	0.558			gras-1	1	1	35	0.102
wt	1	2	1	2	212	282	0.622	0.124		gras-1	1	1	3	10	197	157	1.099	0.22		wt	1	1	36	0.08			gras-1	1	1	36	0.068
wt	1	2	1	3	218	283	0.649	0.13		gras-1	1	1	3	11	201	166	1.051	0.21		wt	1	1	37	0.273			gras-1	1	1	37	0.171
wt	1	2	1	5	236	272	0.337	0.067		gras-1	1	1	3	12	198	167	0.337	0.067		wt	1	1	38	0.353			gras-1	1	1	38	0.08
wt	1	2	1	6	236	272	0	0		gras-1	1	1	3	13	200	171	0.477	0.095		wt	1	1	39	0.125			gras-1	1	1	39	0.148
wt	1	2	1	8	248	268	0	0		gras-1	1	1	4	1	176	145	na	na		wt	1	1	40	0.341			gras-1	1	1	40	0.102
wt	1	2	1	9	243	268	0.533	0.107		gras-1	1	1	4	2	176	141	0.427	0.085		wt	1	1	41	0.421			gras-1	1	2	1	0.011
wt	1	2	1	10	242	265	0.337	0.067		gras-1	1	1	4	3	172	142	0.44	0.088		wt	1	1	42	0.432			gras-1	1	2	2	0.239
wt	1	2	1	11	239	269	0.533	0.107		gras-1	1	1	4	4	172	142	0	0		wt	1	1	43	0.102			gras-1	1	2	3	0.228
wt	1	2	1	12	238	266	0.337	0.067		gras-1	1	1	4	5	175	144	0.385	0.077		wt	1	1	44	0.159			gras-1	1	2	4	0.228
wt	1	2	1	13	237	271	0.544	0.109		gras-1	1	1	4	6	172	142	0.385	0.077		wt	1	1	45	0.091			gras-1	1	2	5	0.148
wt	1	2	3	1	233	230	na	na		gras-1	1	1	4	7	170	141	0.239	0.048		wt	1	1	46	0.284			gras-1	1	2	6	0.558
wt	1	2	3	2	237	227	0.533	0.107		gras-1	1	1	4	8	177	145	0.86	0.172		wt	1	1	47	0.239			gras-1	1	2	7	0.125
wt	1	2	3	3	238	227	0.107	0.021		gras-1	1	1	4	9	177	145	0	0		wt	1	1	48	0.125			gras-1	1	2	8	0.046
wt	1	2	3	4	253	215	2.05	0.41		gras-1	1	1	4	10	177	145	0	0		wt	1	1	49	0.353			gras-1	1	2	9	0.114
wt	1	2	3	5	253	218	0.32	0.064		gras-1	1	1	4	11	177	143	0.213	0.043		wt	1	1	50	0.239			gras-1	1	2	10	0.353
wt	1	2	3	6	253	221	0.32	0.064		gras-1	1	1	4	12	166	144	1.179	0.236		wt	1	1	51	0.023			gras-1	1	2	11	0.762
wt	1	2	3	8	249	221	2.161	0.432		gras-1	1	1	4	13	166	145	0.107	0.021		wt	1	1	52	0.159			gras-1	1	2	12	0.523
wt	1	2	3	9	251	219	0.302	0.06		gras-1	1	1	5	1	255	147	na	na		wt	1	1	53	0.25			gras-1	1	2	13	0.159
wt	1	2	3	10	247	222	0.533	0.107		gras-1	1	1	5	2	242	136	1.817	0.363		wt	1	1	54	0.011			gras-1	1	2	15	0.319
wt	1	2	3	11	249	223	0.239	0.048		gras-1	1	1	5	3	245	148	1.32	0.264		wt	1	1	55	0.148			gras-1	1	2	16	0.193
wt	1	2	3	12	248	221	0.239	0.048		gras-1	1	1	5	4	253	152	0.954	0.191		wt	1	1	56	0.091			gras-1	1	2	17	0.023
wt	1	2	3	13	252	222	0.44	0.088		gras-1	1	1	5	5	250	150	0.385	0.077		wt	1	1	57	0.08			gras-1	1	2	18	0.046
wt	1	2	4	1	200	209	na	na		gras-1	1	1	5	6	253	148	0.385	0.077		wt	1	1	58	0.114			gras-1	1	2	19	0.046
wt	1	2	4	2	203	209	0.32	0.064		gras-1	1	1	5	7	250	148	0.32	0.064		wt	1	1	59	0.193			gras-1	1	2	20	0.205
wt	1	2	4	3	205	209	0.213	0.043		gras-1	1	1	5	8	250	148	0	0		wt	1	1	60	0.25			gras-1	1	2	21	0.239
wt	1	2	4	5	214	202	0.239	0.048		gras-1	1	1	5	9	250	148	0	0		wt	1	1	61	0.091			gras-1	1	2	22	0.228
wt	1	2	4	6	215	204	0.239	0.048		gras-1	1	1	5	10	253	136	1.32	0.264		wt	1	1	62	0.137			gras-1	1	2	23	0.501
wt	1	2	4	7	216	203	0.151	0.03		gras-1	1	1	5	11	251	145	0.984	0.197		wt	1	1	63	0.148			gras-1	1	2	24	0.08
wt	1	2	4	8	217	203	0.107	0.021		gras-1	1	1	5	12	255	151	0.769	0.154		wt	1	1	64	0.011			gras-1	1	2	25	0.137
wt	1	2	4	9	218	205	0.239	0.048		gras-1	1	1	5	13	266	150	1.179	0.236		wt	1	1	65	0.011			gras-1	1	2	26	0.08
wt	1	2	4	10	215	206	0.337	0.067		gras-1	1	1	6	1	105	326	na	na		wt	1	1	66	0.33			gras-1	1	2	27	0.08
wt	1	2	4	11	212	207	0.337	0.067		gras-1	1	1	6	2	101	333	0.86	0.172		wt	1	1	67	0.239			gras-1	1	2	28	0.341
wt	1	2	4	12	212	207	0	0		gras-1	1	1	6	3	109	333	0.854	0.171		wt	1	1	68	0.091			gras-1	1	2	29	0.569
wt	1	2	4	13	210	207	0.213	0.043		gras-1	1	1	6	4	116	330	0.813	0.163		wt	1	1	69	0.023			gras-1	1	2	30	0.137
wt	1	2	5	1	148	257	na	na		gras-1	1	1	6	5	116	330	0	0		wt	1	1	70	0.011			gras-1	1	2	31	0.637
wt	1	2	5	2	150	255	0.302	0.06		gras-1	1	1	6	6	116	330	0	0		wt	1	1	71	0.228			gras-1	1	2	32	0.057
wt	1	2	5	5	171	248	0.427	0.085		gras-1	1	1	6	7	110	328	0.675	0.135		wt	1	1	72	0.205			gras-1	1	2	33	0.023
wt	1	2	5	6	170	249	0.151	0.03		gras-1	1	1	6	8	117	324	0.86	0.172		wt	1	1	73	0.501			gras-1	1	2	34	0.08
wt	1	2	5	10	149	243	0.239	0.048		gras-1	1	1	6	9	116	327	0.337	0.067		wt	1	1	74	0.148			gras-1	1	2	35	0.171
wt	1	2	5	12	149	249	0.777	0.155		gras-1	1	1	6	10	109	324	0.813	0.163		wt	1	1	75	0.239			gras-1	1	2	36	0.41
wt	1	2	5	13	153	250	0.44	0.088		gras-1	1	1	6	11	105	329	0.683	0.137		wt	1	1	76	0.376			gras-1	1	2	37	0.091
wt	1	2	1	1	124	150	na	na		gras-1	1	1	6	12	96	331	0.984	0.197		wt	1	1	77	0.228			gras-1	1	2	38	0.421
wt	1	2	1	2	125	150	0.107	0.021		gras-1	1	1	6	13	94	335	0.477	0.095		wt	1	1	78	0.216			gras-1	1	2	39	0.819
wt	1	2	1	3	124	151	0.151	0.03		gras-1	1	1	7	1	188	132	na	na		wt	1	1	79	0.023			gras-1	1	2	40	0.034
wt	1	2	1	4	126	149	0.302	0.06		gras-1	1	1	7	2	193	130	0.575	0.115		wt	1	1	80	0.023			gras-1	1	2	41	0.08
wt	1	3	1	5	127	148	0.151	0.03		gras-1	1	1	7	3	194	146	1.711	0.342		wt	1	1	81	0.205			gras-1	1	2	42	0.159
wt	1	3	1	6	130	149	0.337	0.067		gras-1	1	1	7	4	200	146	0.64	0.128		wt	1	1	82	0.057			gras-1	1	2	43	0.125
wt	1	3	1	7	129	148	0.151	0.03		gras-1	1	1	7	5	199	147	0.151	0.03		wt	1	1	83	0.193			gras-1	1	2	44	0.034
wt	1	3	1	8	129	148	0	0		gras-1	1	1	7	6	199	147	0	0		wt	1	1	84	0.228			gras-1	1	2	45	0.216
wt	1	3	1	9	131	148	0.213	0.043		gras-1	1	1	7	7	199	147	0	0		wt	1	1	85	0.421			gras-1	1	2	46	0.182
wt	1	3	1	10	130	148	0.107	0.021		gras-1	1	1	7	8	197	144	0.385	0.077		wt	1	1	86	0.137			gras-1	1	2	47	0.034
wt	1	3	1	11	129	148	0.107	0.021		gras-1	1	1	7	9	197	144	0	0		wt	1	1	87	0.193			gras-1	1	2	48	0.011
wt	1	3	1	12	131	146	0.302	0.06		gras-1	1	1	7	10	197	137	0.747	0.149		wt	1	1	88	0.216			gras-1	1	2	49	0.011
wt	1	3	1	13	135	148	0.477	0.095		gras-1	1	1	7	11	200	144	0.813	0.163		wt	1	1	89	0.08			gras-1	1	2	50	0.569
wt	1	3	2	1	116	148	na	na		gras-1	1	1	7	12	199	145	0.151	0.03		wt	1	1	90	0.125			gras-1	1	2	51	0.137
wt	1	3	2	2	118	147	0.239	0.048		gras-1	1	1	7	13	199	146	0.107	0.021		wt	1	1	91	0.034			gras-1	1	2	52	0.228
wt	1	3	2	3	115	144	0.453	0.091		gras-1	1	1	8	1	255	147	na	na		wt	1	1	92	0.068			gras-1	1	2	53	0.137
wt	1	3	2	4	115	142	0.213	0.043		gras-1	1	1	8	2	243	138	1.601	0.32		wt	1	1	93	0.011			gras-1	1	2	54	0.125
wt	1	3	2	5	115	142	0	0		gras-1	1	1	8	3	246	148	1.114	0.223		wt	1	1	94	0.376			gras-1	1	2	55	0.057
wt	1	3	2	6	118	143	0.337	0.067		gras-1	1	1	8	4	253	153	0.918	0.184		wt	1	1	95	0.046			gras-1	1	2	56	0.341
wt	1	3	2	7	116	141	0.302	0.06		gras-1	1	1	8	5	251	149	0.477	0.095		wt	1	1	96	0.091			gras-1	1	2	57	0.102
wt	1	3	2	8	118	143	0.302	0.06		gras-1	1	1	8	6	252	148	0.151	0.03		wt	1	1	97	0.228			gras-1	1	2	58	0.319
wt	1	3	2	9	117	142	0.151	0.03		gras-1	1	1	8	7	249	147	0.337	0.067		wt	1	1	98	0.171			gras-1	1	3	1	0.262
wt	1	3	2	10	119	142	0.213	0.043		gras-1	1	1	8	8	252	148	0.337	0.067		wt	1	1	99	0.034			gras-1	1	3	2	0.034
wt	1	3	2	11	117	141	0.239	0.048		gras-1	1	1	8	9	252	148	0	0		wt	1	1	100	0.182			gras-1	1	3	3	0.011
wt	1	3	2	12	116	140	0.151	0.03		gras-1	1	1	8	10	252	139	0.96	0.192		wt	1	1	101	0.137			gras-1	1	3	4	0.398
wt	1	3	2	13	119	144	0.533	0.107		gras-1	1	1	8	11	250	149	1.088	0.218		wt	1	1	102	0.091			gras-1	1	3	5	0.148
wt	1	3	3	1	113	124	na	na		gras-1	1	1	8	12	259	149	0.96	0.192		wt	1	1	103	0.273			gras-1	1	3	6	0.057
wt	1	3	3	2	115	123	0.239	0.048		gras-1	1	1	8	13	264	145	0.683	0.137		wt	1	1	104	0.011			gras-1	1	3	7	0.08
wt	1	3	3	3	115	123	0	0		gras-1	1	1	9	1	172	76	na	na		wt	1	1	105	0.307			gras-1	1	3	8	0.193
wt	1	3	3	4	115	123	0	0		gras-1	1	1	9	2	172	76	0	0		wt	1	1	106	0.626			gras-1	1	3	9	0.125
wt	1	3	3	5	116	121	0.239	0.048		gras-1	1	1	9	3	174	77	0.239	0.048		wt	1	1	107	0.216			gras-1	1	3	10	0.068
wt	1	3	3	6	116	121	0	0		gras-1	1	1	9	4	197	77	2.454	0.491		wt	1	1	108	0.364			gras-1	1	3	11	0.011
wt	1	3	3	7	117	119	0.239	0.048		gras-1	1	1	9	5	202	75	0.575	0.115		wt	1	1	109	0.034			gras-1	1	3	12	0.011
wt	1	3	3	8	114	121	0.385	0.077		gras-1	1	1	9	6	204	75	0.213	0.043		wt	1	1	110	0.137			gras-1	1	3	13	0.159
wt	1	3	3	9	117	120	0.337	0.067		gras-1	1	1	9	7	198	74	0.649	0.13		wt	1	1	111	0.137			gras-1	1	3	14	0.08
wt	1	3	3	10	115	120	0.213	0.043		gras-1	1	1	9	8	202	76	0.477	0.095		wt	1	2	1	0.068			gras-1	1	3	15	0.125
wt	1	3	3	11	114	122	0.239	0.048		gras-1	1	1	9	9	202	76	0	0		wt	1	2	2	0.239			gras-1	1	3	16	0.046
wt	1	3	3	12	113	122	0.107	0.021		gras-1	1	1	9	10	199	74	0.385	0.077		wt	1	2	3	0.216			gras-1	1	3	17	0.034
wt	1	3	3	13	114	126	0.44	0.088		gras-1	1	1	9	11	202	79	0.622	0.124		wt	1	2	4	0.011			gras-1	1	3	18	0.023
wt	1	3	4	1	143	143	na	na		gras-1	1	1	9	12	202	79	0	0		wt	1	2	5	0.011			gras-1	1	3	19	0.046
wt	1	3	4	2	145	143	0.213	0.043		gras-1	1	1	9	13	208	85	0.905	0.181		wt	1	2	6	0.023			gras-1	1	3	20	0.102
wt	1	3	4	3	145	141	0.213	0.043		gras-1	1	1	10	1	303	55	na	na		wt	1	2	7	0.034			gras-1	1	3	21	0.364
wt	1	3	4	4	145	139	0.213	0.043		gras-1	1	1	10	2	301	55	0.213	0.043		wt	1	2	8	0.33			gras-1	1	3	22	0.364
wt	1	3	4	5	143	138	0.239	0.048		gras-1	1	1	10	3	299	61	0.675	0.135		wt	1	2	9	0.046			gras-1	1	3	23	0.011
wt	1	3	4	6	146	138	0.32	0.064		gras-1	1	1	10	4	306	61	0.747	0.149		wt	1	2	10	0.057			gras-1	1	3	24	0.023
wt	1	3	4	7	146	136	0.213	0.043		gras-1	1	1	10	5	302	59	0.477	0.095		wt	1	2	11	0.046			gras-1	1	3	25	0.205
wt	1	3	4	8	144	139	0.385	0.077		gras-1	1	1	10	6	306	58	0.44	0.088		wt	1	2	12	0.262			gras-1	1	3	26	0.205
wt	1	3	4	9	146	137	0.302	0.06		gras-1	1	1	10	7	305	54	0.44	0.088		wt	1	2	13	0.216			gras-1	1	3	27	0.205
wt	1	3	4	10	146	139	0.213	0.043		gras-1	1	1	10	8	305	54	0	0		wt	1	2	14	0.205			gras-1	1	3	28	0.091
wt	1	3	4	11	146	139	0	0		gras-1	1	1	10	9	305	54	0	0		wt	1	2	15	0.023			gras-1	1	3	29	0.273
wt	1	3	4	12	142	139	0.427	0.085		gras-1	1	1	10	10	308	54	0.32	0.064		wt	1	2	16	0.091			gras-1	1	3	30	0.057
wt	1	3	4	13	147	141	0.575	0.115		gras-1	1	1	10	11	308	59	0.533	0.107		wt	1	2	17	0.284			gras-1	1	3	31	0.216
wt	1	3	5	1	128	162	na	na		gras-1	1	1	10	12	310	60	0.239	0.048		wt	1	2	18	0.023			gras-1	1	3	32	0.068
wt	1	3	5	2	125	162	0.32	0.064		gras-1	1	1	10	13	309	61	0.151	0.03		wt	1	2	19	0.046			gras-1	1	3	33	0.125
wt	1	3	5	3	125	161	0.107	0.021		gras-1	1	1	11	1	270	44	na	na		wt	1	2	20	0.239			gras-1	1	3	34	0.091
wt	1	3	5	4	125	163	0.213	0.043		gras-1	1	1	11	2	265	40	0.683	0.137		wt	1	2	21	0.125			gras-1	1	3	35	0.626
wt	1	3	5	5	123	163	0.213	0.043		gras-1	1	1	11	3	265	40	0	0		wt	1	2	22	0.08			gras-1	1	3	36	0.159
wt	1	3	5	6	127	164	0.44	0.088		gras-1	1	1	11	4	271	42	0.675	0.135		wt	1	2	23	0.137			gras-1	1	3	37	0.159
wt	1	3	5	7	127	162	0.213	0.043		gras-1	1	1	11	5	269	43	0.239	0.048		wt	1	2	24	0.114			gras-1	1	3	38	0.068
wt	1	3	5	8	127	162	0	0		gras-1	1	1	11	6	269	43	0	0		wt	1	2	25	0.057			gras-1	1	3	39	0.171
wt	1	3	5	9	128	162	0.107	0.021		gras-1	1	1	11	7	268	40	0.337	0.067		wt	1	2	26	0.284			gras-1	1	3	40	0.421
wt	1	3	5	10	129	163	0.151	0.03		gras-1	1	1	11	8	272	41	0.44	0.088		wt	1	2	27	0.137			gras-1	1	3	41	0.341
wt	1	3	5	11	127	161	0.302	0.06		gras-1	1	1	11	9	272	41	0	0		wt	1	2	28	0.182			gras-1	1	3	42	0.102
wt	1	3	5	12	125	159	0.302	0.06		gras-1	1	1	11	10	274	38	0.385	0.077		wt	1	2	29	0.284			gras-1	1	3	43	0.205
wt	1	3	5	13	131	163	0.769	0.154		gras-1	1	1	11	11	277	41	0.453	0.091		wt	1	2	30	0.011			gras-1	1	3	44	0.228
wt	1	3	6	1	101	174	na	na		gras-1	1	1	11	12	277	46	0.533	0.107		wt	1	2	31	0.307			gras-1	1	3	45	0.023
wt	1	3	6	2	101	183	0.96	0.192		gras-1	1	1	11	13	276	53	0.754	0.151		wt	1	2	32	0.011			gras-1	1	3	46	0.58
wt	1	3	6	3	101	184	0.107	0.021		gras-1	1	1	12	1	290	29	na	na		wt	1	2	33	0.011			gras-1	1	3	47	0.068
wt	1	3	6	4	100	182	0.239	0.048		gras-1	1	1	12	2	292	37	0.88	0.176		wt	1	2	34	0.08			gras-1	1	3	48	0.171
wt	1	3	6	5	103	182	0.32	0.064		gras-1	1	1	12	3	292	37	0	0		wt	1	2	35	0.319			gras-1	1	3	49	0.068
wt	1	3	6	6	105	183	0.239	0.048		gras-1	1	1	12	4	297	38	0.544	0.109		wt	1	2	36	0.193			gras-1	1	3	50	0.091
wt	1	3	6	7	102	184	0.337	0.067		gras-1	1	1	12	5	296	35	0.337	0.067		wt	1	2	37	0.068			gras-1	1	3	51	0.171
wt	1	3	6	8	103	184	0.107	0.021		gras-1	1	1	12	6	296	32	0.32	0.064		wt	1	2	38	0.284			gras-1	1	3	52	0.148
wt	1	3	6	9	104	182	0.239	0.048		gras-1	1	1	12	7	292	29	0.533	0.107		wt	1	2	39	0.011			gras-1	1	3	53	0.046
wt	1	3	6	10	105	183	0.151	0.03		gras-1	1	1	12	8	295	30	0.337	0.067		wt	1	2	40	0.307			gras-1	1	3	54	0.694
wt	1	3	6	11	103	184	0.239	0.048		gras-1	1	1	12	9	295	30	0	0		wt	1	2	41	0.444			gras-1	1	3	55	0.148
wt	1	3	6	12	104	184	0.107	0.021		gras-1	1	1	12	10	298	29	0.337	0.067		wt	1	2	42	0.046			gras-1	1	3	56	0.296
wt	1	3	6	13	106	185	0.239	0.048		gras-1	1	1	12	11	299	30	0.151	0.03		wt	1	2	43	0.023			gras-1	1	3	57	0.091
wt	1	3	7	1	113	192	na	na		gras-1	1	1	12	12	300	32	0.239	0.048		wt	1	2	44	0.011			gras-1	1	3	58	0.023
wt	1	3	7	2	111	189	0.385	0.077		gras-1	1	1	12	13	301	36	0.44	0.088		wt	1	2	45	0.011			gras-1	1	3	59	0.205
wt	1	3	7	3	105	186	0.716	0.143		gras-1	1	2	2	1	130	228	na	na		wt	1	2	46	0.08			gras-1	1	3	60	0.125
wt	1	3	7	4	104	184	0.239	0.048		gras-1	1	2	2	2	136	234	0.905	0.181		wt	1	2	47	0.023			gras-1	1	3	61	0.398
wt	1	3	7	5	107	186	0.385	0.077		gras-1	1	2	2	3	138	235	0.239	0.048		wt	1	2	48	0.137			gras-1	1	3	62	0.011
wt	1	3	7	6	107	187	0.107	0.021		gras-1	1	2	2	4	138	235	0	0		wt	1	2	49	0.262			gras-1	1	3	63	0.205
wt	1	3	7	7	106	187	0.107	0.021		gras-1	1	2	2	5	139	232	0.337	0.067		wt	1	2	50	0.33			gras-1	1	3	64	0.171
wt	1	3	7	8	108	187	0.213	0.043		gras-1	1	2	2	6	133	228	0.769	0.154		wt	1	2	51	0.011			gras-1	1	3	65	0.171
wt	1	3	7	9	107	186	0.151	0.03		gras-1	1	2	2	7	137	227	0.44	0.088		wt	1	2	52	0.011			gras-1	1	3	66	0.148
wt	1	3	7	10	108	187	0.151	0.03		gras-1	1	2	2	8	137	227	0	0		wt	1	2	53	0.011			gras-1	1	3	67	0.239
wt	1	3	7	11	106	185	0.302	0.06		gras-1	1	2	2	9	139	228	0.239	0.048		wt	1	2	54	0.114			gras-1	1	3	68	0.046
wt	1	3	7	12	107	187	0.239	0.048		gras-1	1	2	2	10	138	226	0.239	0.048		wt	1	2	55	0.102			gras-1	1	3	69	0.205
wt	1	3	7	13	109	189	0.302	0.06		gras-1	1	2	2	11	136	226	0.213	0.043		wt	1	2	56	0.046			gras-1	1	3	70	0.091
wt	1	3	8	1	128	161	na	na		gras-1	1	2	2	12	139	228	0.385	0.077		wt	1	2	57	0.307			gras-1	1	3	71	0.011
wt	1	3	8	2	126	162	0.239	0.048		gras-1	1	2	2	13	136	228	0.32	0.064		wt	1	2	58	0.046			gras-1	1	3	72	0.114
wt	1	3	8	3	125	162	0.107	0.021		gras-1	1	2	3	1	135	173	na	na		wt	1	2	59	0.41			gras-1	1	3	73	0.284
wt	1	3	8	4	125	162	0	0		gras-1	1	2	3	2	137	170	0.385	0.077		wt	1	2	60	0.182			gras-1	1	3	74	0.296
wt	1	3	8	5	124	163	0.151	0.03		gras-1	1	2	3	3	136	172	0.239	0.048		wt	1	2	61	0.171			gras-1	1	3	75	0.057
wt	1	3	8	6	128	163	0.427	0.085		gras-1	1	2	3	4	138	174	0.302	0.06		wt	1	2	62	0.011			gras-1	1	3	76	0.068
wt	1	3	8	7	126	160	0.385	0.077		gras-1	1	2	3	5	139	172	0.239	0.048		wt	1	2	63	0.114			gras-1	1	3	77	0.091
wt	1	3	8	8	128	162	0.302	0.06		gras-1	1	2	3	6	135	171	0.44	0.088		wt	1	2	64	0.011			gras-1	1	3	78	0.023
wt	1	3	8	9	127	162	0.107	0.021		gras-1	1	2	3	7	134	170	0.151	0.03		wt	1	2	65	0.011			gras-1	1	3	79	0.046
wt	1	3	8	10	129	163	0.239	0.048		gras-1	1	2	3	8	131	170	0.32	0.064		wt	1	2	66	0.114			gras-1	1	3	80	0.182
wt	1	3	8	11	128	160	0.337	0.067		gras-1	1	2	3	9	135	170	0.427	0.085		wt	1	3	1	0.034			gras-1	1	3	81	0.046
wt	1	3	8	12	127	162	0.239	0.048		gras-1	1	2	3	10	134	166	0.44	0.088		wt	1	3	2	0.205			gras-1	1	3	82	0.671
wt	1	3	8	13	130	162	0.32	0.064		gras-1	1	2	3	11	132	167	0.239	0.048		wt	1	3	3	0.205			gras-1	1	3	83	0.262
wt	1	3	9	1	131	193	na	na		gras-1	1	2	3	12	135	169	0.385	0.077		wt	1	3	4	0.011			gras-1	1	3	84	0.08
wt	1	3	9	2	132	193	0.107	0.021		gras-1	1	2	3	13	131	169	0.427	0.085		wt	1	3	5	0.034			gras-1	1	3	85	0.011
wt	1	3	9	3	128	195	0.477	0.095		gras-1	1	2	4	1	174	230	na	na		wt	1	3	6	0.375			gras-1	1	3	86	0.046
wt	1	3	9	4	131	195	0.32	0.064		gras-1	1	2	4	2	176	228	0.302	0.06		wt	1	3	7	0.034			gras-1	1	3	87	0.182
wt	1	3	9	5	134	188	0.813	0.163		gras-1	1	2	4	3	173	229	0.337	0.067		wt	1	3	8	0.011			gras-1	1	3	88	0.421
wt	1	3	9	6	131	190	0.385	0.077		gras-1	1	2	4	4	172	230	0.151	0.03		wt	1	3	9	0.159			gras-1	1	3	89	0.193
wt	1	3	9	7	131	192	0.213	0.043		gras-1	1	2	4	5	172	230	0	0		wt	1	3	10	0.011			gras-1	1	3	90	0.023
wt	1	3	9	8	129	193	0.239	0.048		gras-1	1	2	4	6	172	231	0.107	0.021		wt	1	3	11	0.148			gras-1	1	3	91	0.102
wt	1	3	9	9	131	189	0.477	0.095		gras-1	1	2	4	7	170	230	0.239	0.048		wt	1	3	12	0.011			gras-1	1	3	92	0.159
wt	1	3	9	10	137	184	0.833	0.167		gras-1	1	2	4	8	171	229	0.151	0.03		wt	1	3	13	0.148			gras-1	1	3	93	0.171
wt	1	3	9	11	135	184	0.213	0.043		gras-1	1	2	4	9	172	227	0.239	0.048		wt	1	3	14	0.057			gras-1	1	3	94	0.41
wt	1	3	9	12	133	187	0.385	0.077		gras-1	1	2	4	10	171	225	0.239	0.048		wt	1	3	15	0.262			gras-1	1	3	95	0.137
wt	1	3	9	13	134	189	0.239	0.048		gras-1	1	2	4	11	167	226	0.44	0.088		wt	1	3	16	0.364			gras-1	1	3	96	0.273
wt	1	3	10	1	155	210	na	na		gras-1	1	2	4	12	171	228	0.477	0.095		wt	1	3	17	0.478			gras-1	1	3	97	0.296
wt	1	3	10	2	156	207	0.337	0.067		gras-1	1	2	4	13	168	229	0.337	0.067		wt	1	3	18	0.125			gras-1	1	3	98	0.011
wt	1	3	10	3	155	204	0.337	0.067		gras-1	1	2	5	1	186	219	na	na		wt	1	3	19	0.08			gras-1	1	3	99	0.205
wt	1	3	10	4	153	197	0.777	0.155		gras-1	1	2	5	2	186	219	0	0		wt	1	3	20	0.33			gras-1	1	3	100	0.057
wt	1	3	10	5	152	194	0.337	0.067		gras-1	1	2	5	3	183	218	0.337	0.067		wt	1	3	21	0.057			gras-1	1	3	101	0.159
wt	1	3	10	6	151	192	0.239	0.048		gras-1	1	2	5	4	185	219	0.239	0.048		wt	1	3	22	0.011			gras-1	1	3	102	0.148
wt	1	3	10	7	152	192	0.107	0.021		gras-1	1	2	5	5	185	218	0.107	0.021		wt	1	3	23	0.432			gras-1	1	3	103	0.33
wt	1	3	10	8	156	194	0.477	0.095		gras-1	1	2	5	6	180	216	0.575	0.115		wt	1	3	24	0.228			gras-1	1	3	104	0.182
wt	1	3	10	9	156	193	0.107	0.021		gras-1	1	2	5	7	183	214	0.385	0.077		wt	1	3	25	0.364			gras-1	1	3	105	0.08
wt	1	3	10	10	158	194	0.239	0.048		gras-1	1	2	5	8	181	215	0.239	0.048		wt	1	3	26	0.262			gras-1	1	3	106	0.091
wt	1	3	10	11	157	191	0.337	0.067		gras-1	1	2	5	9	181	210	0.533	0.107		wt	1	3	27	0.398			gras-1	1	3	107	0.25
wt	1	3	10	12	156	191	0.107	0.021		gras-1	1	2	5	10	182	211	0.151	0.03		wt	1	3	28	0.262			gras-1	1	3	108	0.068
wt	1	3	10	13	160	192	0.44	0.088		gras-1	1	2	5	11	181	210	0.151	0.03		wt	1	3	29	0.205			gras-1	1	3	109	0.25
wt	1	3	11	1	154	219	na	na		gras-1	1	2	5	12	180	210	0.107	0.021		wt	1	3	30	0.341			gras-1	1	3	110	0.546
wt	1	3	11	2	157	212	0.813	0.163		gras-1	1	2	5	13	177	213	0.453	0.091		wt	1	3	31	0.159			gras-1	1	3	111	0.102
wt	1	3	11	3	154	215	0.453	0.091		gras-1	1	2	6	1	136	171	na	na		wt	1	3	32	0.489			gras-1	1	3	112	0.08
wt	1	3	11	4	153	215	0.107	0.021		gras-1	1	2	6	2	137	170	0.151	0.03		wt	1	3	33	0.637			gras-1	1	3	113	0.239
wt	1	3	11	5	150	214	0.337	0.067		gras-1	1	2	6	3	136	170	0.107	0.021		wt	1	3	34	0.239			gras-1	1	3	114	0.034
wt	1	3	11	6	153	216	0.385	0.077		gras-1	1	2	6	4	139	173	0.453	0.091		wt	1	3	35	0.193			gras-1	1	3	115	0.046
wt	1	3	11	7	153	212	0.427	0.085		gras-1	1	2	6	5	135	171	0.477	0.095		wt	1	3	36	0.216			gras-1	1	3	116	0.057
wt	1	3	11	8	151	215	0.385	0.077		gras-1	1	2	6	6	135	171	0	0		wt	1	3	37	0.33			gras-1	1	3	117	0.284
wt	1	3	11	9	155	214	0.44	0.088		gras-1	1	2	6	7	134	169	0.239	0.048		wt	1	3	38	0.467			gras-1	1	3	118	0.057
wt	1	3	11	10	151	215	0.44	0.088		gras-1	1	2	6	8	135	171	0.239	0.048		wt	1	3	39	0.057			gras-1	1	3	119	0.034
wt	1	3	11	11	148	217	0.385	0.077		gras-1	1	2	6	9	134	168	0.337	0.067		wt	1	3	40	0.171			gras-1	1	4	2	0.239
wt	1	3	11	12	150	215	0.302	0.06		gras-1	1	2	6	10	134	166	0.213	0.043		wt	1	3	41	0.193			gras-1	1	4	3	0.023
wt	1	3	11	13	153	219	0.533	0.107		gras-1	1	2	6	11	133	166	0.107	0.021		wt	1	3	42	0.125			gras-1	1	4	4	0.068
wt	1	3	12	1	183	125	na	na		gras-1	1	2	6	12	134	170	0.44	0.088		wt	1	3	43	0.25			gras-1	1	4	5	0.046
wt	1	3	12	2	184	123	0.239	0.048		gras-1	1	2	6	13	131	170	0.32	0.064		wt	1	3	44	0.011			gras-1	1	4	6	0.205
wt	1	3	12	3	184	123	0	0		gras-1	1	2	7	1	191	175	na	na		wt	1	3	45	0.307			gras-1	1	4	7	0.034
wt	1	3	12	4	186	119	0.477	0.095		gras-1	1	2	7	2	190	175	0.107	0.021		wt	1	3	46	0.193			gras-1	1	4	8	0.159
wt	1	3	12	5	188	119	0.213	0.043		gras-1	1	2	7	3	189	177	0.239	0.048		wt	1	3	47	0.193			gras-1	1	4	9	0.046
wt	1	3	12	6	186	120	0.239	0.048		gras-1	1	2	7	4	190	176	0.151	0.03		wt	1	3	48	0.284			gras-1	1	4	10	0.011
wt	1	3	12	7	188	120	0.213	0.043		gras-1	1	2	7	5	190	176	0	0		wt	1	3	49	0.296			gras-1	1	4	11	0.262
wt	1	3	12	8	187	121	0.151	0.03		gras-1	1	2	7	6	190	178	0.213	0.043		wt	1	3	50	0.239			gras-1	1	4	12	0.398
wt	1	3	12	9	187	118	0.32	0.064		gras-1	1	2	7	7	189	174	0.44	0.088		wt	1	3	51	0.091			gras-1	1	4	13	0.592
wt	1	3	12	10	187	119	0.107	0.021		gras-1	1	2	7	8	188	175	0.151	0.03		wt	1	3	52	0.023			gras-1	1	4	14	0.046
wt	1	3	12	11	187	118	0.107	0.021		gras-1	1	2	7	9	189	173	0.239	0.048		wt	1	3	53	0.102			gras-1	1	4	15	0.046
wt	1	3	12	12	187	116	0.213	0.043		gras-1	1	2	7	10	188	171	0.239	0.048		wt	1	3	54	0.262			gras-1	1	4	16	0.216
wt	1	3	12	13	189	118	0.302	0.06		gras-1	1	2	7	11	188	171	0	0		wt	1	3	55	0.091			gras-1	1	4	17	0.034
wt	1	3	13	1	187	138	na	na		gras-1	1	2	7	12	189	174	0.337	0.067		wt	1	3	56	0.125			gras-1	1	4	18	0.091
wt	1	3	13	2	189	137	0.239	0.048		gras-1	1	2	7	13	187	174	0.213	0.043		wt	1	3	57	0.137			gras-1	1	4	20	0.182
wt	1	3	13	3	187	134	0.385	0.077		gras-1	1	2	8	1	203	204	na	na		wt	1	3	58	0.205			gras-1	1	4	21	0.068
wt	1	3	13	4	188	133	0.151	0.03		gras-1	1	2	8	2	202	204	0.107	0.021		wt	1	3	59	0.182			gras-1	1	4	22	0.273
wt	1	3	13	5	186	130	0.385	0.077		gras-1	1	2	8	3	201	206	0.239	0.048		wt	1	3	60	0.455			gras-1	1	4	23	0.182
wt	1	3	13	6	188	130	0.213	0.043		gras-1	1	2	8	4	201	205	0.107	0.021		wt	1	3	61	0.011			gras-1	1	4	24	0.057
wt	1	3	13	7	188	128	0.213	0.043		gras-1	1	2	8	5	204	205	0.32	0.064		wt	1	3	62	0.091			gras-1	1	4	25	0.262
wt	1	3	13	8	186	127	0.239	0.048		gras-1	1	2	8	6	200	206	0.44	0.088		wt	1	3	63	0.239			gras-1	1	4	26	0.137
wt	1	3	13	9	187	128	0.151	0.03		gras-1	1	2	8	7	201	203	0.337	0.067		wt	1	3	64	0.011			gras-1	1	4	27	0.011
wt	1	3	13	10	188	126	0.239	0.048		gras-1	1	2	8	8	201	206	0.32	0.064		wt	1	3	65	0.398			gras-1	1	4	28	0.193
wt	1	3	13	11	189	130	0.44	0.088		gras-1	1	2	8	9	203	204	0.302	0.06		wt	1	3	66	0.387			gras-1	1	4	29	0.034
wt	1	3	13	12	187	128	0.302	0.06		gras-1	1	2	8	10	201	203	0.239	0.048		wt	1	3	67	0.148			gras-1	1	4	30	0.614
wt	1	3	13	13	191	130	0.477	0.095		gras-1	1	2	8	11	201	203	0	0		wt	1	3	68	0.33			gras-1	1	4	31	0.023
wt	1	3	14	1	197	109	na	na		gras-1	1	2	8	12	202	205	0.239	0.048		wt	1	3	69	0.171			gras-1	1	4	32	0.467
wt	1	3	14	2	201	110	0.44	0.088		gras-1	1	2	8	13	200	205	0.213	0.043		wt	1	3	70	0.011			gras-1	1	4	33	0.262
wt	1	3	14	3	204	109	0.337	0.067		gras-1	1	2	9	1	222	213	na	na		wt	1	3	71	0.478			gras-1	1	4	34	0.364
wt	1	3	14	4	206	108	0.239	0.048		gras-1	1	2	9	2	220	214	0.239	0.048		wt	1	3	72	0.137			gras-1	1	4	35	0.262
wt	1	3	14	5	203	108	0.32	0.064		gras-1	1	2	9	3	221	214	0.107	0.021		wt	1	3	73	0.523			gras-1	1	4	36	0.694
wt	1	3	14	6	206	110	0.385	0.077		gras-1	1	2	9	4	219	214	0.213	0.043		wt	1	3	74	0.705			gras-1	1	4	37	0.216
wt	1	3	14	7	205	109	0.151	0.03		gras-1	1	2	9	5	220	213	0.151	0.03		wt	1	3	75	0.193			gras-1	1	4	38	0.341
wt	1	3	14	8	211	109	0.64	0.128		gras-1	1	2	9	6	220	215	0.213	0.043		wt	1	3	76	0.876			gras-1	1	4	39	0.046
wt	1	3	14	9	211	111	0.213	0.043		gras-1	1	2	9	7	219	212	0.337	0.067		wt	1	3	77	0.785			gras-1	1	4	40	0.125
wt	1	3	14	10	211	108	0.32	0.064		gras-1	1	2	9	8	221	213	0.239	0.048		wt	1	3	78	0.467			gras-1	1	4	41	0.353
wt	1	3	14	11	214	110	0.385	0.077		gras-1	1	2	9	9	219	211	0.302	0.06		wt	1	3	79	0.239			gras-1	1	4	42	0.467
wt	1	3	14	12	214	108	0.213	0.043		gras-1	1	2	9	10	221	209	0.302	0.06		wt	1	3	80	0.08			gras-1	1	4	43	0.523
wt	1	3	14	13	216	110	0.302	0.06		gras-1	1	2	9	11	218	209	0.32	0.064		wt	1	3	81	0.375			gras-1	1	4	44	0.216
wt	1	3	15	1	200	105	na	na		gras-1	1	2	9	12	219	213	0.44	0.088		wt	1	3	82	0.148			gras-1	1	4	45	0.216
wt	1	3	15	2	201	105	0.107	0.021		gras-1	1	2	9	13	217	213	0.213	0.043		wt	1	3	83	0.091			gras-1	1	4	46	0.148
wt	1	3	15	3	199	106	0.239	0.048		gras-1	1	2	10	1	233	190	na	na		wt	1	3	84	0.182			gras-1	1	4	47	0.182
wt	1	3	15	4	198	106	0.107	0.021		gras-1	1	2	10	2	232	190	0.107	0.021		wt	1	3	85	0.284			gras-1	1	4	48	0.387
wt	1	3	15	5	195	107	0.337	0.067		gras-1	1	2	10	3	230	191	0.239	0.048		wt	1	3	86	0.102			gras-1	1	4	49	0.273
wt	1	3	15	6	195	107	0	0		gras-1	1	2	10	4	230	189	0.213	0.043		wt	1	3	87	0.068			gras-1	1	4	50	0.057
wt	1	3	15	7	197	107	0.213	0.043		gras-1	1	2	10	5	231	190	0.151	0.03		wt	1	3	88	0.228			gras-1	1	4	51	0.114
wt	1	3	15	8	199	106	0.239	0.048		gras-1	1	2	10	6	230	189	0.151	0.03		wt	1	3	89	0.205			gras-1	1	4	52	0.159
wt	1	3	15	9	199	105	0.107	0.021		gras-1	1	2	10	7	229	188	0.151	0.03		wt	1	3	90	0.398			gras-1	1	4	53	0.182
wt	1	3	15	10	199	104	0.107	0.021		gras-1	1	2	10	8	228	188	0.107	0.021		wt	1	3	91	0.375			gras-1	1	4	54	0.125
wt	1	3	15	11	201	105	0.239	0.048		gras-1	1	2	10	9	230	188	0.213	0.043		wt	1	3	92	0.364			gras-1	1	4	55	0.148
wt	1	3	15	12	196	105	0.533	0.107		gras-1	1	2	10	10	228	185	0.385	0.077		wt	1	3	93	0.353			gras-1	1	4	56	0.148
wt	1	3	15	13	200	110	0.683	0.137		gras-1	1	2	10	11	226	186	0.239	0.048		wt	1	3	94	0.262			gras-1	1	4	57	0.148
wt	1	3	16	1	201	159	na	na		gras-1	1	2	10	12	229	188	0.385	0.077		wt	1	3	95	0.455			gras-1	1	4	58	0.284
wt	1	3	16	2	203	155	0.477	0.095		gras-1	1	2	10	13	226	188	0.32	0.064		wt	1	3	96	0.614			gras-1	1	4	59	0.102
wt	1	3	16	3	206	151	0.533	0.107		gras-1	1	2	11	1	255	184	na	na		wt	1	3	97	0.182			gras-1	1	4	60	0.046
wt	1	3	16	4	209	148	0.453	0.091		gras-1	1	2	11	2	256	183	0.151	0.03		wt	1	3	98	0.455			gras-1	1	4	61	0.034
wt	1	3	16	5	212	149	0.337	0.067		gras-1	1	2	11	3	254	183	0.213	0.043		wt	1	3	99	0.125			gras-1	1	4	62	0.08
wt	1	3	16	6	213	147	0.239	0.048		gras-1	1	2	11	4	254	183	0	0		wt	1	3	100	0.057			gras-1	1	4	63	0.148
wt	1	3	16	7	214	146	0.151	0.03		gras-1	1	2	11	5	257	182	0.337	0.067		wt	1	3	101	0.58			gras-1	1	4	64	0.08
wt	1	3	16	8	216	146	0.213	0.043		gras-1	1	2	11	6	254	183	0.337	0.067		wt	1	3	102	0.137			gras-1	1	4	65	0.057
wt	1	3	16	9	217	146	0.107	0.021		gras-1	1	2	11	7	250	181	0.477	0.095		wt	1	3	103	0.512			gras-1	1	4	1	0.159
wt	1	3	16	10	219	146	0.213	0.043		gras-1	1	2	11	8	253	182	0.337	0.067		wt	1	3	104	0.011			gras-1	1	4	2	0.102
wt	1	3	16	11	221	146	0.213	0.043		gras-1	1	2	11	9	254	181	0.151	0.03		wt	1	3	105	0.046			gras-1	1	4	3	0.489
wt	1	3	16	12	218	144	0.385	0.077		gras-1	1	2	11	10	254	178	0.32	0.064		wt	1	3	106	0.205			gras-1	1	4	4	0.193
wt	1	3	16	13	221	145	0.337	0.067		gras-1	1	2	11	11	250	178	0.427	0.085		wt	1	3	107	0.114			gras-1	1	4	5	0.273
wt	1	3	17	1	232	181	na	na		gras-1	1	2	11	12	254	181	0.533	0.107		wt	1	3	108	0.398			gras-1	1	4	6	0.239
wt	1	3	17	2	232	181	0	0		gras-1	1	2	11	13	251	181	0.32	0.064		wt	1	3	109	0.228			gras-1	1	4	7	0.398
wt	1	3	17	3	232	180	0.107	0.021		gras-1	1	2	12	1	262	213	na	na		wt	1	3	110	0.296			gras-1	1	4	8	0.228
wt	1	3	17	4	234	177	0.385	0.077		gras-1	1	2	12	2	265	211	0.385	0.077		wt	1	3	111	0.148			gras-1	1	4	9	0.148
wt	1	3	17	5	236	183	0.675	0.135		gras-1	1	2	12	3	261	211	0.427	0.085		wt	1	3	112	0.023			gras-1	1	4	10	0.011
wt	1	3	17	6	233	178	0.622	0.124		gras-1	1	2	12	4	263	214	0.385	0.077		wt	1	3	113	0.25			gras-1	1	4	11	0.216
wt	1	3	17	7	233	179	0.107	0.021		gras-1	1	2	12	5	262	210	0.44	0.088		wt	1	3	114	0.375			gras-1	1	4	12	0.182
wt	1	3	17	8	231	179	0.213	0.043		gras-1	1	2	12	6	263	214	0.44	0.088		wt	1	3	115	0.137			gras-1	1	4	13	0.159
wt	1	3	17	9	230	179	0.107	0.021		gras-1	1	2	12	7	261	209	0.575	0.115		wt	1	3	116	0.387			gras-1	1	4	14	0.114
wt	1	3	17	10	226	177	0.477	0.095		gras-1	1	2	12	8	261	212	0.32	0.064		wt	1	3	117	0.011			gras-1	1	4	15	0.171
wt	1	3	17	11	225	175	0.239	0.048		gras-1	1	2	12	9	262	210	0.239	0.048		wt	1	3	118				gras-1	1	4	16	0.228
wt	1	3	17	12	223	174	0.239	0.048		gras-1	1	2	12	10	261	207	0.337	0.067		wt	1	3	119	0.774			gras-1	1	4	17	0.182
wt	1	3	17	13	222	174	0.107	0.021		gras-1	1	2	12	11	259	207	0.213	0.043		wt	1	3	120	0.649			gras-1	1	4	18	0.182
wt	1	3	18	1	228	206	na	na		gras-1	1	2	12	12	263	210	0.533	0.107		wt	1	3	121	0.694			gras-1	1	4	19	0.432
wt	1	3	18	2	229	206	0.107	0.021		gras-1	1	2	12	13	258	211	0.544	0.109		wt	1	3	122	0.159			gras-1	1	4	20	0.023
wt	1	3	18	3	231	205	0.239	0.048		gras-1	1	2	13	1	272	140	na	na		wt	1	3	123	0.046			gras-1	1	4	21	0.137
wt	1	3	18	4	232	203	0.239	0.048		gras-1	1	2	13	2	275	138	0.385	0.077		wt	1	3	124	0.091			gras-1	1	4	22	0.273
wt	1	3	18	5	230	206	0.385	0.077		gras-1	1	2	13	3	277	141	0.385	0.077		wt	1	3	125	0.057			gras-1	1	4	23	0.137
wt	1	3	18	6	229	207	0.151	0.03		gras-1	1	2	13	4	275	139	0.302	0.06		wt	1	3	126	0.034			gras-1	1	4	24	0.159
wt	1	3	18	7	229	206	0.107	0.021		gras-1	1	2	13	5	278	139	0.32	0.064		wt	1	3	127	0.398			gras-1	1	4	25	0.284
wt	1	3	18	8	229	207	0.107	0.021		gras-1	1	2	13	6	275	138	0.337	0.067		wt	1	3	128	0.273			gras-1	1	4	26	0.193
wt	1	3	18	9	230	217	1.072	0.214		gras-1	1	2	13	7	277	131	0.777	0.155		wt	1	3	129	0.068			gras-1	1	4	27	0.421
wt	1	3	18	10	230	216	0.107	0.021		gras-1	1	2	13	8	278	129	0.239	0.048		wt	1	3	130	0.148			gras-1	1	4	28	0.193
wt	1	3	18	11	230	217	0.107	0.021		gras-1	1	2	13	9	278	127	0.213	0.043		wt	1	3	131	0.284			gras-1	1	4	29	0.011
wt	1	3	18	12	231	215	0.239	0.048		gras-1	1	2	13	10	277	126	0.151	0.03		wt	1	3	132	0.091			gras-1	1	4	30	0.011
wt	1	3	18	13	236	218	0.622	0.124		gras-1	1	2	13	11	275	125	0.239	0.048		wt	1	3	133	0.171			gras-1	1	4	31	0.148
wt	1	3	19	1	256	238	na	na		gras-1	1	2	13	12	277	128	0.385	0.077		wt	1	3	134	0.08			gras-1	1	4	32	0.114
wt	1	3	19	2	254	234	0.477	0.095		gras-1	1	2	13	13	275	129	0.239	0.048		wt	1	3	135	0.205			gras-1	1	4	33	0.148
wt	1	3	19	3	256	235	0.239	0.048		gras-1	1	2	14	1	271	128	na	na		wt	1	3	136	0.216			gras-1	1	4	34	0.08
wt	1	3	19	4	257	238	0.337	0.067		gras-1	1	2	14	2	262	126	0.984	0.197		wt	1	3	137	0.159			gras-1	1	4	35	0.273
wt	1	3	19	5	259	237	0.239	0.048		gras-1	1	2	14	3	263	127	0.151	0.03		wt	1	3	138	0.114			gras-1	1	4	36	0.193
wt	1	3	19	6	257	238	0.239	0.048		gras-1	1	2	14	4	262	125	0.239	0.048		wt	1	3	139	0.137			gras-1	1	4	37	0.683
wt	1	3	19	7	257	237	0.107	0.021		gras-1	1	2	14	5	265	124	0.337	0.067		wt	1	3	140	0.603			gras-1	1	4	38	0.068
wt	1	3	19	8	258	242	0.544	0.109		gras-1	1	2	14	6	262	127	0.453	0.091		wt	1	3	141	0.159			gras-1	1	4	39	0.262
wt	1	3	19	9	259	243	0.151	0.03		gras-1	1	2	14	7	262	123	0.427	0.085		wt	1	3	142	0.114			gras-1	1	4	40	0.239
wt	1	3	19	10	261	244	0.239	0.048		gras-1	1	2	14	8	262	124	0.107	0.021		wt	1	3	143	0.353			gras-1	1	4	41	0.193
wt	1	3	19	11	261	246	0.213	0.043		gras-1	1	2	14	9	262	122	0.213	0.043		wt	1	3	144	0.148			gras-1	1	4	42	0.114
wt	1	3	19	12	259	246	0.213	0.043		gras-1	1	2	14	10	262	121	0.107	0.021		wt	1	3	145	0.467			gras-1	1	4	43	0.182
wt	1	3	19	13	260	247	0.151	0.03		gras-1	1	2	14	11	260	120	0.239	0.048		wt	1	3	146	0.068			gras-1	1	4	44	0.228
wt	1	3	20	1	269	221	na	na		gras-1	1	2	14	12	261	122	0.239	0.048		wt	1	3	147	0.546			gras-1	1	4	45	0.284
wt	1	3	20	2	270	221	0.107	0.021		gras-1	1	2	14	13	258	123	0.337	0.067		wt	1	3	148	0.011			gras-1	1	4	46	0.148
wt	1	3	20	3	271	221	0.107	0.021		gras-1	1	3	1	2	82	130	na	na		wt	1	3	149	0.193			gras-1	1	4	47	0.33
wt	1	3	20	4	269	221	0.213	0.043		gras-1	1	3	1	3	86	134	0.604	0.121		wt	1	3	150	0.239			gras-1	1	4	48	0.125
wt	1	3	20	5	273	220	0.44	0.088		gras-1	1	3	1	4	89	130	0.533	0.107		wt	1	3	151	0.387			gras-1	1	4	49	0.182
wt	1	3	20	6	273	219	0.107	0.021		gras-1	1	3	1	5	92	129	0.337	0.067		wt	1	3	152	0.171			gras-1	1	4	50	0.011
wt	1	3	20	7	274	219	0.107	0.021		gras-1	1	3	1	6	84	133	0.954	0.191		wt	1	3	153	0.228			gras-1	1	4	51	0.102
wt	1	3	20	8	268	221	0.675	0.135		gras-1	1	3	2	2	88	163	na	na		wt	1	3	154	0.171			gras-1	1	4	52	0.364
wt	1	3	20	9	266	221	0.213	0.043		gras-1	1	3	2	3	86	170	0.777	0.155		wt	1	3	155	0.125			gras-1	1	4	53	0.114
wt	1	3	20	10	263	224	0.453	0.091		gras-1	1	3	2	4	84	172	0.302	0.06		wt	1	3	156	0.046			gras-1	1	4	54	0.114
wt	1	3	20	11	262	225	0.151	0.03		gras-1	1	3	2	5	79	170	0.575	0.115		wt	1	3	157	0.046			gras-1	1	4	55	0.319
wt	1	3	20	12	261	229	0.44	0.088		gras-1	1	3	2	6	84	167	0.622	0.124		wt	2	1	1	0.626			gras-1	1	4	56	0.25
wt	1	3	20	13	261	227	0.213	0.043		gras-1	1	3	2	7	74	181	1.836	0.367		wt	2	1	2	0.091			gras-1	1	4	57	0.205
wt	1	3	21	1	287	224	na	na		gras-1	1	3	2	8	76	180	0.239	0.048		wt	2	1	3	0.114			gras-1	1	4	58	0.171
wt	1	3	21	2	288	224	0.107	0.021		gras-1	1	3	2	9	76	177	0.32	0.064		wt	2	1	4	0.262			gras-1	1	4	59	0.353
wt	1	3	21	3	287	223	0.151	0.03		gras-1	1	3	2	10	79	172	0.622	0.124		wt	2	1	5	0.137			gras-1	1	4	60	0.205
wt	1	3	21	4	291	227	0.604	0.121		gras-1	1	3	2	11	82	170	0.385	0.077		wt	2	1	6	0.148			gras-1	1	4	61	0.478
wt	1	3	21	5	293	229	0.302	0.06		gras-1	1	3	2	12	87	169	0.544	0.109		wt	2	1	7	0.341			gras-1	1	4	62	0.341
wt	1	3	21	6	291	224	0.575	0.115		gras-1	1	3	2	13	88	165	0.44	0.088		wt	2	1	8	0.239			gras-1	1	4	63	0.159
wt	1	3	21	7	290	226	0.239	0.048		gras-1	1	3	3	2	139	125	na	na		wt	2	1	9	0.023			gras-1	1	4	64	0.603
wt	1	3	21	8	290	227	0.107	0.021		gras-1	1	3	3	3	148	129	1.051	0.21		wt	2	1	10	0.307			gras-1	1	4	65	0.262
wt	1	3	21	9	289	225	0.239	0.048		gras-1	1	3	3	4	150	128	0.239	0.048		wt	2	1	11	0.603			gras-1	1	4	66	0.182
wt	1	3	21	10	287	221	0.477	0.095		gras-1	1	3	3	5	156	130	0.675	0.135		wt	2	1	12	0.08			gras-1	1	4	67	0.08
wt	1	3	21	11	285	221	0.213	0.043		gras-1	1	3	3	6	159	135	0.622	0.124		wt	2	1	13	0.467			gras-1	1	4	68	0.41
wt	1	3	21	12	288	222	0.337	0.067		gras-1	1	3	3	7	157	135	0.213	0.043		wt	2	1	14	0.046			gras-1	1	4	69	0.034
wt	1	3	21	13	288	224	0.213	0.043		gras-1	1	3	3	8	157	132	0.32	0.064		wt	2	1	15	0.125			gras-1	1	4	70	0.239
wt	1	3	22	1	291	253	na	na		gras-1	1	3	3	9	156	126	0.649	0.13		wt	2	1	16	0.046			gras-1	1	4	71	0.239
wt	1	3	22	2	290	252	0.151	0.03		gras-1	1	3	3	10	156	127	0.107	0.021		wt	2	1	17	0.068			gras-1	1	4	72	0.023
wt	1	3	22	3	288	254	0.302	0.06		gras-1	1	3	3	11	158	131	0.477	0.095		wt	2	1	18	0.023			gras-1	1	4	73	0.398
wt	1	3	22	4	288	254	0	0		gras-1	1	3	3	12	156	126	0.575	0.115		wt	2	1	19	0.023			gras-1	1	4	74	0.319
wt	1	3	22	5	293	257	0.622	0.124		gras-1	1	3	3	13	157	126	0.107	0.021		wt	2	1	20	0.307			gras-1	1	4	75	0.182
wt	1	3	22	6	290	255	0.385	0.077		gras-1	1	3	4	2	132	218	na	na		wt	2	1	21	0.421			gras-1	1	4	76	0.239
wt	1	3	22	7	291	254	0.151	0.03		gras-1	1	3	4	3	132	215	0.32	0.064		wt	2	1	22	0.102			gras-1	1	4	77	0.307
wt	1	3	22	8	288	254	0.32	0.064		gras-1	1	3	4	4	129	214	0.337	0.067		wt	2	1	23	0.387			gras-1	1	4	78	0.068
wt	1	3	22	9	289	253	0.151	0.03		gras-1	1	3	4	5	128	212	0.239	0.048		wt	2	1	24	0.148			gras-1	1	4	79	0.421
wt	1	3	22	10	288	254	0.151	0.03		gras-1	1	3	4	6	129	214	0.239	0.048		wt	2	1	25	0.228			gras-1	1	4	80	0.216
wt	1	3	22	11	288	254	0	0		gras-1	1	3	4	7	131	213	0.239	0.048		wt	2	1	26	0.091			gras-1	1	4	81	0.307
wt	1	3	22	12	288	259	0.533	0.107		gras-1	1	3	4	8	132	216	0.337	0.067		wt	2	1	27	0.284			gras-1	1	4	82	0.228
wt	1	3	22	13	289	255	0.44	0.088		gras-1	1	3	4	9	134	214	0.302	0.06		wt	2	1	28	0.296			gras-1	1	4	83	0.08
wt	1	3	23	1	301	259	na	na		gras-1	1	3	4	10	133	213	0.151	0.03		wt	2	1	29	0.353			gras-1	1	4	84	0.148
wt	1	3	23	2	303	260	0.239	0.048		gras-1	1	3	4	11	132	212	0.151	0.03		wt	2	1	30	0.137			gras-1	1	4	85	0.25
wt	1	3	23	3	303	268	0.854	0.171		gras-1	1	3	4	12	134	211	0.239	0.048		wt	2	1	31	0.114			gras-1	1	4	86	0.148
wt	1	3	23	4	304	272	0.44	0.088		gras-1	1	3	4	13	124	208	1.114	0.223		wt	2	1	32	0.08			gras-1	1	4	87	0.114
wt	1	3	23	5	303	277	0.544	0.109		gras-1	1	3	5	2	96	224	na	na		wt	2	1	33	0.137			gras-1	1	4	88	0.125
wt	1	3	23	6	302	277	0.107	0.021		gras-1	1	3	5	3	100	231	0.86	0.172		wt	2	1	34	0.205			gras-1	1	4	89	0.319
wt	1	3	23	7	299	276	0.337	0.067		gras-1	1	3	5	4	99	226	0.544	0.109		wt	2	1	35	0.193			gras-1	1	4	90	0.114
wt	1	3	23	8	297	276	0.213	0.043		gras-1	1	3	5	5	98	223	0.337	0.067		wt	2	1	36	0.114			gras-1	1	4	91	0.034
wt	1	3	23	9	296	275	0.151	0.03		gras-1	1	3	5	6	98	224	0.107	0.021		wt	2	1	37	0.068			gras-1	1	4	92	0.125
wt	1	3	23	10	296	275	0	0		gras-1	1	3	5	7	98	219	0.533	0.107		wt	2	1	38	0.011			gras-1	1	4	93	0.33
wt	1	3	23	11	296	273	0.213	0.043		gras-1	1	3	5	8	100	216	0.385	0.077		wt	2	1	39	0.307			gras-1	1	4	94	0.182
wt	1	3	23	12	298	270	0.385	0.077		gras-1	1	3	5	9	109	210	1.154	0.231		wt	2	1	40	0.137			gras-1	1	4	95	0.046
wt	1	3	23	13	300	271	0.239	0.048		gras-1	1	3	5	10	109	210	0	0		wt	2	1	41	0.125			gras-1	1	4	96	0.478
wt	1	3	24	1	321	291	na	na		gras-1	1	3	5	11	111	209	0.239	0.048		wt	2	1	42	0.262			gras-1	1	4	97	0.296
wt	1	3	24	2	322	292	0.151	0.03		gras-1	1	3	5	12	111	207	0.213	0.043		wt	2	1	43	0.091			gras-1	1	4	98	0.011
wt	1	3	24	3	323	292	0.107	0.021		gras-1	1	3	5	13	109	208	0.239	0.048		wt	2	1	44	0.068			gras-1	1	4	99	0.102
wt	1	3	24	4	323	291	0.107	0.021		gras-1	1	3	6	2	163	227	na	na		wt	2	1	45	0.148			gras-1	1	4	100	0.273
wt	1	3	24	5	320	295	0.533	0.107		gras-1	1	3	6	3	170	233	0.984	0.197		wt	2	1	46	0.182			gras-1	1	4	101	0.159
wt	1	3	24	6	313	295	0.747	0.149		gras-1	1	3	6	4	166	232	0.44	0.088		wt	2	1	47	0.319			gras-1	1	4	102	0.125
wt	1	3	24	7	315	294	0.239	0.048		gras-1	1	3	6	5	167	232	0.107	0.021		wt	2	1	48	0.603			gras-1	1	4	103	0.023
wt	1	3	24	8	315	293	0.107	0.021		gras-1	1	3	6	6	165	230	0.302	0.06		wt	2	1	49	0.307			gras-1	1	4	104	0.08
wt	1	3	24	9	313	292	0.239	0.048		gras-1	1	3	6	7	164	226	0.44	0.088		wt	2	1	50	0.387			gras-1	1	4	105	0.057
wt	1	3	24	10	313	292	0	0		gras-1	1	3	6	8	165	226	0.107	0.021		wt	2	1	51	0.159			gras-1	1	4	106	0.08
wt	1	3	24	11	313	294	0.213	0.043		gras-1	1	3	6	9	174	228	0.984	0.197		wt	2	1	52	0.011			gras-1	1	4	107	0.603
wt	1	3	24	12	312	295	0.151	0.03		gras-1	1	3	6	10	172	229	0.239	0.048		wt	2	1	53	0.011			gras-1	1	4	108	0.114
wt	1	3	24	13	313	295	0.107	0.021		gras-1	1	3	6	11	172	231	0.213	0.043		wt	2	1	54	0.171			gras-1	1	4	109	0.011
wt	1	3	25	1	339	255	na	na		gras-1	1	3	6	12	169	227	0.533	0.107		wt	2	1	55	0.023			gras-1	1	4	110	0.182
wt	1	3	25	2	338	257	0.239	0.048		gras-1	1	3	6	13	166	228	0.337	0.067		wt	2	1	56	0.046			gras-1	1	4	111	0.353
wt	1	3	25	3	338	257	0	0		gras-1	1	3	7	2	164	251	na	na		wt	2	1	57	0.205			gras-1	1	4	112	0.046
wt	1	3	25	4	344	260	0.716	0.143		gras-1	1	3	7	3	178	251	1.494	0.299		wt	2	1	58	0.979			gras-1	1	4	113	0.068
wt	1	3	25	5	340	255	0.683	0.137		gras-1	1	3	7	4	179	249	0.239	0.048		wt	2	1	59	0.011			gras-1	1	4	114	0.068
wt	1	3	25	6	341	258	0.337	0.067		gras-1	1	3	7	5	178	243	0.649	0.13		wt	2	1	60	0.159			gras-1	1	4	115	0.193
wt	1	3	25	7	341	258	0	0		gras-1	1	3	7	6	177	245	0.239	0.048		wt	2	1	61	0.046			gras-1	1	4	116	0.125
wt	1	3	25	8	343	262	0.477	0.095		gras-1	1	3	7	7	168	246	0.966	0.193		wt	2	1	62	0.046			gras-1	1	4	117	0.148
wt	1	3	25	9	341	261	0.239	0.048		gras-1	1	3	7	8	168	253	0.747	0.149		wt	2	1	63	0.023			gras-1	1	4	118	0.171
wt	1	3	25	10	341	262	0.107	0.021		gras-1	1	3	7	9	170	254	0.239	0.048		wt	2	1	64	0.114			gras-1	2	1	1	0.011
wt	1	3	25	11	341	267	0.533	0.107		gras-1	1	3	7	10	174	254	0.427	0.085		wt	2	1	65	0.137			gras-1	2	1	2	0.034
wt	1	3	25	12	341	265	0.213	0.043		gras-1	1	3	7	11	178	254	0.427	0.085		wt	2	1	66	0.046			gras-1	2	1	3	0.011
wt	1	3	25	13	344	267	0.385	0.077		gras-1	1	3	7	12	179	252	0.239	0.048		wt	2	2	1	0.091			gras-1	2	1	4	0.58
wt	1	3	26	1	331	303	na	na		gras-1	1	3	7	13	178	255	0.337	0.067		wt	2	2	2	0.125			gras-1	2	1	5	0.102
wt	1	3	26	2	333	302	0.239	0.048		gras-1	1	3	8	2	182	267	na	na		wt	2	2	3	0.011			gras-1	2	1	6	0.353
wt	1	3	26	3	331	303	0.239	0.048		gras-1	1	3	8	3	184	272	0.575	0.115		wt	2	2	4	0.114			gras-1	2	1	7	0.137
wt	1	3	26	4	332	302	0.151	0.03		gras-1	1	3	8	4	183	272	0.107	0.021		wt	2	2	5	0.011			gras-1	2	1	8	0.296
wt	1	3	26	5	334	302	0.213	0.043		gras-1	1	3	8	5	180	271	0.337	0.067		wt	2	2	6	0.25			gras-1	2	1	9	0.364
wt	1	3	26	6	333	302	0.107	0.021		gras-1	1	3	8	6	180	271	0	0		wt	2	2	7	0.228			gras-1	2	1	10	0.193
wt	1	3	26	7	331	302	0.213	0.043		gras-1	1	3	8	7	180	269	0.213	0.043		wt	2	2	8	0.137			gras-1	2	1	11	0.046
wt	1	3	26	8	332	302	0.107	0.021		gras-1	1	3	8	8	183	275	0.716	0.143		wt	2	2	9	0.011			gras-1	2	1	12	0.228
wt	1	3	26	9	332	302	0	0		gras-1	1	3	8	9	186	279	0.533	0.107		wt	2	2	10	0.023			gras-1	2	1	13	0.023
wt	1	3	26	10	334	301	0.239	0.048		gras-1	1	3	8	10	186	280	0.107	0.021		wt	2	2	11	0.137			gras-1	2	1	14	0.182
wt	1	3	26	11	331	302	0.337	0.067		gras-1	1	3	8	11	186	278	0.213	0.043		wt	2	2	12	0.205			gras-1	2	1	15	0.125
wt	1	3	26	12	333	303	0.239	0.048		gras-1	1	3	8	12	187	282	0.44	0.088		wt	2	2	13	0.432			gras-1	2	1	16	0.046
wt	1	3	26	13	333	303	0	0		gras-1	1	3	8	13	187	280	0.213	0.043		wt	2	2	14	0.034			gras-1	2	1	17	0.239
wt	1	3	27	1	312	321	na	na		gras-1	1	3	9	2	151	272	na	na		wt	2	2	15	0.159			gras-1	2	1	18	0.011
wt	1	3	27	2	311	319	0.239	0.048		gras-1	1	3	9	3	154	274	0.385	0.077		wt	2	2	16	0.046			gras-1	2	1	19	0.023
wt	1	3	27	3	310	319	0.107	0.021		gras-1	1	3	9	4	165	268	1.337	0.267		wt	2	2	17	0.284			gras-1	2	1	20	0.228
wt	1	3	27	4	312	319	0.213	0.043		gras-1	1	3	9	5	156	267	0.966	0.193		wt	2	2	18	0.137			gras-1	2	1	21	0.137
wt	1	3	27	5	315	323	0.533	0.107		gras-1	1	3	9	6	156	267	0	0		wt	2	2	19	0.011			gras-1	2	1	22	0.011
wt	1	3	27	6	314	323	0.107	0.021		gras-1	1	3	9	7	167	261	1.337	0.267		wt	2	2	20	0.034			gras-1	2	1	23	0.626
wt	1	3	27	7	313	322	0.151	0.03		gras-1	1	3	9	8	171	261	0.427	0.085		wt	2	2	21	0.284			gras-1	2	1	24	0.046
wt	1	3	27	8	313	324	0.213	0.043		gras-1	1	3	9	9	171	262	0.107	0.021		wt	2	2	22	0.182			gras-1	2	1	25	0.205
wt	1	3	27	9	312	322	0.239	0.048		gras-1	1	3	9	10	165	262	0.64	0.128		wt	2	2	23	0.148			gras-1	2	1	26	0.023
wt	1	3	27	10	312	322	0	0		gras-1	1	3	9	11	170	267	0.754	0.151		wt	2	2	24	0.091			gras-1	2	1	27	0.011
wt	1	3	27	11	312	324	0.213	0.043		gras-1	1	3	9	12	179	267	0.96	0.192		wt	2	2	25	0.011			gras-1	2	1	28	0.182
wt	1	3	27	12	313	326	0.239	0.048		gras-1	1	3	9	13	179	267	0	0		wt	2	2	26	0.068			gras-1	2	1	29	0.273
wt	1	3	27	13	314	326	0.107	0.021		gras-1	1	3	10	2	198	238	na	na		wt	2	2	27	0.307			gras-1	2	1	30	0.137
wt	1	3	28	1	296	313	na	na		gras-1	1	3	10	3	205	245	1.056	0.211		wt	2	2	28	0.114			gras-1	2	1	31	0.284
wt	1	3	28	2	299	313	0.32	0.064		gras-1	1	3	10	4	211	236	1.154	0.231		wt	2	2	29	0.091			gras-1	2	1	32	0.023
wt	1	3	28	3	299	314	0.107	0.021		gras-1	1	3	10	5	212	240	0.44	0.088		wt	2	2	30	0.125			gras-1	2	1	33	0.011
wt	1	3	28	4	302	312	0.385	0.077		gras-1	1	3	10	6	210	243	0.385	0.077		wt	2	2	31	0.114			gras-1	2	1	34	0.205
wt	1	3	28	5	307	315	0.622	0.124		gras-1	1	3	10	7	211	243	0.107	0.021		wt	2	2	32	0.057			gras-1	2	1	35	0.171
wt	1	3	28	6	304	316	0.337	0.067		gras-1	1	3	10	8	196	245	1.615	0.323		wt	2	2	33	0.205			gras-1	2	1	36	0.239
wt	1	3	28	7	303	313	0.337	0.067		gras-1	1	3	10	9	197	248	0.337	0.067		wt	2	2	34	0.159			gras-1	2	1	37	0.74
wt	1	3	28	8	305	314	0.239	0.048		gras-1	1	3	10	10	199	248	0.213	0.043		wt	2	2	35	0.182			gras-1	2	1	38	0.046
wt	1	3	28	9	302	313	0.337	0.067		gras-1	1	3	10	11	199	246	0.213	0.043		wt	2	2	36	0.33			gras-1	2	1	39	0.216
wt	1	3	28	10	302	313	0	0		gras-1	1	3	10	12	199	254	0.854	0.171		wt	2	2	37	0.25			gras-1	2	1	40	0.057
wt	1	3	28	11	300	313	0.213	0.043		gras-1	1	3	10	13	199	254	0	0		wt	2	2	38	0.182			gras-1	2	1	41	0.478
wt	1	3	28	12	304	314	0.44	0.088		gras-1	1	3	11	2	206	266	na	na		wt	2	2	39	0.034			gras-1	2	1	42	0.023
wt	1	3	28	13	305	314	0.107	0.021		gras-1	1	3	11	3	207	271	0.544	0.109		wt	2	2	40	0.148			gras-1	2	1	43	0.057
wt	1	3	29	1	288	347	na	na		gras-1	1	3	11	4	207	267	0.427	0.085		wt	2	2	41	0.171			gras-1	2	1	44	0.125
wt	1	3	29	2	289	346	0.151	0.03		gras-1	1	3	11	5	202	266	0.544	0.109		wt	2	2	42	0.08			gras-1	2	1	45	0.262
wt	1	3	29	3	290	346	0.107	0.021		gras-1	1	3	11	6	196	269	0.716	0.143		wt	2	2	43	0.239			gras-1	2	1	46	0.023
wt	1	3	29	4	289	345	0.151	0.03		gras-1	1	3	11	7	200	267	0.477	0.095		wt	2	2	44	0.216			gras-1	2	1	47	0.148
wt	1	3	29	5	286	343	0.385	0.077		gras-1	1	3	11	8	196	273	0.769	0.154		wt	2	2	45	0.182			gras-1	2	1	48	0.011
wt	1	3	29	6	284	341	0.302	0.06		gras-1	1	3	11	9	199	281	0.912	0.182		wt	2	2	46	0.364			gras-1	2	2	1	0.046
wt	1	3	29	7	283	341	0.107	0.021		gras-1	1	3	11	10	196	272	1.012	0.202		wt	2	2	47	0.046			gras-1	2	2	2	0.114
wt	1	3	29	8	285	344	0.385	0.077		gras-1	1	3	11	11	197	277	0.544	0.109		wt	2	2	48	0.046			gras-1	2	2	3	0.296
wt	1	3	29	9	298	349	1.486	0.297		gras-1	1	3	11	12	199	278	0.239	0.048		wt	2	2	49	0.171			gras-1	2	2	4	0.057
wt	1	3	29	10	294	347	0.477	0.095		gras-1	1	3	11	13	200	281	0.337	0.067		wt	2	2	50	0.068			gras-1	2	2	5	0.046
wt	1	3	29	11	289	346	0.544	0.109		gras-1	1	3	12	2	199	305	na	na		wt	2	2	51	0.535			gras-1	2	2	6	0.137
wt	1	3	29	12	291	346	0.213	0.043		gras-1	1	3	12	3	204	308	0.622	0.124		wt	2	2	52	0.046			gras-1	2	2	7	0.114
wt	1	3	29	13	291	346	0	0		gras-1	1	3	12	4	201	307	0.337	0.067		wt	2	2	53	0.034			gras-1	2	2	8	0.08
wt	2	4	1	1	42	223	na	na		gras-1	1	3	12	5	196	306	0.544	0.109		wt	2	2	54	0.011			gras-1	2	2	9	0.114
wt	2	4	1	2	47	223	0.533	0.107		gras-1	1	3	12	6	198	304	0.302	0.06		wt	2	2	55	0.307			gras-1	2	2	10	0.125
wt	2	4	1	3	49	221	0.302	0.06		gras-1	1	3	12	7	197	309	0.544	0.109		wt	2	2	56	0.091			gras-1	2	2	11	0.08
wt	2	4	1	4	51	221	0.213	0.043		gras-1	1	3	12	8	197	315	0.64	0.128		wt	2	2	57	0.216			gras-1	2	2	12	0.228
wt	2	4	1	5	49	222	0.239	0.048		gras-1	1	3	12	9	195	311	0.477	0.095		wt	2	2	58	0.068			gras-1	2	2	13	0.046
wt	2	4	1	6	49	219	0.32	0.064		gras-1	1	3	12	10	192	314	0.453	0.091		wt	2	2	59	0.182			gras-1	2	2	14	0.193
wt	2	4	1	7	50	219	0.107	0.021		gras-1	1	3	12	11	193	318	0.44	0.088		wt	2	2	60	0.034			gras-1	2	2	15	0.046
wt	2	4	1	8	50	219	0	0		gras-1	1	3	12	12	193	319	0.107	0.021		wt	2	2	61	0.023			gras-1	2	2	16	0.148
wt	2	4	1	9	50	221	0.213	0.043		gras-1	1	3	12	13	196	321	0.385	0.077		wt	2	2	62	0.011			gras-1	2	2	17	0.41
wt	2	4	1	10	51	222	0.151	0.03		gras-1	1	3	13	2	231	308	na	na		wt	2	2	63	0.011			gras-1	2	2	18	0.148
wt	2	4	1	11	51	221	0.107	0.021		gras-1	1	3	13	3	236	321	1.486	0.297		wt	2	2	64	0.011			gras-1	2	2	19	0.58
wt	2	4	1	12	50	220	0.151	0.03		gras-1	1	3	13	4	235	321	0.107	0.021		wt	2	2	65	0.102			gras-1	2	2	20	0.205
wt	2	4	1	13	52	221	0.239	0.048		gras-1	1	3	13	5	232	318	0.453	0.091		wt	2	2	66	0.216			gras-1	2	2	21	0.216
wt	2	4	2	1	69	235	na	na		gras-1	1	3	13	6	229	318	0.32	0.064		wt	2	2	67	0.523			gras-1	2	2	22	0.444
wt	2	4	2	2	65	236	0.44	0.088		gras-1	1	3	13	7	231	315	0.385	0.077		wt	2	2	68	0.341			gras-1	2	2	23	0.148
wt	2	4	2	3	65	233	0.32	0.064		gras-1	1	3	13	8	230	311	0.44	0.088		wt	2	2	69	0.148			gras-1	2	2	24	0.171
wt	2	4	2	4	67	233	0.213	0.043		gras-1	1	3	13	9	231	314	0.337	0.067		wt	2	2	70	0.046			gras-1	2	2	25	0.114
wt	2	4	2	5	64	233	0.32	0.064		gras-1	1	3	13	10	229	319	0.575	0.115		wt	2	3	1	0.148			gras-1	2	2	26	0.159
wt	2	4	2	6	63	230	0.337	0.067		gras-1	1	3	13	11	230	316	0.337	0.067		wt	2	3	2	0.398			gras-1	2	2	27	0.057
wt	2	4	2	7	65	232	0.302	0.06		gras-1	1	3	13	12	236	309	0.984	0.197		wt	2	3	3	0.296			gras-1	2	2	28	0.193
wt	2	4	2	8	66	235	0.337	0.067		gras-1	1	3	13	13	233	309	0.32	0.064		wt	2	3	4	0.034			gras-1	2	2	29	0.08
wt	2	4	2	9	68	235	0.213	0.043		gras-1	1	4	1	1	195	186	na	na		wt	2	3	5	0.011			gras-1	2	2	30	0.046
wt	2	4	2	10	68	233	0.213	0.043		gras-1	1	4	1	2	197	189	0.385	0.077		wt	2	3	6	0.159			gras-1	2	2	31	0.08
wt	2	4	2	11	67	232	0.151	0.03		gras-1	1	4	1	3	208	185	1.249	0.25		wt	2	3	7	0.046			gras-1	2	2	32	0.023
wt	2	4	2	12	66	233	0.151	0.03		gras-1	1	4	1	4	218	185	1.067	0.213		wt	2	3	8	0.102			gras-1	2	2	33	0.068
wt	2	4	2	13	68	234	0.239	0.048		gras-1	1	4	1	5	220	188	0.385	0.077		wt	2	3	9	0.398			gras-1	2	2	34	0.478
wt	2	4	3	1	89	288	na	na		gras-1	1	4	1	6	227	187	0.754	0.151		wt	2	3	10	0.034			gras-1	2	2	35	0.182
wt	2	4	3	2	83	286	0.675	0.135		gras-1	1	4	1	7	221	182	0.833	0.167		wt	2	3	11	0.046			gras-1	2	2	36	0.046
wt	2	4	3	3	87	285	0.44	0.088		gras-1	1	4	1	8	227	184	0.675	0.135		wt	2	3	12	0.011			gras-1	2	2	37	0.239
wt	2	4	3	4	86	285	0.107	0.021		gras-1	1	4	1	9	228	177	0.754	0.151		wt	2	3	13	0.375			gras-1	2	2	38	0.057
wt	2	4	3	5	84	285	0.213	0.043		gras-1	1	4	1	10	227	180	0.337	0.067		wt	2	3	14	0.046			gras-1	2	2	39	0.25
wt	2	4	3	6	84	285	0	0		gras-1	1	4	1	11	232	182	0.575	0.115		wt	2	3	15	0.08			gras-1	2	2	40	0.535
wt	2	4	3	7	84	285	0	0		gras-1	1	4	1	12	215	179	1.842	0.368		wt	2	3	16	0.25			gras-1	2	2	41	0.057
wt	2	4	3	8	84	285	0	0		gras-1	1	4	1	13	215	180	0.107	0.021		wt	2	3	17	0.467			gras-1	2	2	42	0.182
wt	2	4	3	9	86	285	0.213	0.043		gras-1	1	4	2	1	213	211	na	na		wt	2	3	18	0.501			gras-1	2	2	43	0.307
wt	2	4	3	10	87	286	0.151	0.03		gras-1	1	4	2	2	216	210	0.337	0.067		wt	2	3	19	0.068			gras-1	2	2	44	0.034
wt	2	4	3	11	87	286	0	0		gras-1	1	4	2	3	218	216	0.675	0.135		wt	2	3	20	0.137			gras-1	2	2	45	0.319
wt	2	4	3	12	88	285	0.151	0.03		gras-1	1	4	2	4	211	213	0.813	0.163		wt	2	3	21	0.137			gras-1	2	2	46	0.046
wt	2	4	3	13	88	285	0	0		gras-1	1	4	2	5	218	213	0.747	0.149		wt	2	3	22	0.797			gras-1	2	2	47	0.216
wt	2	4	4	1	133	253	na	na		gras-1	1	4	2	6	220	211	0.302	0.06		wt	2	3	23	0.057			gras-1	2	2	48	0.08
wt	2	4	4	2	136	254	0.337	0.067		gras-1	1	4	2	7	227	207	0.86	0.172		wt	2	3	24	0.011			gras-1	2	2	49	0.102
wt	2	4	4	3	139	254	0.32	0.064		gras-1	1	4	2	8	230	203	0.533	0.107		wt	2	3	25	0.125			gras-1	2	2	50	0.034
wt	2	4	4	4	139	251	0.32	0.064		gras-1	1	4	2	9	230	203	0	0		wt	2	3	26	0.114			gras-1	2	2	51	0.091
wt	2	4	4	5	138	252	0.151	0.03		gras-1	1	4	2	10	226	202	0.44	0.088		wt	2	3	27	0.068			gras-1	2	2	52	0.125
wt	2	4	4	6	136	252	0.213	0.043		gras-1	1	4	2	11	230	201	0.44	0.088		wt	2	3	28	0.08			gras-1	2	2	53	0.046
wt	2	4	4	7	138	252	0.213	0.043		gras-1	1	4	2	12	230	201	0	0		wt	2	3	29	0.148			gras-1	2	2	54	0.08
wt	2	4	4	8	140	256	0.477	0.095		gras-1	1	4	2	13	230	201	0	0		wt	2	3	30	0.068			gras-1	2	2	55	0.091
wt	2	4	4	9	139	252	0.44	0.088		gras-1	1	4	3	1	241	190	na	na		wt	2	3	31	0.137			gras-1	2	2	56	0.08
wt	2	4	4	10	140	255	0.337	0.067		gras-1	1	4	3	2	236	192	0.575	0.115		wt	2	3	32	0.046			gras-1	2	3	1	0.034
wt	2	4	4	11	139	253	0.239	0.048		gras-1	1	4	3	3	238	190	0.302	0.06		wt	2	3	33	0.239			gras-1	2	3	2	0.341
wt	2	4	4	12	140	253	0.107	0.021		gras-1	1	4	3	4	239	190	0.107	0.021		wt	2	3	34	0.171			gras-1	2	3	3	0.125
wt	2	4	4	13	142	253	0.213	0.043		gras-1	1	4	3	5	243	195	0.683	0.137		wt	2	3	35	0.205			gras-1	2	3	4	0.193
wt	2	4	5	1	69	235	na	na		gras-1	1	4	3	6	240	194	0.337	0.067		wt	2	3	36	0.023			gras-1	2	3	5	0.114
wt	2	4	5	2	65	236	0.44	0.088		gras-1	1	4	3	7	247	194	0.747	0.149		wt	2	3	37	0.102			gras-1	2	3	6	0.011
wt	2	4	5	3	65	235	0.107	0.021		gras-1	1	4	3	8	243	191	0.533	0.107		wt	2	3	38	0.011			gras-1	2	3	7	0.239
wt	2	4	5	4	64	232	0.337	0.067		gras-1	1	4	3	9	247	191	0.427	0.085		wt	2	3	39	0.228			gras-1	2	3	8	0.023
wt	2	4	5	5	65	232	0.107	0.021		gras-1	1	4	3	10	248	191	0.107	0.021		wt	2	3	40	0.091			gras-1	2	3	9	0.011
wt	2	4	5	6	65	232	0	0		gras-1	1	4	3	11	245	188	0.453	0.091		wt	2	3	41	0.102			gras-1	2	3	10	0.046
wt	2	4	5	7	64	232	0.107	0.021		gras-1	1	4	3	12	247	192	0.477	0.095		wt	2	3	42	0.034			gras-1	2	3	11	0.023
wt	2	4	5	8	66	232	0.213	0.043		gras-1	1	4	3	13	241	191	0.649	0.13		wt	2	3	43	0.137			gras-1	2	3	12	0.091
wt	2	4	5	9	66	234	0.213	0.043		gras-1	1	4	4	1	240	158	na	na		wt	2	3	44	0.182			gras-1	2	3	13	0.364
wt	2	4	5	10	66	235	0.107	0.021		gras-1	1	4	4	2	242	159	0.239	0.048		wt	2	3	45	0.228			gras-1	2	3	14	0.375
wt	2	4	5	11	69	234	0.337	0.067		gras-1	1	4	4	3	244	165	0.675	0.135		wt	2	3	46	0.262			gras-1	2	3	15	0.034
wt	2	4	5	12	67	234	0.213	0.043		gras-1	1	4	4	4	242	161	0.477	0.095		wt	2	3	47	0.046			gras-1	2	3	16	0.023
wt	2	4	5	13	67	232	0.213	0.043		gras-1	1	4	4	5	242	161	0	0		wt	2	3	48	0.501			gras-1	2	3	17	0.137
wt	2	4	6	1	44	224	na	na		gras-1	1	4	4	6	240	161	0.213	0.043		wt	2	3	49	0.273			gras-1	2	3	18	0.205
wt	2	4	6	2	45	224	0.107	0.021		gras-1	1	4	4	7	238	168	0.777	0.155		wt	2	3	50	0.011			gras-1	2	3	19	0.228
wt	2	4	6	3	48	222	0.385	0.077		gras-1	1	4	4	8	237	165	0.337	0.067		wt	2	3	51	0.284			gras-1	2	3	20	0.205
wt	2	4	6	4	50	222	0.213	0.043		gras-1	1	4	4	9	240	164	0.337	0.067		wt	2	3	52	0.023			gras-1	2	3	21	0.159
wt	2	4	6	5	50	219	0.32	0.064		gras-1	1	4	4	10	242	161	0.385	0.077		wt	2	3	53	0.023			gras-1	2	3	22	0.046
wt	2	4	6	6	49	220	0.151	0.03		gras-1	1	4	4	11	240	161	0.213	0.043		wt	2	3	54	0.284			gras-1	2	3	23	0.228
wt	2	4	6	7	50	222	0.239	0.048		gras-1	1	4	4	12	236	166	0.683	0.137		wt	2	3	55	0.478			gras-1	2	3	24	0.114
wt	2	4	6	8	51	221	0.151	0.03		gras-1	1	4	4	13	234	166	0.213	0.043		wt	2	3	56	0.08			gras-1	2	3	25	0.046
wt	2	4	6	9	51	221	0	0		gras-1	1	4	5	1	239	219	na	na		wt	2	3	57	0.068			gras-1	2	3	26	0.091
wt	2	4	6	10	51	221	0	0		gras-1	1	4	5	2	238	223	0.44	0.088		wt	2	3	58	0.046			gras-1	2	3	27	0.011
wt	2	4	6	11	53	220	0.239	0.048		gras-1	1	4	5	3	238	221	0.213	0.043		wt	2	3	59	0.102			gras-1	2	3	28	0.057
wt	2	4	6	12	52	220	0.107	0.021		gras-1	1	4	5	4	243	221	0.533	0.107		wt	2	3	60	0.171			gras-1	2	3	29	0.034
wt	2	4	6	13	51	221	0.151	0.03		gras-1	1	4	5	5	241	223	0.302	0.06		wt	2	3	61	0.216			gras-1	2	3	30	0.023
wt	2	4	7	1	68	174	na	na		gras-1	1	4	5	6	233	220	0.912	0.182		wt	2	3	62	0.068			gras-1	2	3	31	0.034
wt	2	4	7	2	65	176	0.385	0.077		gras-1	1	4	5	7	241	219	0.86	0.172		wt	2	3	63	0.046			gras-1	2	3	32	0.08
wt	2	4	7	3	64	176	0.107	0.021		gras-1	1	4	5	8	235	218	0.649	0.13									gras-1	2	3	33	0.057
wt	2	4	7	4	63	176	0.107	0.021		gras-1	1	4	5	9	242	217	0.754	0.151									gras-1	2	3	34	0.034
wt	2	4	7	5	62	175	0.151	0.03		gras-1	1	4	5	10	244	217	0.213	0.043									gras-1	2	3	35	0.023
wt	2	4	7	6	64	174	0.239	0.048		gras-1	1	4	5	11	236	216	0.86	0.172									gras-1	2	3	36	0.068
wt	2	4	7	7	64	173	0.107	0.021		gras-1	1	4	5	12	238	216	0.213	0.043									gras-1	2	3	37	0.137
wt	2	4	7	8	63	173	0.107	0.021		gras-1	1	4	5	13	235	217	0.337	0.067									gras-1	2	4	1	0.091
wt	2	4	7	9	65	173	0.213	0.043		gras-1	1	4	6	1	227	249	na	na									gras-1	2	4	2	0.023
wt	2	4	7	10	65	173	0	0		gras-1	1	4	6	2	228	247	0.239	0.048									gras-1	2	4	3	0.398
wt	2	4	7	11	67	173	0.213	0.043		gras-1	1	4	6	3	230	250	0.385	0.077									gras-1	2	4	4	0.762
wt	2	4	7	12	69	173	0.213	0.043		gras-1	1	4	6	4	232	250	0.213	0.043									gras-1	2	4	5	0.375
wt	2	4	7	13	67	173	0.213	0.043		gras-1	1	4	6	5	227	255	0.754	0.151									gras-1	2	4	6	0.023
wt	2	4	8	1	72	140	na	na		gras-1	1	4	6	6	226	259	0.44	0.088									gras-1	2	4	7	0.387
wt	2	4	8	2	72	140	0	0		gras-1	1	4	6	7	235	257	0.984	0.197									gras-1	2	4	8	0.011
wt	2	4	8	3	71	139	0.151	0.03		gras-1	1	4	6	8	224	253	1.249	0.25									gras-1	2	4	9	0.023
wt	2	4	8	4	72	137	0.239	0.048		gras-1	1	4	6	9	230	254	0.649	0.13									gras-1	2	4	10	0.228
wt	2	4	8	5	72	137	0	0		gras-1	1	4	6	10	230	251	0.32	0.064									gras-1	2	4	11	0.137
wt	2	4	8	6	72	137	0	0		gras-1	1	4	6	11	232	251	0.213	0.043									gras-1	2	4	12	0.057
wt	2	4	8	7	72	136	0.107	0.021		gras-1	1	4	6	12	230	250	0.239	0.048									gras-1	2	4	13	0.034
wt	2	4	8	8	74	139	0.385	0.077		gras-1	1	4	6	13	240	254	1.149	0.23									gras-1	2	4	14	0.125
wt	2	4	8	9	73	139	0.107	0.021		gras-1	1	4	7	1	281	236	na	na									gras-1	2	4	15	0.091
wt	2	4	8	10	71	139	0.213	0.043		gras-1	1	4	7	2	283	234	0.302	0.06									gras-1	2	4	16	0.171
wt	2	4	8	11	74	139	0.32	0.064		gras-1	1	4	7	3	284	237	0.337	0.067									gras-1	2	4	17	0.034
wt	2	4	8	12	75	139	0.107	0.021		gras-1	1	4	7	4	281	237	0.32	0.064									gras-1	2	4	18	0.125
wt	2	4	8	13	75	139	0	0		gras-1	1	4	7	5	285	238	0.44	0.088									gras-1	2	4	19	0.273
wt	2	4	9	1	115	182	na	na		gras-1	1	4	7	6	288	233	0.622	0.124									gras-1	2	4	20	0.375
wt	2	4	9	2	118	180	0.385	0.077		gras-1	1	4	7	7	294	235	0.675	0.135									gras-1	2	4	21	0.239
wt	2	4	9	3	119	180	0.107	0.021		gras-1	1	4	7	8	285	232	1.012	0.202									gras-1	2	4	22	0.148
wt	2	4	9	4	119	178	0.213	0.043		gras-1	1	4	7	9	294	233	0.966	0.193									gras-1	2	4	23	0.33
wt	2	4	9	5	118	178	0.107	0.021		gras-1	1	4	7	10	291	233	0.32	0.064									gras-1	2	4	24	0.387
wt	2	4	9	6	118	177	0.107	0.021		gras-1	1	4	7	11	288	233	0.32	0.064									gras-1	2	4	25	0.137
wt	2	4	9	7	118	178	0.107	0.021		gras-1	1	4	7	12	291	233	0.32	0.064									gras-1	2	4	26	0.307
wt	2	4	9	8	121	179	0.337	0.067		gras-1	1	4	7	13	291	233	0	0									gras-1	2	4	27	0.33
wt	2	4	9	9	120	180	0.151	0.03		gras-1	1	4	8	1	295	208	na	na									gras-1	2	4	28	0.216
wt	2	4	9	10	120	180	0	0		gras-1	1	4	8	2	290	209	0.544	0.109									gras-1	2	4	29	0.432
wt	2	4	9	11	120	179	0.107	0.021		gras-1	1	4	8	3	288	207	0.302	0.06									gras-1	2	4	30	0.011
wt	2	4	9	12	120	178	0.107	0.021		gras-1	1	4	8	4	292	205	0.477	0.095									gras-1	2	4	31	0.091
wt	2	4	9	13	120	178	0	0		gras-1	1	4	8	5	300	207	0.88	0.176									gras-1	2	4	32	0.296
wt	2	4	10	1	135	253	na	na		gras-1	1	4	8	6	294	204	0.716	0.143									gras-1	2	4	33	0.228
wt	2	4	10	2	137	253	0.213	0.043		gras-1	1	4	8	7	295	204	0.107	0.021									gras-1	2	4	34	0.068
wt	2	4	10	3	139	253	0.213	0.043		gras-1	1	4	8	8	291	202	0.477	0.095									gras-1	2	4	35	0.205
wt	2	4	10	4	140	249	0.44	0.088		gras-1	1	4	8	9	285	200	0.675	0.135									gras-1	2	4	36	0.284
wt	2	4	10	5	140	251	0.213	0.043		gras-1	1	4	8	10	278	196	0.86	0.172									gras-1	2	4	37	0.478
wt	2	4	10	6	138	252	0.239	0.048		gras-1	1	4	8	11	275	187	1.012	0.202									gras-1	2	4	38	0.535
wt	2	4	10	7	138	252	0	0		gras-1	1	4	8	12	277	185	0.302	0.06									gras-1	2	4	39	0.011
wt	2	4	10	8	138	252	0	0		gras-1	1	4	8	13	278	189	0.44	0.088									gras-1	2	4	40	0.08
wt	2	4	10	9	140	253	0.239	0.048		gras-1	1	4	9	1	343	206	na	na									gras-1	2	4	41	0.023
wt	2	4	10	10	141	253	0.107	0.021		gras-1	1	4	9	2	337	206	0.64	0.128									gras-1	2	4	42	0.148
wt	2	4	10	11	141	253	0	0		gras-1	1	4	9	3	337	206	0	0									gras-1	2	4	43	0.307
wt	2	4	10	12	142	253	0.107	0.021		gras-1	1	4	9	4	337	206	0	0									gras-1	2	4	44	0.114
wt	2	4	10	13	141	253	0.107	0.021		gras-1	1	4	9	5	330	204	0.777	0.155									gras-1	2	4	45	0.785
wt	2	4	11	1	174	242	na	na		gras-1	1	4	9	6	319	199	1.289	0.258									gras-1	2	4	46	0.262
wt	2	4	11	2	170	244	0.477	0.095		gras-1	1	4	9	7	328	197	0.984	0.197									gras-1	2	4	47	0.41
wt	2	4	11	3	170	244	0	0		gras-1	1	4	9	8	313	195	1.615	0.323									gras-1	2	4	48	0.011
wt	2	4	11	4	170	244	0	0		gras-1	1	4	9	9	328	196	1.604	0.321									gras-1	2	4	49	0.375
wt	2	4	11	5	168	244	0.213	0.043		gras-1	1	4	9	10	314	199	1.528	0.306									gras-1	2	4	50	0.023
wt	2	4	11	6	168	242	0.213	0.043		gras-1	1	4	9	11	316	195	0.477	0.095									gras-1	2	4	51	0.114
wt	2	4	11	7	169	242	0.107	0.021		gras-1	1	4	9	12	318	196	0.239	0.048									gras-1	2	4	52	0.205
wt	2	4	11	8	170	244	0.239	0.048		gras-1	1	4	9	13	323	196	0.533	0.107									gras-1	2	4	53	0.137
wt	2	4	11	9	170	244	0	0		gras-1	1	4	10	1	339	180	na	na									gras-1	2	4	54	0.011
wt	2	4	11	10	171	243	0.151	0.03		gras-1	1	4	10	2	338	177	0.337	0.067									gras-1	2	4	55	0.273
wt	2	4	11	11	171	243	0	0		gras-1	1	4	10	3	341	173	0.533	0.107									gras-1	2	4	56	0.171
wt	2	4	11	12	173	243	0.213	0.043		gras-1	1	4	10	4	341	175	0.213	0.043									gras-1	2	4	57	0.011
wt	2	4	11	13	173	244	0.107	0.021		gras-1	1	4	10	5	341	175	0	0									gras-1	2	4	58	0.137
wt	2	4	12	1	129	188	na	na		gras-1	1	4	10	6	339	175	0.213	0.043									gras-1	2	4	59	0.114
wt	2	4	12	2	132	185	0.453	0.091		gras-1	1	4	10	7	342	174	0.337	0.067									gras-1	2	4	60	0.114
wt	2	4	12	3	134	185	0.213	0.043		gras-1	1	4	10	8	337	172	0.575	0.115									gras-1	2	4	61	0.694
wt	2	4	12	4	134	185	0	0		gras-1	1	4	10	9	342	172	0.533	0.107									gras-1	2	4	62	0.25
wt	2	4	12	5	134	183	0.213	0.043		gras-1	1	4	10	10	342	172	0	0									gras-1	2	4	63	0.944
wt	2	4	12	6	134	183	0	0		gras-1	1	4	10	11	342	172	0	0									gras-1	2	4	64	0.273
wt	2	4	12	7	134	183	0	0		gras-1	1	4	10	12	342	171	0.107	0.021									gras-1	2	4	65	0.114
wt	2	4	12	8	133	185	0.239	0.048		gras-1	1	4	10	13	343	174	0.337	0.067									gras-1	2	4	66	0.148
wt	2	4	12	9	135	185	0.213	0.043		gras-1	2	5	1	1	183	136	na	na									gras-1	2	4	67	0.057
wt	2	4	12	10	136	185	0.107	0.021		gras-1	2	5	1	2	183	144	0.854	0.171									gras-1	2	4	68	0.284
wt	2	4	12	11	136	185	0	0		gras-1	2	5	1	3	185	151	0.777	0.155									gras-1	2	4	69	0.762
wt	2	4	12	12	136	185	0	0		gras-1	2	5	1	4	183	148	0.385	0.077									gras-1	2	4	70	0.011
wt	2	4	12	13	136	184	0.107	0.021		gras-1	2	5	1	5	182	153	0.544	0.109									gras-1	2	4	71	0.102
wt	2	4	13	1	142	140	na	na		gras-1	2	5	1	6	183	148	0.544	0.109									gras-1	2	4	72	0.364
wt	2	4	13	2	146	140	0.427	0.085		gras-1	2	5	1	7	187	152	0.604	0.121									gras-1	2	4	73	0.011
wt	2	4	13	3	146	140	0	0		gras-1	2	5	1	8	183	150	0.477	0.095									gras-1	2	4	74	0.034
wt	2	4	13	4	146	140	0	0		gras-1	2	5	1	9	188	137	1.486	0.297									gras-1	2	4	75	0.08
wt	2	4	13	5	148	137	0.385	0.077		gras-1	2	5	1	10	193	137	0.533	0.107									gras-1	2	4	76	0.046
wt	2	4	13	6	148	137	0	0		gras-1	2	5	1	11	196	141	0.533	0.107									gras-1	2	4	77	0.023
wt	2	4	13	7	148	139	0.213	0.043		gras-1	2	5	1	12	191	139	0.575	0.115									gras-1	2	4	78	0.046
wt	2	4	13	8	147	139	0.107	0.021		gras-1	2	5	1	13	188	136	0.453	0.091									gras-1	2	4	79	0.057
wt	2	4	13	9	149	140	0.239	0.048		gras-1	2	5	2	1	193	134	na	na
wt	2	4	13	10	152	140	0.32	0.064		gras-1	2	5	2	2	198	136	0.575	0.115
wt	2	4	13	11	152	140	0	0		gras-1	2	5	2	3	203	136	0.533	0.107
wt	2	4	13	12	150	140	0.213	0.043		gras-1	2	5	2	4	202	133	0.337	0.067
wt	2	4	13	13	149	139	0.151	0.03		gras-1	2	5	2	5	204	136	0.385	0.077
wt	2	4	14	1	172	161	na	na		gras-1	2	5	2	6	199	134	0.575	0.115
wt	2	4	14	2	173	160	0.151	0.03		gras-1	2	5	2	7	199	136	0.213	0.043
wt	2	4	14	3	174	160	0.107	0.021		gras-1	2	5	2	8	195	133	0.533	0.107
wt	2	4	14	4	175	160	0.107	0.021		gras-1	2	5	2	9	195	133	0	0
wt	2	4	14	5	175	158	0.213	0.043		gras-1	2	5	2	10	200	132	0.544	0.109
wt	2	4	14	6	176	156	0.239	0.048		gras-1	2	5	2	11	196	131	0.44	0.088
wt	2	4	14	7	178	156	0.213	0.043		gras-1	2	5	2	12	202	136	0.833	0.167
wt	2	4	14	8	179	156	0.107	0.021		gras-1	2	5	2	13	199	134	0.385	0.077
wt	2	4	14	9	182	157	0.337	0.067		gras-1	2	5	3	1	187	144	na	na
wt	2	4	14	10	181	158	0.151	0.03		gras-1	2	5	3	2	187	143	0.107	0.021
wt	2	4	14	11	181	158	0	0		gras-1	2	5	3	3	185	148	0.575	0.115
wt	2	4	14	12	181	158	0	0		gras-1	2	5	3	4	182	142	0.716	0.143
wt	2	4	14	13	181	158	0	0		gras-1	2	5	3	5	185	147	0.622	0.124
wt	2	4	15	1	233	235	na	na		gras-1	2	5	3	6	185	141	0.64	0.128
wt	2	4	15	2	229	236	0.44	0.088		gras-1	2	5	3	7	188	146	0.622	0.124
wt	2	4	15	3	228	236	0.107	0.021		gras-1	2	5	3	8	185	142	0.533	0.107
wt	2	4	15	4	230	235	0.239	0.048		gras-1	2	5	3	9	192	143	0.754	0.151
wt	2	4	15	5	234	235	0.427	0.085		gras-1	2	5	3	10	196	143	0.427	0.085
wt	2	4	15	6	233	235	0.107	0.021		gras-1	2	5	3	11	195	140	0.337	0.067
wt	2	4	15	7	233	235	0	0		gras-1	2	5	3	12	193	142	0.302	0.06
wt	2	4	15	8	231	235	0.213	0.043		gras-1	2	5	3	13	193	135	0.747	0.149
wt	2	4	15	9	231	237	0.213	0.043		gras-1	2	5	4	1	227	148	na	na
wt	2	4	15	10	232	237	0.107	0.021		gras-1	2	5	4	2	231	145	0.533	0.107
wt	2	4	15	11	234	236	0.239	0.048		gras-1	2	5	4	3	235	145	0.427	0.085
wt	2	4	15	12	234	236	0	0		gras-1	2	5	4	4	239	146	0.44	0.088
wt	2	4	15	13	236	235	0.239	0.048		gras-1	2	5	4	5	246	152	0.984	0.197
wt	2	4	16	1	247	211	na	na		gras-1	2	5	4	6	252	161	1.154	0.231
wt	2	4	16	2	244	212	0.337	0.067		gras-1	2	5	4	7	253	165	0.44	0.088
wt	2	4	16	3	243	212	0.107	0.021		gras-1	2	5	4	8	250	164	0.337	0.067
wt	2	4	16	4	243	214	0.213	0.043		gras-1	2	5	4	9	249	162	0.239	0.048
wt	2	4	16	5	242	215	0.151	0.03		gras-1	2	5	4	10	235	148	2.113	0.423
wt	2	4	16	6	241	215	0.107	0.021		gras-1	2	5	4	11	241	146	0.675	0.135
wt	2	4	16	7	241	215	0	0		gras-1	2	5	4	12	244	150	0.533	0.107
wt	2	4	16	8	243	218	0.385	0.077		gras-1	2	5	4	13	242	150	0.213	0.043
wt	2	4	16	9	241	220	0.302	0.06		gras-1	2	5	5	1	241	155	na	na
wt	2	4	16	10	243	213	0.777	0.155		gras-1	2	5	5	2	252	160	1.289	0.258
wt	2	4	16	11	245	210	0.385	0.077		gras-1	2	5	5	3	251	155	0.544	0.109
wt	2	4	16	12	245	207	0.32	0.064		gras-1	2	5	5	4	252	160	0.544	0.109
wt	2	4	16	13	245	210	0.32	0.064		gras-1	2	5	5	5	252	161	0.107	0.021
wt	2	4	17	1	207	115	na	na		gras-1	2	5	5	6	252	163	0.213	0.043
wt	2	4	17	2	204	114	0.337	0.067		gras-1	2	5	5	7	254	164	0.239	0.048
wt	2	4	17	3	205	114	0.107	0.021		gras-1	2	5	5	8	250	165	0.44	0.088
wt	2	4	17	4	204	111	0.337	0.067		gras-1	2	5	5	9	250	159	0.64	0.128
wt	2	4	17	5	207	111	0.32	0.064		gras-1	2	5	5	10	237	147	1.888	0.378
wt	2	4	17	6	205	111	0.213	0.043		gras-1	2	5	5	11	242	170	2.511	0.502
wt	2	4	17	7	204	112	0.151	0.03		gras-1	2	5	5	12	247	169	0.544	0.109
wt	2	4	17	8	203	113	0.151	0.03		gras-1	2	5	5	13	244	170	0.337	0.067
wt	2	4	17	9	207	113	0.427	0.085		gras-1	2	5	6	1	245	144	na	na
wt	2	4	17	10	207	113	0	0		gras-1	2	5	6	2	246	140	0.44	0.088
wt	2	4	17	11	207	113	0	0		gras-1	2	5	6	3	247	139	0.151	0.03
wt	2	4	17	12	206	114	0.151	0.03		gras-1	2	5	6	4	246	136	0.337	0.067
wt	2	4	17	13	205	114	0.107	0.021		gras-1	2	5	6	5	246	144	0.854	0.171
wt	2	4	18	1	265	167	na	na		gras-1	2	5	6	6	246	145	0.107	0.021
wt	2	4	18	2	265	167	0	0		gras-1	2	5	6	7	246	146	0.107	0.021
wt	2	4	18	3	265	167	0	0		gras-1	2	5	6	8	244	143	0.385	0.077
wt	2	4	18	4	265	165	0.213	0.043		gras-1	2	5	6	9	244	138	0.533	0.107
wt	2	4	18	5	263	167	0.302	0.06		gras-1	2	5	6	10	242	138	0.213	0.043
wt	2	4	18	6	264	167	0.107	0.021		gras-1	2	5	6	11	242	142	0.427	0.085
wt	2	4	18	7	264	166	0.107	0.021		gras-1	2	5	6	12	245	147	0.622	0.124
wt	2	4	18	8	264	166	0	0		gras-1	2	5	6	13	242	137	1.114	0.223
wt	2	4	18	9	266	168	0.302	0.06		gras-1	2	5	7	1	268	126	na	na
wt	2	4	18	10	266	169	0.107	0.021		gras-1	2	5	7	2	261	123	0.813	0.163
wt	2	4	18	11	265	168	0.151	0.03		gras-1	2	5	7	3	259	129	0.675	0.135
wt	2	4	18	12	265	166	0.213	0.043		gras-1	2	5	7	4	249	121	1.366	0.273
wt	2	4	18	13	265	164	0.213	0.043		gras-1	2	5	7	5	255	126	0.833	0.167
wt	2	4	19	1	314	183	na	na		gras-1	2	5	7	6	251	126	0.427	0.085
wt	2	4	19	2	308	183	0.64	0.128		gras-1	2	5	7	7	252	131	0.544	0.109
wt	2	4	19	3	307	183	0.107	0.021		gras-1	2	5	7	8	248	132	0.44	0.088
wt	2	4	19	4	307	182	0.107	0.021		gras-1	2	5	7	9	255	126	0.984	0.197
wt	2	4	19	5	307	182	0	0		gras-1	2	5	7	10	269	126	1.494	0.299
wt	2	4	19	6	307	183	0.107	0.021		gras-1	2	5	7	11	271	129	0.385	0.077
wt	2	4	19	7	307	182	0.107	0.021		gras-1	2	5	7	12	267	129	0.427	0.085
wt	2	4	19	8	308	181	0.151	0.03		gras-1	2	5	7	13	262	128	0.544	0.109
wt	2	4	19	9	308	182	0.107	0.021		gras-1	2	5	8	1	280	151	na	na
wt	2	4	19	10	308	187	0.533	0.107		gras-1	2	5	8	2	277	150	0.337	0.067
wt	2	4	19	11	308	185	0.213	0.043		gras-1	2	5	8	3	282	144	0.833	0.167
wt	2	4	19	12	310	185	0.213	0.043		gras-1	2	5	8	4	277	141	0.622	0.124
wt	2	4	19	13	307	185	0.32	0.064		gras-1	2	5	8	5	275	154	1.403	0.281
wt	2	4	20	1	326	128	na	na		gras-1	2	5	8	6	275	154	0	0
wt	2	4	20	2	330	125	0.533	0.107		gras-1	2	5	8	7	279	154	0.427	0.085
wt	2	4	20	3	334	126	0.44	0.088		gras-1	2	5	8	8	279	148	0.64	0.128
wt	2	4	20	4	331	126	0.32	0.064		gras-1	2	5	8	9	274	146	0.575	0.115
wt	2	4	20	5	330	127	0.151	0.03		gras-1	2	5	8	10	276	151	0.575	0.115
wt	2	4	20	6	329	127	0.107	0.021		gras-1	2	5	8	11	283	152	0.754	0.151
wt	2	4	20	7	327	129	0.302	0.06		gras-1	2	5	8	12	280	150	0.385	0.077
wt	2	4	20	8	331	126	0.533	0.107		gras-1	2	5	8	13	278	153	0.385	0.077
wt	2	4	20	9	332	127	0.151	0.03		gras-1	2	5	9	1	268	173	na	na
wt	2	4	20	10	333	127	0.107	0.021		gras-1	2	5	9	2	272	174	0.44	0.088
wt	2	4	20	11	333	127	0	0		gras-1	2	5	9	3	275	175	0.337	0.067
wt	2	4	20	12	333	127	0	0		gras-1	2	5	9	4	272	168	0.813	0.163
wt	2	4	20	13	332	128	0.151	0.03		gras-1	2	5	9	5	273	171	0.337	0.067
wt	2	4	21	1	288	120	na	na		gras-1	2	5	9	6	270	172	0.337	0.067
wt	2	4	21	2	291	119	0.337	0.067		gras-1	2	5	9	7	280	172	1.067	0.213
wt	2	4	21	3	294	119	0.32	0.064		gras-1	2	5	9	8	278	168	0.477	0.095
wt	2	4	21	4	294	117	0.213	0.043		gras-1	2	5	9	9	281	169	0.337	0.067
wt	2	4	21	5	291	118	0.337	0.067		gras-1	2	5	9	10	281	166	0.32	0.064
wt	2	4	21	6	294	119	0.337	0.067		gras-1	2	5	9	11	282	166	0.107	0.021
wt	2	4	21	7	296	120	0.239	0.048		gras-1	2	5	9	12	287	173	0.918	0.184
wt	2	4	21	8	297	122	0.239	0.048		gras-1	2	5	9	13	286	173	0.107	0.021
wt	2	4	21	9	293	119	0.533	0.107		gras-1	2	5	10	1	266	177	na	na
wt	2	4	21	10	293	120	0.107	0.021		gras-1	2	5	10	2	267	170	0.754	0.151
wt	2	4	21	11	293	120	0	0		gras-1	2	5	10	3	268	178	0.86	0.172
wt	2	4	21	12	295	120	0.213	0.043		gras-1	2	5	10	4	265	179	0.337	0.067
wt	2	4	21	13	295	120	0	0		gras-1	2	5	10	5	265	182	0.32	0.064
wt	2	4	22	1	339	173	na	na		gras-1	2	5	10	6	266	192	1.072	0.214
wt	2	4	22	2	340	172	0.151	0.03		gras-1	2	5	10	7	266	195	0.32	0.064
wt	2	4	22	3	343	170	0.385	0.077		gras-1	2	5	10	8	266	195	0	0
wt	2	4	22	4	340	171	0.337	0.067		gras-1	2	5	10	9	266	196	0.107	0.021
wt	2	4	22	5	337	173	0.385	0.077		gras-1	2	5	10	10	268	196	0.213	0.043
wt	2	4	22	6	340	172	0.337	0.067		gras-1	2	5	10	11	266	197	0.239	0.048
wt	2	4	22	7	341	172	0.107	0.021		gras-1	2	5	10	12	269	197	0.32	0.064
wt	2	4	22	8	342	173	0.151	0.03		gras-1	2	5	10	13	269	198	0.107	0.021
wt	2	4	22	9	341	173	0.107	0.021		gras-1	2	5	11	1	224	197	na	na
wt	2	4	22	10	341	173	0	0		gras-1	2	5	11	2	228	198	0.44	0.088
wt	2	4	22	11	340	173	0.107	0.021		gras-1	2	5	11	3	232	195	0.533	0.107
wt	2	4	22	12	340	173	0	0		gras-1	2	5	11	4	234	194	0.239	0.048
wt	2	4	22	13	339	173	0.107	0.021		gras-1	2	5	11	5	231	193	0.337	0.067
wt	2	4	23	1	320	161	na	na		gras-1	2	5	11	6	235	192	0.44	0.088
wt	2	4	23	2	320	161	0	0		gras-1	2	5	11	7	234	194	0.239	0.048
wt	2	4	23	3	323	159	0.385	0.077		gras-1	2	5	11	8	233	193	0.151	0.03
wt	2	4	23	4	324	159	0.107	0.021		gras-1	2	5	11	9	234	193	0.107	0.021
wt	2	4	23	5	323	159	0.107	0.021		gras-1	2	5	11	10	234	190	0.32	0.064
wt	2	4	23	6	322	159	0.107	0.021		gras-1	2	5	11	11	242	188	0.88	0.176
wt	2	4	23	7	321	160	0.151	0.03		gras-1	2	5	11	12	240	193	0.575	0.115
wt	2	4	23	8	321	160	0	0		gras-1	2	5	11	13	237	191	0.385	0.077
wt	2	4	23	9	322	161	0.151	0.03		gras-1	2	5	12	1	246	194	na	na
wt	2	4	23	10	324	160	0.239	0.048		gras-1	2	5	12	2	248	194	0.213	0.043
wt	2	4	23	11	324	160	0	0		gras-1	2	5	12	3	252	199	0.683	0.137
wt	2	4	23	12	324	160	0	0		gras-1	2	5	12	4	255	199	0.32	0.064
wt	2	4	23	13	323	159	0.151	0.03		gras-1	2	5	12	5	253	195	0.477	0.095
wt	2	4	24	1	399	150	na	na		gras-1	2	5	12	6	256	201	0.716	0.143
wt	2	4	24	2	396	146	0.533	0.107		gras-1	2	5	12	7	250	195	0.905	0.181
wt	2	4	24	3	393	145	0.337	0.067		gras-1	2	5	12	8	252	191	0.477	0.095
wt	2	4	24	4	391	144	0.239	0.048		gras-1	2	5	12	9	250	192	0.239	0.048
wt	2	4	24	5	391	144	0	0		gras-1	2	5	12	10	248	190	0.302	0.06
wt	2	4	24	6	393	144	0.213	0.043		gras-1	2	5	12	11	246	188	0.302	0.06
wt	2	4	24	7	394	145	0.151	0.03		gras-1	2	5	12	12	250	195	0.86	0.172
wt	2	4	24	8	394	145	0	0		gras-1	2	5	12	13	246	193	0.477	0.095
wt	2	4	24	9	393	147	0.239	0.048		gras-1	2	5	13	1	168	242	na	na
wt	2	4	24	10	394	147	0.107	0.021		gras-1	2	5	13	2	165	247	0.622	0.124
wt	2	4	24	11	396	148	0.239	0.048		gras-1	2	5	13	3	168	241	0.716	0.143
wt	2	4	24	12	396	148	0	0		gras-1	2	5	13	4	168	241	0	0
wt	2	4	24	13	395	148	0.107	0.021		gras-1	2	5	13	5	159	247	1.154	0.231
wt	2	4	25	1	350	143	na	na		gras-1	2	5	13	6	163	245	0.477	0.095
wt	2	4	25	2	354	144	0.44	0.088		gras-1	2	5	13	7	167	244	0.44	0.088
wt	2	4	25	3	355	142	0.239	0.048		gras-1	2	5	13	8	162	246	0.575	0.115
wt	2	4	25	4	356	142	0.107	0.021		gras-1	2	5	13	9	167	240	0.833	0.167
wt	2	4	25	5	355	144	0.239	0.048		gras-1	2	5	13	10	164	246	0.716	0.143
wt	2	4	25	6	356	145	0.151	0.03		gras-1	2	5	13	11	165	250	0.44	0.088
wt	2	4	25	7	358	145	0.213	0.043		gras-1	2	5	13	12	158	251	0.754	0.151
wt	2	4	25	8	356	145	0.213	0.043		gras-1	2	5	13	13	158	255	0.427	0.085
wt	2	4	25	9	356	145	0	0		gras-1	2	5	14	1	158	258	na	na
wt	2	4	25	10	353	143	0.385	0.077		gras-1	2	5	14	2	161	265	0.813	0.163
wt	2	4	25	11	356	143	0.32	0.064		gras-1	2	5	14	3	163	270	0.575	0.115
wt	2	4	25	12	357	146	0.337	0.067		gras-1	2	5	14	4	165	266	0.477	0.095
wt	2	4	25	13	359	147	0.239	0.048		gras-1	2	5	14	5	158	264	0.777	0.155
wt	2	4	26	1	431	163	na	na		gras-1	2	5	14	6	160	262	0.302	0.06
wt	2	4	26	2	434	160	0.453	0.091		gras-1	2	5	14	7	161	265	0.337	0.067
wt	2	4	26	3	430	161	0.44	0.088		gras-1	2	5	14	8	158	256	1.012	0.202
wt	2	4	26	4	431	162	0.151	0.03		gras-1	2	5	14	9	158	258	0.213	0.043
wt	2	4	26	5	431	162	0	0		gras-1	2	5	14	10	158	260	0.213	0.043
wt	2	4	26	6	433	162	0.213	0.043		gras-1	2	5	14	11	160	267	0.777	0.155
wt	2	4	26	7	432	163	0.151	0.03		gras-1	2	5	14	12	154	262	0.833	0.167
wt	2	4	26	8	431	163	0.107	0.021		gras-1	2	5	14	13	161	270	1.134	0.227
wt	2	4	26	9	431	163	0	0		gras-1	2	5	15	1	192	258	na	na
wt	2	4	26	10	433	164	0.239	0.048		gras-1	2	5	15	2	189	258	0.32	0.064
wt	2	4	26	11	433	164	0	0		gras-1	2	5	15	3	189	259	0.107	0.021
wt	2	4	26	12	435	164	0.213	0.043		gras-1	2	5	15	4	186	259	0.32	0.064
wt	2	4	26	13	435	165	0.107	0.021		gras-1	2	5	15	5	188	260	0.239	0.048
wt	2	4	27	1	422	68	na	na		gras-1	2	5	15	6	188	263	0.32	0.064
wt	2	4	27	2	425	65	0.453	0.091		gras-1	2	5	15	7	192	260	0.533	0.107
wt	2	4	27	3	425	65	0	0		gras-1	2	5	15	8	185	253	1.056	0.211
wt	2	4	27	4	425	65	0	0		gras-1	2	5	15	9	185	251	0.213	0.043
wt	2	4	27	5	426	65	0.107	0.021		gras-1	2	5	15	10	185	251	0	0
wt	2	4	27	6	426	65	0	0		gras-1	2	5	15	11	186	254	0.337	0.067
wt	2	4	27	7	428	65	0.213	0.043		gras-1	2	5	15	12	179	254	0.747	0.149
wt	2	4	27	8	428	65	0	0		gras-1	2	5	15	13	177	253	0.239	0.048
wt	2	4	27	9	425	66	0.337	0.067		gras-1	2	5	16	1	216	283	na	na
wt	2	4	27	10	425	66	0	0		gras-1	2	5	16	2	218	284	0.239	0.048
wt	2	4	27	11	425	66	0	0		gras-1	2	5	16	3	215	283	0.337	0.067
wt	2	4	27	12	427	67	0.239	0.048		gras-1	2	5	16	4	214	279	0.44	0.088
wt	2	4	27	13	427	67	0	0		gras-1	2	5	16	5	218	281	0.477	0.095
wt	2	4	28	1	405	34	na	na		gras-1	2	5	16	6	213	282	0.544	0.109
wt	2	4	28	2	401	34	0.427	0.085		gras-1	2	5	16	7	206	285	0.813	0.163
wt	2	4	28	3	398	34	0.32	0.064		gras-1	2	5	16	8	212	285	0.64	0.128
wt	2	4	28	4	398	34	0	0		gras-1	2	5	16	9	203	284	0.966	0.193
wt	2	4	28	5	398	36	0.213	0.043		gras-1	2	5	16	10	217	279	1.586	0.317
wt	2	4	28	6	398	36	0	0		gras-1	2	5	16	11	219	282	0.385	0.077
wt	2	4	28	7	398	36	0	0		gras-1	2	5	16	12	218	282	0.107	0.021
wt	2	4	28	8	400	36	0.213	0.043		gras-1	2	5	16	13	213	279	0.622	0.124
wt	2	4	28	9	399	37	0.151	0.03		gras-1	2	5	17	1	223	257	na	na
wt	2	4	28	10	400	37	0.107	0.021		gras-1	2	5	17	2	222	252	0.544	0.109
wt	2	4	28	11	401	37	0.107	0.021		gras-1	2	5	17	3	226	255	0.533	0.107
wt	2	4	28	12	401	37	0	0		gras-1	2	5	17	4	224	252	0.385	0.077
wt	2	4	28	13	401	37	0	0		gras-1	2	5	17	5	226	253	0.239	0.048
wt	2	4	29	1	384	56	na	na		gras-1	2	5	17	6	222	250	0.533	0.107
wt	2	4	29	2	382	56	0.213	0.043		gras-1	2	5	17	7	224	252	0.302	0.06
wt	2	4	29	3	381	57	0.151	0.03		gras-1	2	5	17	8	221	251	0.337	0.067
wt	2	4	29	4	379	58	0.239	0.048		gras-1	2	5	17	9	223	251	0.213	0.043
wt	2	4	29	5	379	58	0	0		gras-1	2	5	17	10	218	251	0.533	0.107
wt	2	4	29	6	380	58	0.107	0.021		gras-1	2	5	17	11	221	251	0.32	0.064
wt	2	4	29	7	381	58	0.107	0.021		gras-1	2	5	17	12	222	257	0.649	0.13
wt	2	4	29	8	383	56	0.302	0.06		gras-1	2	5	17	13	224	258	0.239	0.048
wt	2	4	29	9	381	59	0.385	0.077		gras-1	2	5	18	1	257	254	na	na
wt	2	4	29	10	380	61	0.239	0.048		gras-1	2	5	18	2	264	256	0.777	0.155
wt	2	4	29	11	381	61	0.107	0.021		gras-1	2	5	18	3	260	262	0.769	0.154
wt	2	4	29	12	382	61	0.107	0.021		gras-1	2	5	18	4	259	258	0.44	0.088
wt	2	4	29	13	382	61	0	0		gras-1	2	5	18	5	261	261	0.385	0.077
wt	2	4	30	1	430	163	na	na		gras-1	2	5	18	6	251	265	1.149	0.23
wt	2	4	30	2	430	163	0	0		gras-1	2	5	18	7	258	265	0.747	0.149
wt	2	4	30	3	433	162	0.337	0.067		gras-1	2	5	18	8	255	266	0.337	0.067
wt	2	4	30	4	431	161	0.239	0.048		gras-1	2	5	18	9	255	266	0	0
wt	2	4	30	5	430	163	0.239	0.048		gras-1	2	5	18	10	258	264	0.385	0.077
wt	2	4	30	6	433	162	0.337	0.067		gras-1	2	5	18	11	255	265	0.337	0.067
wt	2	4	30	7	433	162	0	0		gras-1	2	5	18	12	252	265	0.32	0.064
wt	2	4	30	8	431	162	0.213	0.043		gras-1	2	5	18	13	249	265	0.32	0.064
wt	2	4	30	9	430	162	0.107	0.021		gras-1	2	5	19	1	277	223	na	na
wt	2	4	30	10	432	163	0.239	0.048		gras-1	2	5	19	2	280	224	0.337	0.067
wt	2	4	30	11	432	163	0	0		gras-1	2	5	19	3	284	224	0.427	0.085
wt	2	4	30	12	432	164	0.107	0.021		gras-1	2	5	19	4	286	220	0.477	0.095
wt	2	4	30	13	432	164	0	0		gras-1	2	5	19	5	279	225	0.918	0.184
wt	2	4	1	1	201	115	na	na		gras-1	2	5	19	6	276	228	0.453	0.091
wt	2	4	1	2	203	115	0.213	0.043		gras-1	2	5	19	7	278	227	0.239	0.048
wt	2	4	1	3	201	113	0.302	0.06		gras-1	2	5	19	8	271	236	1.217	0.243
wt	2	4	1	4	201	113	0	0		gras-1	2	5	19	9	269	231	0.575	0.115
wt	2	4	1	5	202	112	0.151	0.03		gras-1	2	5	19	10	270	232	0.151	0.03
wt	2	5	1	6	204	112	0.213	0.043		gras-1	2	5	19	11	270	230	0.213	0.043
wt	2	5	1	7	204	109	0.32	0.064		gras-1	2	5	19	12	268	236	0.675	0.135
wt	2	5	1	8	204	107	0.213	0.043		gras-1	2	5	19	13	278	222	1.836	0.367
wt	2	5	1	9	206	106	0.239	0.048		gras-1	2	5	20	1	289	253	na	na
wt	2	5	1	10	207	108	0.239	0.048		gras-1	2	5	20	2	284	255	0.575	0.115
wt	2	5	1	11	206	109	0.151	0.03		gras-1	2	5	20	3	285	254	0.151	0.03
wt	2	5	1	12	205	108	0.151	0.03		gras-1	2	5	20	4	282	248	0.716	0.143
wt	2	5	1	13	207	108	0.213	0.043		gras-1	2	5	20	5	285	252	0.533	0.107
wt	2	5	2	1	195	120	na	na		gras-1	2	5	20	6	283	250	0.302	0.06
wt	2	5	2	2	193	120	0.213	0.043		gras-1	2	5	20	7	283	256	0.64	0.128
wt	2	5	2	3	189	115	0.683	0.137		gras-1	2	5	20	8	286	253	0.453	0.091
wt	2	5	2	4	190	113	0.239	0.048		gras-1	2	5	20	9	289	249	0.533	0.107
wt	2	5	2	5	193	114	0.337	0.067		gras-1	2	5	20	10	287	249	0.213	0.043
wt	2	5	2	6	191	113	0.239	0.048		gras-1	2	5	20	11	291	250	0.44	0.088
wt	2	5	2	7	191	114	0.107	0.021		gras-1	2	5	20	12	294	248	0.385	0.077
wt	2	5	2	8	192	112	0.239	0.048		gras-1	2	5	20	13	286	250	0.88	0.176
wt	2	5	2	9	191	109	0.337	0.067		gras-1	2	5	21	1	248	275	na	na
wt	2	5	2	10	193	115	0.675	0.135		gras-1	2	5	21	2	246	275	0.213	0.043
wt	2	5	2	11	195	114	0.239	0.048		gras-1	2	5	21	3	255	274	0.966	0.193
wt	2	5	2	12	193	112	0.302	0.06		gras-1	2	5	21	4	255	274	0	0
wt	2	5	2	13	193	116	0.427	0.085		gras-1	2	5	21	5	258	274	0.32	0.064
wt	2	5	3	1	203	126	na	na		gras-1	2	5	21	6	248	276	1.088	0.218
wt	2	5	3	2	204	129	0.337	0.067		gras-1	2	5	21	7	256	278	0.88	0.176
wt	2	5	3	3	206	126	0.385	0.077		gras-1	2	5	21	8	263	281	0.813	0.163
wt	2	5	3	4	207	126	0.107	0.021		gras-1	2	5	21	9	267	285	0.604	0.121
wt	2	5	3	5	207	125	0.107	0.021		gras-1	2	5	21	10	268	290	0.544	0.109
wt	2	5	3	6	208	126	0.151	0.03		gras-1	2	5	21	11	269	295	0.544	0.109
wt	2	5	3	7	208	125	0.107	0.021		gras-1	2	5	21	12	267	293	0.302	0.06
wt	2	5	3	8	208	125	0	0		gras-1	2	5	21	13	263	290	0.533	0.107
wt	2	5	3	9	208	126	0.107	0.021		gras-1	2	5	22	1	222	309	na	na
wt	2	5	3	10	211	126	0.32	0.064		gras-1	2	5	22	2	228	310	0.649	0.13
wt	2	5	3	11	210	127	0.151	0.03		gras-1	2	5	22	3	235	311	0.754	0.151
wt	2	5	3	12	215	124	0.622	0.124		gras-1	2	5	22	4	240	314	0.622	0.124
wt	2	5	3	13	217	124	0.213	0.043		gras-1	2	5	22	5	242	319	0.575	0.115
wt	2	5	4	1	202	142	na	na		gras-1	2	5	22	6	240	313	0.675	0.135
wt	2	5	4	2	202	145	0.32	0.064		gras-1	2	5	22	7	237	312	0.337	0.067
wt	2	5	4	3	203	142	0.337	0.067		gras-1	2	5	22	8	232	309	0.622	0.124
wt	2	5	4	4	202	141	0.151	0.03		gras-1	2	5	22	9	235	309	0.32	0.064
wt	2	5	4	5	201	141	0.107	0.021		gras-1	2	5	22	10	239	312	0.533	0.107
wt	2	5	4	6	201	141	0	0		gras-1	2	5	22	11	241	314	0.302	0.06
wt	2	5	4	7	199	142	0.239	0.048		gras-1	2	5	22	12	238	313	0.337	0.067
wt	2	5	4	8	201	142	0.213	0.043		gras-1	2	5	22	13	234	312	0.44	0.088
wt	2	5	4	9	202	142	0.107	0.021		gras-1	2	5	23	1	241	325	na	na
wt	2	5	4	10	204	142	0.213	0.043		gras-1	2	5	23	2	245	323	0.477	0.095
wt	2	5	4	11	202	143	0.239	0.048		gras-1	2	5	23	3	244	325	0.239	0.048
wt	2	5	4	12	201	142	0.151	0.03		gras-1	2	5	23	4	244	321	0.427	0.085
wt	2	5	4	13	201	142	0	0		gras-1	2	5	23	5	244	325	0.427	0.085
wt	2	5	5	1	223	152	na	na		gras-1	2	5	23	6	242	327	0.302	0.06
wt	2	5	5	2	222	155	0.337	0.067		gras-1	2	5	23	7	241	327	0.107	0.021
wt	2	5	5	3	222	151	0.427	0.085		gras-1	2	5	23	8	241	322	0.533	0.107
wt	2	5	5	4	221	150	0.151	0.03		gras-1	2	5	23	9	239	326	0.477	0.095
wt	2	5	5	5	220	145	0.544	0.109		gras-1	2	5	23	10	243	322	0.604	0.121
wt	2	5	5	6	220	147	0.213	0.043		gras-1	2	5	23	11	241	317	0.575	0.115
wt	2	5	5	7	220	147	0	0		gras-1	2	5	23	12	243	332	1.615	0.323
wt	2	5	5	8	220	147	0	0		gras-1	2	5	23	13	239	334	0.477	0.095
wt	2	5	5	9	220	147	0	0		gras-1	2	5	24	1	181	348	na	na
wt	2	5	5	10	221	150	0.337	0.067		gras-1	2	5	24	2	178	350	0.385	0.077
wt	2	5	5	11	222	149	0.151	0.03		gras-1	2	5	24	3	170	343	1.134	0.227
wt	2	5	5	12	222	149	0	0		gras-1	2	5	24	4	168	337	0.675	0.135
wt	2	5	5	13	220	149	0.213	0.043		gras-1	2	5	24	5	171	345	0.912	0.182
wt	2	5	6	1	222	169	na	na		gras-1	2	5	24	6	180	350	1.099	0.22
wt	2	5	6	2	222	169	0	0		gras-1	2	5	24	7	182	352	0.302	0.06
wt	2	5	6	3	222	166	0.32	0.064		gras-1	2	5	24	8	175	347	0.918	0.184
wt	2	5	6	4	222	165	0.107	0.021		gras-1	2	5	24	9	175	342	0.533	0.107
wt	2	5	6	5	222	162	0.32	0.064		gras-1	2	5	24	10	176	345	0.337	0.067
wt	2	5	6	6	220	160	0.302	0.06		gras-1	2	5	24	11	185	352	1.217	0.243
wt	2	5	6	7	219	163	0.337	0.067		gras-1	2	5	24	12	188	352	0.32	0.064
wt	2	5	6	8	220	161	0.239	0.048		gras-1	2	5	24	13	180	349	0.912	0.182
wt	2	5	6	9	219	164	0.337	0.067		gras-1	2	5	25	1	217	373	na	na
wt	2	5	6	10	221	161	0.385	0.077		gras-1	2	5	25	2	220	373	0.32	0.064
wt	2	5	6	11	221	163	0.213	0.043		gras-1	2	5	25	3	221	373	0.107	0.021
wt	2	5	6	12	221	159	0.427	0.085		gras-1	2	5	25	4	218	365	0.912	0.182
wt	2	5	6	13	222	162	0.337	0.067		gras-1	2	5	25	5	222	369	0.604	0.121
wt	2	5	7	1	208	168	na	na		gras-1	2	5	25	6	225	370	0.337	0.067
wt	2	5	7	2	209	171	0.337	0.067		gras-1	2	5	25	7	222	374	0.533	0.107
wt	2	5	7	3	209	165	0.64	0.128		gras-1	2	5	25	8	210	367	1.482	0.296
wt	2	5	7	4	210	164	0.151	0.03		gras-1	2	5	25	9	202	363	0.954	0.191
wt	2	5	7	5	210	165	0.107	0.021		gras-1	2	5	25	10	202	359	0.427	0.085
wt	2	5	7	6	209	165	0.107	0.021		gras-1	2	5	25	11	205	363	0.533	0.107
wt	2	5	7	7	209	165	0	0		gras-1	2	5	25	12	208	363	0.32	0.064
wt	2	5	7	8	201	170	1.007	0.201		gras-1	2	5	25	13	206	358	0.575	0.115
wt	2	5	7	9	199	171	0.239	0.048		gras-1	2	5	26	1	271	391	na	na
wt	2	5	7	10	200	174	0.337	0.067		gras-1	2	5	26	2	272	389	0.239	0.048
wt	2	5	7	11	198	175	0.239	0.048		gras-1	2	5	26	3	267	389	0.533	0.107
wt	2	5	7	12	198	173	0.213	0.043		gras-1	2	5	26	4	270	382	0.813	0.163
wt	2	5	7	13	198	175	0.213	0.043		gras-1	2	5	26	5	273	388	0.716	0.143
wt	2	5	8	1	269	150	na	na		gras-1	2	5	26	6	268	387	0.544	0.109
wt	2	5	8	2	270	150	0.107	0.021		gras-1	2	5	26	7	279	387	1.174	0.235
wt	2	5	8	3	269	146	0.44	0.088		gras-1	2	5	26	8	268	387	1.174	0.235
wt	2	5	8	4	269	146	0	0		gras-1	2	5	26	9	274	380	0.984	0.197
wt	2	5	8	5	269	146	0	0		gras-1	2	5	26	10	278	380	0.427	0.085
wt	2	5	8	6	269	146	0	0		gras-1	2	5	26	11	281	382	0.385	0.077
wt	2	5	8	7	269	146	0	0		gras-1	2	5	26	12	274	384	0.777	0.155
wt	2	5	8	8	266	147	0.337	0.067		gras-1	2	5	26	13	272	380	0.477	0.095
wt	2	5	8	9	269	145	0.385	0.077		gras-1	2	6	1	1	73	384	na	na
wt	2	5	8	10	270	144	0.151	0.03		gras-1	2	6	1	2	70	387	0.453	0.091
wt	2	5	8	11	270	146	0.213	0.043		gras-1	2	6	1	3	70	386	0.107	0.021
wt	2	5	8	12	271	147	0.151	0.03		gras-1	2	6	1	4	68	387	0.239	0.048
wt	2	5	8	13	267	149	0.477	0.095		gras-1	2	6	1	5	69	383	0.44	0.088
wt	2	5	9	1	256	161	na	na		gras-1	2	6	1	6	70	385	0.239	0.048
wt	2	5	9	2	254	161	0.213	0.043		gras-1	2	6	1	7	67	388	0.453	0.091
wt	2	5	9	3	254	156	0.533	0.107		gras-1	2	6	1	8	67	388	0	0
wt	2	5	9	4	254	156	0	0		gras-1	2	6	1	9	70	389	0.337	0.067
wt	2	5	9	5	255	156	0.107	0.021		gras-1	2	6	1	10	66	388	0.44	0.088
wt	2	5	9	6	256	158	0.239	0.048		gras-1	2	6	1	11	68	388	0.213	0.043
wt	2	5	9	7	255	158	0.107	0.021		gras-1	2	6	1	12	67	392	0.44	0.088
wt	2	5	9	8	254	158	0.107	0.021		gras-1	2	6	1	13	67	389	0.32	0.064
wt	2	5	9	9	252	158	0.213	0.043		gras-1	2	6	2	1	66	396	na	na
wt	2	5	9	10	254	158	0.213	0.043		gras-1	2	6	2	2	64	396	0.213	0.043
wt	2	5	9	11	255	158	0.107	0.021		gras-1	2	6	2	3	65	393	0.337	0.067
wt	2	5	9	12	256	159	0.151	0.03		gras-1	2	6	2	4	63	394	0.239	0.048
wt	2	5	9	13	258	159	0.213	0.043		gras-1	2	6	2	5	59	392	0.477	0.095
wt	2	5	10	1	231	174	na	na		gras-1	2	6	2	6	58	398	0.649	0.13
wt	2	5	10	2	231	175	0.107	0.021		gras-1	2	6	2	7	58	402	0.427	0.085
wt	2	5	10	3	232	165	1.072	0.214		gras-1	2	6	2	8	54	401	0.44	0.088
wt	2	5	10	4	237	164	0.544	0.109		gras-1	2	6	2	9	54	401	0	0
wt	2	5	10	5	238	163	0.151	0.03		gras-1	2	6	2	10	51	400	0.337	0.067
wt	2	5	10	6	240	164	0.239	0.048		gras-1	2	6	2	11	50	397	0.337	0.067
wt	2	5	10	7	237	163	0.337	0.067		gras-1	2	6	2	12	52	400	0.385	0.077
wt	2	5	10	8	239	163	0.213	0.043		gras-1	2	6	2	13	55	400	0.32	0.064
wt	2	5	10	9	240	165	0.239	0.048		gras-1	2	6	3	1	102	378	na	na
wt	2	5	10	10	241	165	0.107	0.021		gras-1	2	6	3	2	99	378	0.32	0.064
wt	2	5	10	11	243	165	0.213	0.043		gras-1	2	6	3	3	102	377	0.337	0.067
wt	2	5	10	12	244	164	0.151	0.03		gras-1	2	6	3	4	99	378	0.337	0.067
wt	2	5	10	13	242	164	0.213	0.043		gras-1	2	6	3	5	100	379	0.151	0.03
wt	2	5	11	1	244	172	na	na		gras-1	2	6	3	6	101	376	0.337	0.067
wt	2	5	11	2	245	169	0.337	0.067		gras-1	2	6	3	7	103	381	0.575	0.115
wt	2	5	11	3	243	167	0.302	0.06		gras-1	2	6	3	8	102	379	0.239	0.048
wt	2	5	11	4	242	174	0.754	0.151		gras-1	2	6	3	9	100	379	0.213	0.043
wt	2	5	11	5	238	175	0.44	0.088		gras-1	2	6	3	10	96	376	0.533	0.107
wt	2	5	11	6	231	175	0.747	0.149		gras-1	2	6	3	11	101	376	0.533	0.107
wt	2	5	11	7	230	177	0.239	0.048		gras-1	2	6	3	12	98	378	0.385	0.077
wt	2	5	11	8	229	175	0.239	0.048		gras-1	2	6	3	13	100	375	0.385	0.077
wt	2	5	11	9	230	172	0.337	0.067		gras-1	2	6	4	1	105	408	na	na
wt	2	5	11	10	233	172	0.32	0.064		gras-1	2	6	4	2	104	407	0.151	0.03
wt	2	5	11	11	235	172	0.213	0.043		gras-1	2	6	4	3	102	406	0.239	0.048
wt	2	5	11	12	235	172	0	0		gras-1	2	6	4	4	104	406	0.213	0.043
wt	2	5	11	13	237	168	0.477	0.095		gras-1	2	6	4	5	102	406	0.213	0.043
wt	2	5	12	1	308	166	na	na		gras-1	2	6	4	6	99	409	0.453	0.091
wt	2	5	12	2	309	168	0.239	0.048		gras-1	2	6	4	7	106	413	0.86	0.172
wt	2	5	12	3	309	165	0.32	0.064		gras-1	2	6	4	8	98	414	0.86	0.172
wt	2	5	12	4	308	163	0.239	0.048		gras-1	2	6	4	9	99	412	0.239	0.048
wt	2	5	12	5	308	161	0.213	0.043		gras-1	2	6	4	10	96	412	0.32	0.064
wt	2	5	12	6	308	162	0.107	0.021		gras-1	2	6	4	11	102	412	0.64	0.128
wt	2	5	12	7	306	164	0.302	0.06		gras-1	2	6	4	12	100	412	0.213	0.043
wt	2	5	12	8	305	164	0.107	0.021		gras-1	2	6	4	13	101	413	0.151	0.03
wt	2	5	12	9	303	161	0.385	0.077		gras-1	2	6	5	1	84	335	na	na
wt	2	5	12	10	305	161	0.213	0.043		gras-1	2	6	5	2	82	333	0.302	0.06
wt	2	5	12	11	306	164	0.337	0.067		gras-1	2	6	5	3	83	332	0.151	0.03
wt	2	5	12	12	305	165	0.151	0.03		gras-1	2	6	5	4	82	331	0.151	0.03
wt	2	5	12	13	303	165	0.213	0.043		gras-1	2	6	5	5	79	332	0.337	0.067
wt	2	5	13	1	227	207	na	na		gras-1	2	6	5	6	82	332	0.32	0.064
wt	2	5	13	2	227	205	0.213	0.043		gras-1	2	6	5	7	85	333	0.337	0.067
wt	2	5	13	3	226	205	0.107	0.021		gras-1	2	6	5	8	81	334	0.44	0.088
wt	2	5	13	4	228	204	0.239	0.048		gras-1	2	6	5	9	78	333	0.337	0.067
wt	2	5	13	5	228	202	0.213	0.043		gras-1	2	6	5	10	81	331	0.385	0.077
wt	2	5	13	6	227	198	0.44	0.088		gras-1	2	6	5	11	84	333	0.385	0.077
wt	2	5	13	7	229	200	0.302	0.06		gras-1	2	6	5	12	80	334	0.44	0.088
wt	2	5	13	8	223	203	0.716	0.143		gras-1	2	6	5	13	83	334	0.32	0.064
wt	2	5	13	9	224	202	0.151	0.03		gras-1	2	6	6	1	74	298	na	na
wt	2	5	13	10	226	202	0.213	0.043		gras-1	2	6	6	2	72	300	0.302	0.06
wt	2	5	13	11	228	206	0.477	0.095		gras-1	2	6	6	3	75	301	0.337	0.067
wt	2	5	13	12	230	206	0.213	0.043		gras-1	2	6	6	4	73	300	0.239	0.048
wt	2	5	13	13	227	205	0.337	0.067		gras-1	2	6	6	5	73	298	0.213	0.043
wt	2	5	14	1	238	203	na	na		gras-1	2	6	6	6	72	297	0.151	0.03
wt	2	5	14	2	240	203	0.213	0.043		gras-1	2	6	6	7	75	300	0.453	0.091
wt	2	5	14	3	240	201	0.213	0.043		gras-1	2	6	6	8	71	302	0.477	0.095
wt	2	5	14	4	240	200	0.107	0.021		gras-1	2	6	6	9	75	303	0.44	0.088
wt	2	5	14	5	243	198	0.385	0.077		gras-1	2	6	6	10	73	304	0.239	0.048
wt	2	5	14	6	247	198	0.427	0.085		gras-1	2	6	6	11	73	301	0.32	0.064
wt	2	5	14	7	248	197	0.151	0.03		gras-1	2	6	6	12	73	304	0.32	0.064
wt	2	5	14	8	247	197	0.107	0.021		gras-1	2	6	6	13	71	303	0.239	0.048
wt	2	5	14	9	245	196	0.239	0.048		gras-1	2	6	7	1	81	321	na	na
wt	2	5	14	10	245	196	0	0		gras-1	2	6	7	2	80	321	0.107	0.021
wt	2	5	14	11	246	198	0.239	0.048		gras-1	2	6	7	3	82	318	0.385	0.077
wt	2	5	14	12	248	198	0.213	0.043		gras-1	2	6	7	4	77	319	0.544	0.109
wt	2	5	14	13	246	197	0.239	0.048		gras-1	2	6	7	5	78	316	0.337	0.067
wt	2	5	15	1	259	214	na	na		gras-1	2	6	7	6	78	318	0.213	0.043
wt	2	5	15	2	258	214	0.107	0.021		gras-1	2	6	7	7	78	318	0	0
wt	2	5	15	3	258	210	0.427	0.085		gras-1	2	6	7	8	76	322	0.477	0.095
wt	2	5	15	4	256	208	0.302	0.06		gras-1	2	6	7	9	77	318	0.44	0.088
wt	2	5	15	5	258	209	0.239	0.048		gras-1	2	6	7	10	80	319	0.337	0.067
wt	2	5	15	6	259	209	0.107	0.021		gras-1	2	6	7	11	77	317	0.385	0.077
wt	2	5	15	7	259	211	0.213	0.043		gras-1	2	6	7	12	78	324	0.754	0.151
wt	2	5	15	8	258	213	0.239	0.048		gras-1	2	6	7	13	78	317	0.747	0.149
wt	2	5	15	9	257	213	0.107	0.021		gras-1	2	6	8	1	100	301	na	na
wt	2	5	15	10	257	213	0	0		gras-1	2	6	8	2	98	302	0.239	0.048
wt	2	5	15	11	259	213	0.213	0.043		gras-1	2	6	8	3	97	301	0.151	0.03
wt	2	5	15	12	260	213	0.107	0.021		gras-1	2	6	8	4	94	301	0.32	0.064
wt	2	5	15	13	259	213	0.107	0.021		gras-1	2	6	8	5	97	302	0.337	0.067
wt	2	5	16	1	229	223	na	na		gras-1	2	6	8	6	98	303	0.151	0.03
wt	2	5	16	2	230	223	0.107	0.021		gras-1	2	6	8	7	98	305	0.213	0.043
wt	2	5	16	3	232	220	0.385	0.077		gras-1	2	6	8	8	98	304	0.107	0.021
wt	2	5	16	4	232	220	0	0		gras-1	2	6	8	9	101	304	0.32	0.064
wt	2	5	16	5	232	220	0	0		gras-1	2	6	8	10	101	304	0	0
wt	2	5	16	6	232	221	0.107	0.021		gras-1	2	6	8	11	98	303	0.337	0.067
wt	2	5	16	7	232	221	0	0		gras-1	2	6	8	12	95	301	0.385	0.077
wt	2	5	16	8	230	221	0.213	0.043		gras-1	2	6	8	13	100	302	0.544	0.109
wt	2	5	16	9	232	221	0.213	0.043		gras-1	2	6	9	1	105	356	na	na
wt	2	5	16	10	234	222	0.239	0.048		gras-1	2	6	9	2	107	365	0.984	0.197
wt	2	5	16	11	234	223	0.107	0.021		gras-1	2	6	9	3	111	367	0.477	0.095
wt	2	5	16	12	234	227	0.427	0.085		gras-1	2	6	9	4	107	368	0.44	0.088
wt	2	5	16	13	236	228	0.239	0.048		gras-1	2	6	9	5	108	365	0.337	0.067
wt	2	5	17	1	267	238	na	na		gras-1	2	6	9	6	109	368	0.337	0.067
wt	2	5	17	2	267	239	0.107	0.021		gras-1	2	6	9	7	109	368	0	0
wt	2	5	17	3	269	238	0.239	0.048		gras-1	2	6	9	8	111	373	0.575	0.115
wt	2	5	17	4	266	234	0.533	0.107		gras-1	2	6	9	9	107	368	0.683	0.137
wt	2	5	17	5	265	235	0.151	0.03		gras-1	2	6	9	10	115	372	0.954	0.191
wt	2	5	17	6	262	236	0.337	0.067		gras-1	2	6	9	11	111	370	0.477	0.095
wt	2	5	17	7	266	235	0.44	0.088		gras-1	2	6	9	12	115	371	0.44	0.088
wt	2	5	17	8	263	237	0.385	0.077		gras-1	2	6	9	13	110	372	0.544	0.109
wt	2	5	17	9	258	248	1.289	0.258		gras-1	2	6	10	1	101	355	na	na
wt	2	5	17	10	260	254	0.675	0.135		gras-1	2	6	10	2	105	364	1.051	0.21
wt	2	5	17	11	262	254	0.213	0.043		gras-1	2	6	10	3	106	355	0.966	0.193
wt	2	5	17	12	264	254	0.213	0.043		gras-1	2	6	10	4	104	357	0.302	0.06
wt	2	5	17	13	260	257	0.533	0.107		gras-1	2	6	10	5	102	361	0.477	0.095
wt	2	5	18	1	272	247	na	na		gras-1	2	6	10	6	106	355	0.769	0.154
wt	2	5	18	2	272	247	0	0		gras-1	2	6	10	7	105	361	0.649	0.13
wt	2	5	18	3	272	246	0.107	0.021		gras-1	2	6	10	8	101	359	0.477	0.095
wt	2	5	18	4	272	244	0.213	0.043		gras-1	2	6	10	9	104	360	0.337	0.067
wt	2	5	18	5	273	242	0.239	0.048		gras-1	2	6	10	10	103	363	0.337	0.067
wt	2	5	18	6	273	240	0.213	0.043		gras-1	2	6	10	11	106	364	0.337	0.067
wt	2	5	18	7	274	240	0.107	0.021		gras-1	2	6	10	12	103	363	0.337	0.067
wt	2	5	18	8	272	241	0.239	0.048		gras-1	2	6	10	13	107	365	0.477	0.095
wt	2	5	18	9	270	240	0.239	0.048		gras-1	2	6	11	1	131	357	na	na
wt	2	5	18	10	271	240	0.107	0.021		gras-1	2	6	11	2	130	352	0.544	0.109
wt	2	5	18	11	273	240	0.213	0.043		gras-1	2	6	11	3	131	355	0.337	0.067
wt	2	5	18	12	273	240	0	0		gras-1	2	6	11	4	131	351	0.427	0.085
wt	2	5	18	13	272	240	0.107	0.021		gras-1	2	6	11	5	133	354	0.385	0.077
wt	2	5	19	1	323	241	na	na		gras-1	2	6	11	6	129	351	0.533	0.107
wt	2	5	19	2	326	242	0.337	0.067		gras-1	2	6	11	7	134	352	0.544	0.109
wt	2	5	19	3	325	240	0.239	0.048		gras-1	2	6	11	8	130	354	0.477	0.095
wt	2	5	19	4	325	240	0	0		gras-1	2	6	11	9	135	354	0.533	0.107
wt	2	5	19	5	325	239	0.107	0.021		gras-1	2	6	11	10	132	353	0.337	0.067
wt	2	5	19	6	323	237	0.302	0.06		gras-1	2	6	11	11	133	356	0.337	0.067
wt	2	5	19	7	322	238	0.151	0.03		gras-1	2	6	11	12	136	354	0.385	0.077
wt	2	5	19	8	323	238	0.107	0.021		gras-1	2	6	11	13	135	356	0.239	0.048
wt	2	5	19	9	323	239	0.107	0.021		gras-1	2	6	12	1	133	371	na	na
wt	2	5	19	10	318	240	0.544	0.109		gras-1	2	6	12	2	129	372	0.44	0.088
wt	2	5	19	11	315	243	0.453	0.091		gras-1	2	6	12	3	134	370	0.575	0.115
wt	2	5	19	12	313	242	0.239	0.048		gras-1	2	6	12	4	130	371	0.44	0.088
wt	2	5	19	13	313	242	0	0		gras-1	2	6	12	5	126	371	0.427	0.085
wt	2	5	20	1	293	254	na	na		gras-1	2	6	12	6	127	370	0.151	0.03
wt	2	5	20	2	291	257	0.385	0.077		gras-1	2	6	12	7	131	374	0.604	0.121
wt	2	5	20	3	291	253	0.427	0.085		gras-1	2	6	12	8	127	372	0.477	0.095
wt	2	5	20	4	291	253	0	0		gras-1	2	6	12	9	123	374	0.477	0.095
wt	2	5	20	5	293	253	0.213	0.043		gras-1	2	6	12	10	115	374	0.854	0.171
wt	2	5	20	6	293	254	0.107	0.021		gras-1	2	6	12	11	117	375	0.239	0.048
wt	2	5	20	7	293	254	0	0		gras-1	2	6	12	12	119	375	0.213	0.043
wt	2	5	20	8	293	255	0.107	0.021		gras-1	2	6	12	13	117	375	0.213	0.043
wt	2	5	20	9	293	255	0	0		gras-1	2	6	13	1	137	378	na	na
wt	2	5	20	10	296	256	0.337	0.067		gras-1	2	6	13	2	137	378	0	0
wt	2	5	20	11	298	257	0.239	0.048		gras-1	2	6	13	3	133	377	0.44	0.088
wt	2	5	20	12	297	258	0.151	0.03		gras-1	2	6	13	4	130	378	0.337	0.067
wt	2	5	20	13	297	258	0	0		gras-1	2	6	13	5	128	379	0.239	0.048
wt	2	5	21	1	286	253	na	na		gras-1	2	6	13	6	131	378	0.337	0.067
wt	2	5	21	2	286	254	0.107	0.021		gras-1	2	6	13	7	134	380	0.385	0.077
wt	2	5	21	3	286	253	0.107	0.021		gras-1	2	6	13	8	129	380	0.533	0.107
wt	2	5	21	4	287	252	0.151	0.03		gras-1	2	6	13	9	135	379	0.649	0.13
wt	2	5	21	5	285	253	0.239	0.048		gras-1	2	6	13	10	134	376	0.337	0.067
wt	2	5	21	6	284	253	0.107	0.021		gras-1	2	6	13	11	137	378	0.385	0.077
wt	2	5	21	7	287	253	0.32	0.064		gras-1	2	6	13	12	134	377	0.337	0.067
wt	2	5	21	8	286	253	0.107	0.021		gras-1	2	6	13	13	137	378	0.337	0.067
wt	2	5	21	9	284	253	0.213	0.043		gras-1	2	6	14	1	144	390	na	na
wt	2	5	21	10	284	253	0	0		gras-1	2	6	14	2	145	392	0.239	0.048
wt	2	5	21	11	288	254	0.44	0.088		gras-1	2	6	14	3	144	392	0.107	0.021
wt	2	5	21	12	287	256	0.239	0.048		gras-1	2	6	14	4	142	389	0.385	0.077
wt	2	5	21	13	287	256	0	0		gras-1	2	6	14	5	143	393	0.44	0.088
wt	2	5	22	1	245	282	na	na		gras-1	2	6	14	6	141	392	0.239	0.048
wt	2	5	22	2	244	283	0.151	0.03		gras-1	2	6	14	7	145	393	0.44	0.088
wt	2	5	22	3	243	280	0.337	0.067		gras-1	2	6	14	8	142	394	0.337	0.067
wt	2	5	22	4	245	279	0.239	0.048		gras-1	2	6	14	9	142	393	0.107	0.021
wt	2	5	22	5	244	279	0.107	0.021		gras-1	2	6	14	10	142	393	0	0
wt	2	5	22	6	244	279	0	0		gras-1	2	6	14	11	143	393	0.107	0.021
wt	2	5	22	7	243	279	0.107	0.021		gras-1	2	6	14	12	139	390	0.533	0.107
wt	2	5	22	8	243	279	0	0		gras-1	2	6	14	13	137	389	0.239	0.048
wt	2	5	22	9	243	279	0	0		gras-1	2	6	15	1	148	419	na	na
wt	2	5	22	10	245	279	0.213	0.043		gras-1	2	6	15	2	143	418	0.544	0.109
wt	2	5	22	11	243	282	0.385	0.077		gras-1	2	6	15	3	145	418	0.213	0.043
wt	2	5	22	12	245	281	0.239	0.048		gras-1	2	6	15	4	141	415	0.533	0.107
wt	2	5	22	13	246	279	0.239	0.048		gras-1	2	6	15	5	142	420	0.544	0.109
wt	2	5	23	1	263	287	na	na		gras-1	2	6	15	6	145	416	0.533	0.107
wt	2	5	23	2	263	288	0.107	0.021		gras-1	2	6	15	7	145	416	0	0
wt	2	5	23	3	265	285	0.385	0.077		gras-1	2	6	15	8	141	419	0.533	0.107
wt	2	5	23	4	268	286	0.337	0.067		gras-1	2	6	15	9	137	420	0.44	0.088
wt	2	5	23	5	267	286	0.107	0.021		gras-1	2	6	15	10	143	417	0.716	0.143
wt	2	5	23	6	266	287	0.151	0.03		gras-1	2	6	15	11	143	419	0.213	0.043
wt	2	5	23	7	266	286	0.107	0.021		gras-1	2	6	15	12	138	421	0.575	0.115
wt	2	5	23	8	268	285	0.239	0.048		gras-1	2	6	15	13	143	418	0.622	0.124
wt	2	5	23	9	267	284	0.151	0.03		gras-1	2	6	16	1	160	368	na	na
wt	2	5	23	10	266	286	0.239	0.048		gras-1	2	6	16	2	154	369	0.649	0.13
wt	2	5	23	11	267	289	0.337	0.067		gras-1	2	6	16	3	159	368	0.544	0.109
wt	2	5	23	12	268	286	0.337	0.067		gras-1	2	6	16	4	161	368	0.213	0.043
wt	2	5	23	13	268	288	0.213	0.043		gras-1	2	6	16	5	159	370	0.302	0.06
wt	2	5	24	1	266	302	na	na		gras-1	2	6	16	6	160	370	0.107	0.021
wt	2	5	24	2	266	305	0.32	0.064		gras-1	2	6	16	7	163	371	0.337	0.067
wt	2	5	24	3	266	301	0.427	0.085		gras-1	2	6	16	8	163	370	0.107	0.021
wt	2	5	24	4	266	301	0	0		gras-1	2	6	16	9	165	370	0.213	0.043
wt	2	5	24	5	266	301	0	0		gras-1	2	6	16	10	165	369	0.107	0.021
wt	2	5	24	6	266	301	0	0		gras-1	2	6	16	11	166	370	0.151	0.03
wt	2	5	24	7	265	301	0.107	0.021		gras-1	2	6	16	12	164	368	0.302	0.06
wt	2	5	24	8	263	302	0.239	0.048		gras-1	2	6	16	13	164	370	0.213	0.043
wt	2	5	24	9	263	301	0.107	0.021		gras-1	2	6	17	1	150	358	na	na
wt	2	5	24	10	265	300	0.239	0.048		gras-1	2	6	17	2	149	361	0.337	0.067
wt	2	5	24	11	267	299	0.239	0.048		gras-1	2	6	17	3	151	360	0.239	0.048
wt	2	5	24	12	267	303	0.427	0.085		gras-1	2	6	17	4	148	360	0.32	0.064
wt	2	5	24	13	267	302	0.107	0.021		gras-1	2	6	17	5	149	362	0.239	0.048
wt	2	5	25	1	279	305	na	na		gras-1	2	6	17	6	152	365	0.453	0.091
wt	2	5	25	2	281	306	0.239	0.048		gras-1	2	6	17	7	156	367	0.477	0.095
wt	2	5	25	3	280	304	0.239	0.048		gras-1	2	6	17	8	156	369	0.213	0.043
wt	2	5	25	4	283	309	0.622	0.124		gras-1	2	6	17	9	158	372	0.385	0.077
wt	2	5	25	5	284	310	0.151	0.03		gras-1	2	6	17	10	155	368	0.533	0.107
wt	2	5	25	6	284	312	0.213	0.043		gras-1	2	6	17	11	153	368	0.213	0.043
wt	2	5	25	7	284	312	0	0		gras-1	2	6	17	12	152	367	0.151	0.03
wt	2	5	25	8	282	312	0.213	0.043		gras-1	2	6	17	13	152	365	0.213	0.043
wt	2	5	25	9	282	312	0	0		gras-1	2	6	18	1	182	359	na	na
wt	2	5	25	10	285	312	0.32	0.064		gras-1	2	6	18	2	181	357	0.239	0.048
wt	2	5	25	11	285	314	0.213	0.043		gras-1	2	6	18	3	180	355	0.239	0.048
wt	2	5	25	12	283	312	0.302	0.06		gras-1	2	6	18	4	178	362	0.777	0.155
wt	2	5	25	13	284	314	0.239	0.048		gras-1	2	6	18	5	176	367	0.575	0.115
wt	2	5	26	1	286	301	na	na		gras-1	2	6	18	6	172	368	0.44	0.088
wt	2	5	26	2	282	302	0.44	0.088		gras-1	2	6	18	7	167	365	0.622	0.124
wt	2	5	26	3	285	299	0.453	0.091		gras-1	2	6	18	8	165	367	0.302	0.06
wt	2	5	26	4	282	298	0.337	0.067		gras-1	2	6	18	9	165	365	0.213	0.043
wt	2	5	26	5	282	298	0	0		gras-1	2	6	18	10	173	362	0.912	0.182
wt	2	5	26	6	283	300	0.239	0.048		gras-1	2	6	18	11	171	366	0.477	0.095
wt	2	5	26	7	283	298	0.213	0.043		gras-1	2	6	18	12	176	365	0.544	0.109
wt	2	5	26	8	283	296	0.213	0.043		gras-1	2	6	18	13	170	365	0.64	0.128
wt	2	5	26	9	282	298	0.239	0.048		gras-1	2	6	19	1	151	347	na	na
wt	2	5	26	10	284	300	0.302	0.06		gras-1	2	6	19	2	152	345	0.239	0.048
wt	2	5	26	11	284	301	0.107	0.021		gras-1	2	6	19	3	153	343	0.239	0.048
wt	2	5	26	12	283	301	0.107	0.021		gras-1	2	6	19	4	150	344	0.337	0.067
wt	2	5	26	13	283	300	0.107	0.021		gras-1	2	6	19	5	150	341	0.32	0.064
wt	2	5	27	1	281	316	na	na		gras-1	2	6	19	6	154	340	0.44	0.088
wt	2	5	27	2	284	318	0.385	0.077		gras-1	2	6	19	7	160	345	0.833	0.167
wt	2	5	27	3	282	317	0.239	0.048		gras-1	2	6	19	8	155	346	0.544	0.109
wt	2	5	27	4	280	315	0.302	0.06		gras-1	2	6	19	9	156	348	0.239	0.048
wt	2	5	27	5	281	315	0.107	0.021		gras-1	2	6	19	10	155	342	0.649	0.13
wt	2	5	27	6	282	316	0.151	0.03		gras-1	2	6	19	11	156	345	0.337	0.067
wt	2	5	27	7	283	317	0.151	0.03		gras-1	2	6	19	12	157	348	0.337	0.067
wt	2	5	27	8	283	317	0	0		gras-1	2	6	19	13	161	346	0.477	0.095
wt	2	5	27	9	283	318	0.107	0.021		gras-1	2	6	20	1	150	348	na	na
wt	2	5	27	10	283	318	0	0		gras-1	2	6	20	2	150	348	0	0
wt	2	5	27	11	284	318	0.107	0.021		gras-1	2	6	20	3	151	343	0.544	0.109
wt	2	5	27	12	286	318	0.213	0.043		gras-1	2	6	20	4	153	341	0.302	0.06
wt	2	5	27	13	287	319	0.151	0.03		gras-1	2	6	20	5	149	345	0.604	0.121
wt	2	5	28	1	259	337	na	na		gras-1	2	6	20	6	154	340	0.754	0.151
wt	2	5	28	2	260	339	0.239	0.048		gras-1	2	6	20	7	158	340	0.427	0.085
wt	2	5	28	3	260	336	0.32	0.064		gras-1	2	6	20	8	152	343	0.716	0.143
wt	2	5	28	4	260	336	0	0		gras-1	2	6	20	9	153	341	0.239	0.048
wt	2	5	28	5	260	338	0.213	0.043		gras-1	2	6	20	10	156	341	0.32	0.064
wt	2	5	28	6	259	336	0.239	0.048		gras-1	2	6	20	11	158	335	0.675	0.135
wt	2	5	28	7	258	336	0.107	0.021		gras-1	2	6	20	12	160	335	0.213	0.043
wt	2	5	28	8	259	334	0.239	0.048		gras-1	2	6	20	13	155	335	0.533	0.107
wt	2	5	28	9	258	332	0.239	0.048		gras-1	2	6	21	1	143	331	na	na
wt	2	5	28	10	261	335	0.453	0.091		gras-1	2	6	21	2	142	332	0.151	0.03
wt	2	5	28	11	260	334	0.151	0.03		gras-1	2	6	21	3	138	333	0.44	0.088
wt	2	5	28	12	259	334	0.107	0.021		gras-1	2	6	21	4	139	329	0.44	0.088
wt	2	5	28	13	259	336	0.213	0.043		gras-1	2	6	21	5	138	332	0.337	0.067
wt	2	5	29	1	271	346	na	na		gras-1	2	6	21	6	137	333	0.151	0.03
wt	2	5	29	2	270	348	0.239	0.048		gras-1	2	6	21	7	139	332	0.239	0.048
wt	2	5	29	3	268	344	0.477	0.095		gras-1	2	6	21	8	133	334	0.675	0.135
wt	2	5	29	4	270	344	0.213	0.043		gras-1	2	6	21	9	136	333	0.337	0.067
wt	2	5	29	5	272	344	0.213	0.043		gras-1	2	6	21	10	135	333	0.107	0.021
wt	2	5	29	6	269	345	0.337	0.067		gras-1	2	6	21	11	136	331	0.239	0.048
wt	2	5	29	7	267	345	0.213	0.043		gras-1	2	6	21	12	136	333	0.213	0.043
wt	2	5	29	8	269	345	0.213	0.043		gras-1	2	6	21	13	136	331	0.213	0.043
wt	2	5	29	9	271	345	0.213	0.043		gras-1	2	6	22	1	130	331	na	na
wt	2	5	29	10	269	345	0.213	0.043		gras-1	2	6	22	2	129	328	0.337	0.067
wt	2	5	29	11	269	347	0.213	0.043		gras-1	2	6	22	3	132	323	0.622	0.124
wt	2	5	29	12	272	347	0.32	0.064		gras-1	2	6	22	4	130	325	0.302	0.06
wt	2	5	29	13	270	347	0.213	0.043		gras-1	2	6	22	5	125	327	0.575	0.115
wt	2	5	30	1	285	343	na	na		gras-1	2	6	22	6	128	324	0.453	0.091
wt	2	5	30	2	285	345	0.213	0.043		gras-1	2	6	22	7	132	317	0.86	0.172
wt	2	5	30	3	282	343	0.385	0.077		gras-1	2	6	22	8	132	315	0.213	0.043
wt	2	5	30	4	284	343	0.213	0.043		gras-1	2	6	22	9	132	317	0.213	0.043
wt	2	5	30	5	284	341	0.213	0.043		gras-1	2	6	22	10	134	314	0.385	0.077
wt	2	5	30	6	282	342	0.239	0.048		gras-1	2	6	22	11	135	318	0.44	0.088
wt	2	5	30	7	281	342	0.107	0.021		gras-1	2	6	22	12	130	315	0.622	0.124
wt	2	5	30	8	282	343	0.151	0.03		gras-1	2	6	22	13	137	317	0.777	0.155
wt	2	5	30	9	282	343	0	0		gras-1	2	6	23	1	122	320	na	na
wt	2	5	30	10	282	343	0	0		gras-1	2	6	23	2	117	317	0.622	0.124
wt	2	5	30	11	283	343	0.107	0.021		gras-1	2	6	23	3	119	321	0.477	0.095
wt	2	5	30	12	283	343	0	0		gras-1	2	6	23	4	117	315	0.675	0.135
wt	2	5	30	13	283	343	0	0		gras-1	2	6	23	5	119	322	0.777	0.155
wt	2	5	31	1	287	339	na	na		gras-1	2	6	23	6	116	319	0.453	0.091
wt	2	5	31	2	286	341	0.239	0.048		gras-1	2	6	23	7	120	317	0.477	0.095
wt	2	5	31	3	286	341	0	0		gras-1	2	6	23	8	116	317	0.427	0.085
wt	2	5	31	4	287	341	0.107	0.021		gras-1	2	6	23	9	117	315	0.239	0.048
wt	2	5	31	5	287	340	0.107	0.021		gras-1	2	6	23	10	117	319	0.427	0.085
wt	2	5	31	6	284	341	0.337	0.067		gras-1	2	6	23	11	117	314	0.533	0.107
wt	2	5	31	7	286	340	0.239	0.048		gras-1	2	6	23	12	117	317	0.32	0.064
wt	2	5	31	8	284	340	0.213	0.043		gras-1	2	6	23	13	118	314	0.337	0.067
wt	2	5	31	9	282	340	0.213	0.043		gras-1	2	6	24	1	88	285	na	na
wt	2	5	31	10	281	340	0.107	0.021		gras-1	2	6	24	2	85	285	0.32	0.064
wt	2	5	31	11	280	338	0.239	0.048		gras-1	2	6	24	3	87	285	0.213	0.043
wt	2	5	31	12	281	337	0.151	0.03		gras-1	2	6	24	4	90	283	0.385	0.077
wt	2	5	31	13	280	337	0.107	0.021		gras-1	2	6	24	5	83	287	0.86	0.172
wt	2	5	32	1	252	353	na	na		gras-1	2	6	24	6	90	283	0.86	0.172
wt	2	5	32	2	253	353	0.107	0.021		gras-1	2	6	24	7	82	281	0.88	0.176
wt	2	5	32	3	254	350	0.337	0.067		gras-1	2	6	24	8	82	277	0.427	0.085
wt	2	5	32	4	256	349	0.239	0.048		gras-1	2	6	24	9	82	278	0.107	0.021
wt	2	5	32	5	253	349	0.32	0.064		gras-1	2	6	24	10	81	278	0.107	0.021
wt	2	5	32	6	251	350	0.239	0.048		gras-1	2	6	24	11	83	282	0.477	0.095
wt	2	5	32	7	251	350	0	0		gras-1	2	6	24	12	83	277	0.533	0.107
wt	2	5	32	8	253	350	0.213	0.043		gras-1	2	6	24	13	82	283	0.649	0.13
wt	2	5	32	9	254	349	0.151	0.03		gras-1	2	6	25	1	113	267	na	na
wt	2	5	32	10	252	349	0.213	0.043		gras-1	2	6	25	2	115	269	0.302	0.06
wt	2	5	32	11	253	350	0.151	0.03		gras-1	2	6	25	3	118	272	0.453	0.091
wt	2	5	32	12	252	352	0.239	0.048		gras-1	2	6	25	4	118	273	0.107	0.021
wt	2	5	32	13	256	353	0.44	0.088		gras-1	2	6	25	5	118	271	0.213	0.043
wt	2	5	33	1	270	354	na	na		gras-1	2	6	25	6	120	277	0.675	0.135
wt	2	5	33	2	270	355	0.107	0.021		gras-1	2	6	25	7	120	273	0.427	0.085
wt	2	5	33	3	267	351	0.533	0.107		gras-1	2	6	25	8	117	276	0.453	0.091
wt	2	5	33	4	265	350	0.239	0.048		gras-1	2	6	25	9	114	273	0.453	0.091
wt	2	5	33	5	264	349	0.151	0.03		gras-1	2	6	25	10	119	274	0.544	0.109
wt	2	5	33	6	264	349	0	0		gras-1	2	6	25	11	119	277	0.32	0.064
wt	2	5	33	7	262	349	0.213	0.043		gras-1	2	6	25	12	119	284	0.747	0.149
wt	2	5	33	8	264	350	0.239	0.048		gras-1	2	6	25	13	119	281	0.32	0.064
wt	2	5	33	9	265	350	0.107	0.021		gras-1	2	6	26	1	154	301	na	na
wt	2	5	33	10	266	351	0.151	0.03		gras-1	2	6	26	2	155	302	0.151	0.03
wt	2	5	33	11	264	352	0.239	0.048		gras-1	2	6	26	3	149	300	0.675	0.135
wt	2	5	33	12	262	353	0.239	0.048		gras-1	2	6	26	4	153	300	0.427	0.085
wt	2	5	33	13	264	353	0.213	0.043		gras-1	2	6	26	5	148	299	0.544	0.109
wt	2	5	34	1	269	372	na	na		gras-1	2	6	26	6	153	300	0.544	0.109
wt	2	5	34	2	273	372	0.427	0.085		gras-1	2	6	26	7	153	302	0.213	0.043
wt	2	5	34	3	272	371	0.151	0.03		gras-1	2	6	26	8	153	304	0.213	0.043
wt	2	5	34	4	271	372	0.151	0.03		gras-1	2	6	26	9	152	304	0.107	0.021
wt	2	5	34	5	269	373	0.239	0.048		gras-1	2	6	26	10	151	300	0.44	0.088
wt	2	5	34	6	266	374	0.337	0.067		gras-1	2	6	26	11	148	301	0.337	0.067
wt	2	5	34	7	266	374	0	0		gras-1	2	6	26	12	149	301	0.107	0.021
wt	2	5	34	8	263	375	0.337	0.067		gras-1	2	6	26	13	147	300	0.239	0.048
wt	2	5	34	9	266	375	0.32	0.064		gras-1	2	6	27	1	179	328	na	na
wt	2	5	34	10	266	376	0.107	0.021		gras-1	2	6	27	2	177	328	0.213	0.043
wt	2	5	34	11	266	377	0.107	0.021		gras-1	2	6	27	3	179	328	0.213	0.043
wt	2	5	34	12	266	377	0	0		gras-1	2	6	27	4	173	327	0.649	0.13
wt	2	5	34	13	265	377	0.107	0.021		gras-1	2	6	27	5	177	328	0.44	0.088
wt	2	5	35	1	283	396	na	na		gras-1	2	6	27	6	177	328	0	0
wt	2	5	35	2	282	396	0.107	0.021		gras-1	2	6	27	7	179	330	0.302	0.06
wt	2	5	35	3	282	394	0.213	0.043		gras-1	2	6	27	8	174	329	0.544	0.109
wt	2	5	35	4	281	393	0.151	0.03		gras-1	2	6	27	9	172	329	0.213	0.043
wt	2	5	35	5	285	396	0.533	0.107		gras-1	2	6	27	10	175	329	0.32	0.064
wt	2	5	35	6	283	397	0.239	0.048		gras-1	2	6	27	11	174	327	0.239	0.048
wt	2	5	35	7	282	395	0.239	0.048		gras-1	2	6	27	12	173	329	0.239	0.048
wt	2	5	35	8	281	394	0.151	0.03		gras-1	2	6	27	13	171	327	0.302	0.06
wt	2	5	35	9	284	396	0.385	0.077		gras-1	2	6	28	1	197	351	na	na
wt	2	5	35	10	281	397	0.337	0.067		gras-1	2	6	28	2	196	354	0.337	0.067
wt	2	5	35	11	281	394	0.32	0.064		gras-1	2	6	28	3	197	352	0.239	0.048
wt	2	5	35	12	283	396	0.302	0.06		gras-1	2	6	28	4	194	350	0.385	0.077
wt	2	5	35	13	283	399	0.32	0.064		gras-1	2	6	28	5	198	355	0.683	0.137
wt	2	5	36	1	287	400	na	na		gras-1	2	6	28	6	197	357	0.239	0.048
wt	2	5	36	2	289	402	0.302	0.06		gras-1	2	6	28	7	200	358	0.337	0.067
wt	2	5	36	3	290	399	0.337	0.067		gras-1	2	6	28	8	196	359	0.44	0.088
wt	2	5	36	4	294	400	0.44	0.088		gras-1	2	6	28	9	196	356	0.32	0.064
wt	2	5	36	5	294	400	0	0		gras-1	2	6	28	10	197	358	0.239	0.048
wt	2	5	36	6	292	401	0.239	0.048		gras-1	2	6	28	11	200	357	0.337	0.067
wt	2	5	36	7	289	400	0.337	0.067		gras-1	2	6	28	12	198	357	0.213	0.043
wt	2	5	36	8	289	400	0	0		gras-1	2	6	28	13	196	354	0.385	0.077
wt	2	5	36	9	288	400	0.107	0.021		gras-1	2	6	29	1	198	327	na	na
wt	2	5	36	10	287	400	0.107	0.021		gras-1	2	6	29	2	198	328	0.107	0.021
wt	2	5	36	11	287	400	0	0		gras-1	2	6	29	3	198	329	0.107	0.021
wt	2	5	36	12	287	400	0	0		gras-1	2	6	29	4	198	325	0.427	0.085
wt	2	5	36	13	287	400	0	0		gras-1	2	6	29	5	196	325	0.213	0.043
wt	2	5	37	1	280	403	na	na		gras-1	2	6	29	6	194	330	0.575	0.115
wt	2	5	37	2	279	399	0.44	0.088		gras-1	2	6	29	7	197	327	0.453	0.091
wt	2	5	37	3	278	395	0.44	0.088		gras-1	2	6	29	8	194	329	0.385	0.077
wt	2	5	37	4	276	392	0.385	0.077		gras-1	2	6	29	9	193	331	0.239	0.048
wt	2	5	37	5	274	392	0.213	0.043		gras-1	2	6	29	10	195	327	0.477	0.095
wt	2	5	37	6	276	394	0.302	0.06		gras-1	2	6	29	11	195	333	0.64	0.128
wt	2	5	37	7	277	398	0.44	0.088		gras-1	2	6	29	12	193	336	0.385	0.077
wt	2	5	37	8	275	393	0.575	0.115		gras-1	2	6	29	13	193	338	0.213	0.043
wt	2	5	37	9	275	392	0.107	0.021		gras-1	2	6	30	1	171	275	na	na
wt	2	5	37	10	278	397	0.622	0.124		gras-1	2	6	30	2	171	275	0	0
wt	2	5	37	11	280	399	0.302	0.06		gras-1	2	6	30	3	176	273	0.575	0.115
wt	2	5	37	12	280	400	0.107	0.021		gras-1	2	6	30	4	172	274	0.44	0.088
wt	2	5	37	13	280	402	0.213	0.043		gras-1	2	6	30	5	167	274	0.533	0.107
wt	2	5	38	1	326	400	na	na		gras-1	2	6	30	6	178	273	1.179	0.236
wt	2	5	38	2	327	401	0.151	0.03		gras-1	2	6	30	7	181	274	0.337	0.067
wt	2	5	38	3	326	399	0.239	0.048		gras-1	2	6	30	8	179	274	0.213	0.043
wt	2	5	38	4	327	399	0.107	0.021		gras-1	2	6	30	9	176	275	0.337	0.067
wt	2	5	38	5	328	400	0.151	0.03		gras-1	2	6	30	10	171	273	0.575	0.115
wt	2	5	38	6	328	400	0	0		gras-1	2	6	30	11	167	273	0.427	0.085
wt	2	5	38	7	325	399	0.337	0.067		gras-1	2	6	30	12	163	271	0.477	0.095
wt	2	5	38	8	324	398	0.151	0.03		gras-1	2	6	30	13	170	269	0.777	0.155
wt	2	5	38	9	322	396	0.302	0.06		gras-1	2	6	31	1	161	267	na	na
wt	2	5	38	10	323	395	0.151	0.03		gras-1	2	6	31	2	159	264	0.385	0.077
wt	2	5	38	11	324	397	0.239	0.048		gras-1	2	6	31	3	159	264	0	0
wt	2	5	38	12	326	398	0.239	0.048		gras-1	2	6	31	4	155	261	0.533	0.107
wt	2	5	38	13	328	400	0.302	0.06		gras-1	2	6	31	5	156	261	0.107	0.021
wt	2	5	39	1	347	409	na	na		gras-1	2	6	31	6	155	258	0.337	0.067
wt	2	5	39	2	346	409	0.107	0.021		gras-1	2	6	31	7	155	256	0.213	0.043
wt	2	5	39	3	347	407	0.239	0.048		gras-1	2	6	31	8	154	254	0.239	0.048
wt	2	5	39	4	347	406	0.107	0.021		gras-1	2	6	31	9	154	252	0.213	0.043
wt	2	5	39	5	347	406	0	0		gras-1	2	6	31	10	155	247	0.544	0.109
wt	2	5	39	6	347	406	0	0		gras-1	2	6	31	11	159	245	0.477	0.095
wt	2	5	39	7	346	406	0.107	0.021		gras-1	2	6	31	12	160	250	0.544	0.109
wt	2	5	39	8	345	406	0.107	0.021		gras-1	2	6	31	13	155	250	0.533	0.107
wt	2	5	39	9	345	406	0	0		gras-1	2	6	32	1	215	305	na	na
wt	2	5	39	10	343	409	0.385	0.077		gras-1	2	6	32	2	205	305	1.067	0.213
wt	2	5	39	11	344	410	0.151	0.03		gras-1	2	6	32	3	204	305	0.107	0.021
wt	2	5	39	12	346	408	0.302	0.06		gras-1	2	6	32	4	200	302	0.533	0.107
wt	2	5	39	13	346	407	0.107	0.021		gras-1	2	6	32	5	201	303	0.151	0.03
wt	2	5	40	1	369	408	na	na		gras-1	2	6	32	6	199	304	0.239	0.048
wt	2	5	40	2	370	411	0.337	0.067		gras-1	2	6	32	7	202	304	0.32	0.064
wt	2	5	40	3	369	406	0.544	0.109		gras-1	2	6	32	8	200	306	0.302	0.06
wt	2	5	40	4	368	406	0.107	0.021		gras-1	2	6	32	9	196	305	0.44	0.088
wt	2	5	40	5	369	408	0.239	0.048		gras-1	2	6	32	10	198	303	0.302	0.06
wt	2	5	40	6	370	409	0.151	0.03		gras-1	2	6	32	11	202	306	0.533	0.107
wt	2	5	40	7	368	408	0.239	0.048		gras-1	2	6	32	12	195	298	1.134	0.227
wt	2	5	40	8	367	407	0.151	0.03		gras-1	2	6	32	13	194	295	0.337	0.067
wt	2	5	40	9	368	408	0.151	0.03		gras-1	2	6	33	1	201	293	na	na
wt	2	5	40	10	369	409	0.151	0.03		gras-1	2	6	33	2	199	295	0.302	0.06
wt	2	5	40	11	371	414	0.575	0.115		gras-1	2	6	33	3	199	299	0.427	0.085
wt	2	5	40	12	372	416	0.239	0.048		gras-1	2	6	33	4	198	295	0.44	0.088
wt	2	5	40	13	373	420	0.44	0.088		gras-1	2	6	33	5	197	298	0.337	0.067
wt	2	5	41	1	340	433	na	na		gras-1	2	6	33	6	200	294	0.533	0.107
wt	2	5	41	2	343	437	0.533	0.107		gras-1	2	6	33	7	201	300	0.649	0.13
wt	2	5	41	3	342	434	0.337	0.067		gras-1	2	6	33	8	198	301	0.337	0.067
wt	2	5	41	4	340	432	0.302	0.06		gras-1	2	6	33	9	198	290	1.174	0.235
wt	2	5	41	5	340	431	0.107	0.021		gras-1	2	6	33	10	198	293	0.32	0.064
wt	2	5	41	6	339	430	0.151	0.03		gras-1	2	6	33	11	194	289	0.604	0.121
wt	2	5	41	7	339	429	0.107	0.021		gras-1	2	6	33	12	197	293	0.533	0.107
wt	2	5	41	8	340	432	0.337	0.067		gras-1	2	6	33	13	198	292	0.151	0.03
wt	2	5	41	9	342	432	0.213	0.043		gras-1	2	6	34	1	258	309	na	na
wt	2	5	41	10	342	432	0	0		gras-1	2	6	34	2	254	306	0.533	0.107
wt	2	5	41	11	343	433	0.151	0.03		gras-1	2	6	34	3	256	306	0.213	0.043
wt	2	5	41	12	345	434	0.239	0.048		gras-1	2	6	34	4	253	303	0.453	0.091
wt	2	5	41	13	347	435	0.239	0.048		gras-1	2	6	34	5	250	306	0.453	0.091
wt	2	5	42	1	293	444	na	na		gras-1	2	6	34	6	253	304	0.385	0.077
wt	2	5	42	2	293	444	0	0		gras-1	2	6	34	7	256	304	0.32	0.064
wt	2	5	42	3	296	441	0.453	0.091		gras-1	2	6	34	8	251	306	0.575	0.115
wt	2	5	42	4	299	441	0.32	0.064		gras-1	2	6	34	9	250	303	0.337	0.067
wt	2	5	42	5	299	441	0	0		gras-1	2	6	34	10	249	305	0.239	0.048
wt	2	5	42	6	298	440	0.151	0.03		gras-1	2	6	34	11	246	300	0.622	0.124
wt	2	5	42	7	297	440	0.107	0.021		gras-1	2	6	34	12	242	301	0.44	0.088
wt	2	5	42	8	296	440	0.107	0.021		gras-1	2	6	34	13	241	301	0.107	0.021
wt	2	5	42	9	298	441	0.239	0.048		gras-1	2	6	35	1	250	297	na	na
wt	2	5	42	10	298	441	0	0		gras-1	2	6	35	2	248	299	0.302	0.06
wt	2	5	42	11	298	442	0.107	0.021		gras-1	2	6	35	3	247	298	0.151	0.03
wt	2	5	42	12	299	442	0.107	0.021		gras-1	2	6	35	4	249	299	0.239	0.048
wt	2	5	42	13	300	442	0.107	0.021		gras-1	2	6	35	5	250	299	0.107	0.021
wt	2	5	43	1	305	410	na	na		gras-1	2	6	35	6	247	299	0.32	0.064
wt	2	5	43	2	303	413	0.385	0.077		gras-1	2	6	35	7	246	299	0.107	0.021
wt	2	5	43	3	302	411	0.239	0.048		gras-1	2	6	35	8	241	300	0.544	0.109
wt	2	5	43	4	301	410	0.151	0.03		gras-1	2	6	35	9	237	302	0.477	0.095
wt	2	5	43	5	299	410	0.213	0.043		gras-1	2	6	35	10	235	302	0.213	0.043
wt	2	5	43	6	299	410	0	0		gras-1	2	6	35	11	244	301	0.966	0.193
wt	2	5	43	7	301	410	0.213	0.043		gras-1	2	6	35	12	240	300	0.44	0.088
wt	2	5	43	8	299	410	0.213	0.043		gras-1	2	6	35	13	237	301	0.337	0.067
wt	2	5	43	9	298	410	0.107	0.021		gras-1	2	6	36	1	270	317	na	na
wt	2	5	43	10	298	412	0.213	0.043		gras-1	2	6	36	2	270	312	0.533	0.107
wt	2	5	43	11	302	412	0.427	0.085		gras-1	2	6	36	3	270	310	0.213	0.043
wt	2	5	43	12	300	411	0.239	0.048		gras-1	2	6	36	4	267	311	0.337	0.067
wt	2	5	43	13	300	412	0.107	0.021		gras-1	2	6	36	5	266	311	0.107	0.021
wt	2	5	44	1	314	438	na	na		gras-1	2	6	36	6	267	308	0.337	0.067
wt	2	5	44	2	316	438	0.213	0.043		gras-1	2	6	36	7	271	315	0.86	0.172
wt	2	5	44	3	317	434	0.44	0.088		gras-1	2	6	36	8	274	314	0.337	0.067
wt	2	5	44	4	318	434	0.107	0.021		gras-1	2	6	36	9	273	318	0.44	0.088
wt	2	5	44	5	317	432	0.239	0.048		gras-1	2	6	36	10	270	319	0.337	0.067
wt	2	5	44	6	317	434	0.213	0.043		gras-1	2	6	36	11	274	318	0.44	0.088
wt	2	5	44	7	317	435	0.107	0.021		gras-1	2	6	36	12	274	315	0.32	0.064
wt	2	5	44	8	317	437	0.213	0.043		gras-1	2	6	36	13	271	313	0.385	0.077
wt	2	5	44	9	314	435	0.385	0.077		gras-1	2	6	37	1	297	301	na	na
wt	2	5	44	10	316	436	0.239	0.048		gras-1	2	6	37	2	294	302	0.337	0.067
wt	2	5	44	11	318	437	0.239	0.048		gras-1	2	6	37	3	297	301	0.337	0.067
wt	2	5	44	12	320	436	0.239	0.048		gras-1	2	6	37	4	293	301	0.427	0.085
wt	2	5	44	13	320	435	0.107	0.021		gras-1	2	6	37	5	293	300	0.107	0.021
wt	2	5	45	1	274	474	na	na		gras-1	2	6	37	6	296	299	0.337	0.067
wt	2	5	45	2	272	474	0.213	0.043		gras-1	2	6	37	7	297	301	0.239	0.048
wt	2	5	45	3	267	472	0.575	0.115		gras-1	2	6	37	8	294	302	0.337	0.067
wt	2	5	45	4	270	473	0.337	0.067		gras-1	2	6	37	9	297	303	0.337	0.067
wt	2	5	45	5	272	472	0.239	0.048		gras-1	2	6	37	10	293	300	0.533	0.107
wt	2	5	45	6	271	471	0.151	0.03		gras-1	2	6	37	11	292	297	0.337	0.067
wt	2	5	45	7	268	472	0.337	0.067		gras-1	2	6	37	12	296	299	0.477	0.095
wt	2	5	45	8	270	472	0.213	0.043		gras-1	2	6	37	13	296	300	0.107	0.021
wt	2	5	45	9	271	470	0.239	0.048		gras-1	2	6	38	1	252	290	na	na
wt	2	5	45	10	271	474	0.427	0.085		gras-1	2	6	38	2	252	290	0	0
wt	2	5	45	11	272	474	0.107	0.021		gras-1	2	6	38	3	249	290	0.32	0.064
wt	2	5	45	12	269	473	0.337	0.067		gras-1	2	6	38	4	244	288	0.575	0.115
wt	2	5	45	13	268	473	0.107	0.021		gras-1	2	6	38	5	249	289	0.544	0.109
wt	2	5	46	1	260	447	na	na		gras-1	2	6	38	6	243	289	0.64	0.128
wt	2	5	46	2	261	448	0.151	0.03		gras-1	2	6	38	7	248	289	0.533	0.107
wt	2	5	46	3	265	444	0.604	0.121		gras-1	2	6	38	8	251	291	0.385	0.077
wt	2	5	46	4	268	445	0.337	0.067		gras-1	2	6	38	9	248	291	0.32	0.064
wt	2	5	46	5	275	446	0.754	0.151		gras-1	2	6	38	10	242	288	0.716	0.143
wt	2	5	46	6	279	450	0.604	0.121		gras-1	2	6	38	11	238	286	0.477	0.095
wt	2	5	46	7	281	452	0.302	0.06		gras-1	2	6	38	12	242	287	0.44	0.088
wt	2	5	46	8	278	449	0.453	0.091		gras-1	2	6	38	13	243	287	0.107	0.021
wt	2	5	46	9	275	447	0.385	0.077		gras-1	2	6	39	1	235	267	na	na
wt	2	5	46	10	277	449	0.302	0.06		gras-1	2	6	39	2	235	264	0.32	0.064
wt	2	5	46	11	279	450	0.239	0.048		gras-1	2	6	39	3	239	259	0.683	0.137
wt	2	5	46	12	279	452	0.213	0.043		gras-1	2	6	39	4	245	256	0.716	0.143
wt	2	5	46	13	279	452	0	0		gras-1	2	6	39	5	249	253	0.533	0.107
wt	2	5	47	1	287	466	na	na		gras-1	2	6	39	6	241	255	0.88	0.176
wt	2	5	47	2	287	468	0.213	0.043		gras-1	2	6	39	7	252	255	1.174	0.235
wt	2	5	47	3	287	464	0.427	0.085		gras-1	2	6	39	8	238	254	1.498	0.3
wt	2	5	47	4	287	464	0	0		gras-1	2	6	39	9	243	254	0.533	0.107
wt	2	5	47	5	287	464	0	0		gras-1	2	6	39	10	245	252	0.302	0.06
wt	2	5	47	6	285	463	0.239	0.048		gras-1	2	6	39	11	246	252	0.107	0.021
wt	2	5	47	7	286	463	0.107	0.021		gras-1	2	6	39	12	246	254	0.213	0.043
wt	2	5	47	8	287	465	0.239	0.048		gras-1	2	6	39	13	246	252	0.213	0.043
wt	2	5	47	9	285	465	0.213	0.043		gras-1	2	6	40	1	211	266	na	na
wt	2	5	47	10	287	465	0.213	0.043		gras-1	2	6	40	2	207	266	0.427	0.085
wt	2	5	47	11	288	465	0.107	0.021		gras-1	2	6	40	3	213	265	0.649	0.13
wt	2	5	47	12	288	466	0.107	0.021		gras-1	2	6	40	4	211	266	0.239	0.048
wt	2	5	47	13	288	467	0.107	0.021		gras-1	2	6	40	5	212	265	0.151	0.03
wt	2	5	48	1	305	482	na	na		gras-1	2	6	40	6	208	266	0.44	0.088
wt	2	5	48	2	306	483	0.151	0.03		gras-1	2	6	40	7	206	265	0.239	0.048
wt	2	5	48	3	309	477	0.716	0.143		gras-1	2	6	40	8	207	261	0.44	0.088
wt	2	5	48	4	310	478	0.151	0.03		gras-1	2	6	40	9	209	265	0.477	0.095
wt	2	5	48	5	308	478	0.213	0.043		gras-1	2	6	40	10	204	257	1.007	0.201
wt	2	5	48	6	306	481	0.385	0.077		gras-1	2	6	40	11	209	260	0.622	0.124
wt	2	5	48	7	306	484	0.32	0.064		gras-1	2	6	40	12	212	261	0.337	0.067
wt	2	5	48	8	306	486	0.213	0.043		gras-1	2	6	40	13	214	264	0.385	0.077
wt	2	5	48	9	308	483	0.385	0.077		gras-1	2	6	41	1	268	247	na	na
wt	2	5	48	10	312	479	0.604	0.121		gras-1	2	6	41	2	260	248	0.86	0.172
wt	2	5	48	11	314	478	0.239	0.048		gras-1	2	6	41	3	257	245	0.453	0.091
wt	2	5	48	12	314	478	0	0		gras-1	2	6	41	4	260	247	0.385	0.077
wt	2	5	48	13	314	474	0.427	0.085		gras-1	2	6	41	5	256	247	0.427	0.085
wt	2	5	49	1	309	487	na	na		gras-1	2	6	41	6	262	247	0.64	0.128
wt	2	5	49	2	309	487	0	0		gras-1	2	6	41	7	263	247	0.107	0.021
wt	2	5	49	3	308	484	0.337	0.067		gras-1	2	6	41	8	256	246	0.754	0.151
wt	2	5	49	4	307	483	0.151	0.03		gras-1	2	6	41	9	256	248	0.213	0.043
wt	2	5	49	5	307	483	0	0		gras-1	2	6	41	10	254	244	0.477	0.095
wt	2	5	49	6	305	484	0.239	0.048		gras-1	2	6	41	11	259	246	0.575	0.115
wt	2	5	49	7	306	486	0.239	0.048		gras-1	2	6	41	12	255	245	0.44	0.088
wt	2	5	49	8	307	485	0.151	0.03		gras-1	2	6	41	13	252	243	0.385	0.077
wt	2	5	49	9	309	485	0.213	0.043		gras-1	2	6	42	1	250	233	na	na
wt	2	5	49	10	310	484	0.151	0.03		gras-1	2	6	42	2	252	231	0.302	0.06
wt	2	5	49	11	311	484	0.107	0.021		gras-1	2	6	42	3	252	234	0.32	0.064
wt	2	5	49	12	310	485	0.151	0.03		gras-1	2	6	42	4	252	234	0	0
wt	2	5	49	13	310	483	0.213	0.043		gras-1	2	6	42	5	248	232	0.477	0.095
wt	2	5	50	1	342	434	na	na		gras-1	2	6	42	6	252	230	0.477	0.095
wt	2	5	50	2	344	435	0.239	0.048		gras-1	2	6	42	7	263	226	1.249	0.25
wt	2	5	50	3	340	433	0.477	0.095		gras-1	2	6	42	8	265	227	0.239	0.048
wt	2	5	50	4	343	434	0.337	0.067		gras-1	2	6	42	9	268	228	0.337	0.067
wt	2	5	50	5	341	431	0.385	0.077		gras-1	2	6	42	10	266	226	0.302	0.06
wt	2	5	50	6	340	431	0.107	0.021		gras-1	2	6	42	11	266	222	0.427	0.085
wt	2	5	50	7	339	431	0.107	0.021		gras-1	2	6	42	12	268	227	0.575	0.115
wt	2	5	50	8	339	432	0.107	0.021		gras-1	2	6	42	13	272	229	0.477	0.095
wt	2	5	50	9	341	433	0.239	0.048		gras-1	2	6	43	1	271	212	na	na
wt	2	5	50	10	342	433	0.107	0.021		gras-1	2	6	43	2	269	211	0.239	0.048
wt	2	5	50	11	345	434	0.337	0.067		gras-1	2	6	43	3	273	211	0.427	0.085
wt	2	5	50	12	347	435	0.239	0.048		gras-1	2	6	43	4	268	210	0.544	0.109
wt	2	5	50	13	348	435	0.107	0.021		gras-1	2	6	43	5	266	210	0.213	0.043
wt	2	5	51	1	345	425	na	na		gras-1	2	6	43	6	268	209	0.239	0.048
wt	2	5	51	2	345	427	0.213	0.043		gras-1	2	6	43	7	272	211	0.477	0.095
wt	2	5	51	3	344	427	0.107	0.021		gras-1	2	6	43	8	271	212	0.151	0.03
wt	2	5	51	4	341	428	0.337	0.067		gras-1	2	6	43	9	267	211	0.44	0.088
wt	2	5	51	5	343	430	0.302	0.06		gras-1	2	6	43	10	268	209	0.239	0.048
wt	2	5	51	6	349	434	0.769	0.154		gras-1	2	6	43	11	270	210	0.239	0.048
wt	2	5	51	7	349	434	0	0		gras-1	2	6	43	12	262	212	0.88	0.176
wt	2	5	51	8	349	434	0	0		gras-1	2	6	43	13	264	209	0.385	0.077
wt	2	5	51	9	348	434	0.107	0.021		gras-1	2	6	44	1	255	215	na	na
wt	2	5	51	10	348	434	0	0		gras-1	2	6	44	2	254	217	0.239	0.048
wt	2	5	51	11	350	435	0.239	0.048		gras-1	2	6	44	3	251	219	0.385	0.077
wt	2	5	51	12	351	436	0.151	0.03		gras-1	2	6	44	4	251	216	0.32	0.064
wt	2	5	51	13	352	436	0.107	0.021		gras-1	2	6	44	5	249	220	0.477	0.095
wt	2	5	52	1	369	407	na	na		gras-1	2	6	44	6	246	218	0.385	0.077
wt	2	5	52	2	370	409	0.239	0.048		gras-1	2	6	44	7	250	221	0.533	0.107
wt	2	5	52	3	369	406	0.337	0.067		gras-1	2	6	44	8	246	222	0.44	0.088
wt	2	5	52	4	369	407	0.107	0.021		gras-1	2	6	44	9	245	223	0.151	0.03
wt	2	5	52	5	369	408	0.107	0.021		gras-1	2	6	44	10	246	218	0.544	0.109
wt	2	5	52	6	367	407	0.239	0.048		gras-1	2	6	44	11	248	222	0.477	0.095
wt	2	5	52	7	369	408	0.239	0.048		gras-1	2	6	44	12	248	222	0	0
wt	2	5	52	8	370	410	0.239	0.048		gras-1	2	6	44	13	245	224	0.385	0.077
wt	2	5	52	9	367	408	0.385	0.077		gras-1	2	6	45	1	278	271	na	na
wt	2	5	52	10	369	409	0.239	0.048		gras-1	2	6	45	2	276	277	0.675	0.135
wt	2	5	52	11	372	415	0.716	0.143		gras-1	2	6	45	3	277	274	0.337	0.067
wt	2	5	52	12	373	417	0.239	0.048		gras-1	2	6	45	4	275	273	0.239	0.048
wt	2	5	52	13	372	418	0.151	0.03		gras-1	2	6	45	5	278	277	0.533	0.107
wt	2	5	53	1	366	431	na	na		gras-1	2	6	45	6	281	276	0.337	0.067
wt	2	5	53	2	364	433	0.302	0.06		gras-1	2	6	45	7	286	273	0.622	0.124
wt	2	5	53	3	363	430	0.337	0.067		gras-1	2	6	45	8	288	269	0.477	0.095
wt	2	5	53	4	363	430	0	0		gras-1	2	6	45	9	282	272	0.716	0.143
wt	2	5	53	5	362	430	0.107	0.021		gras-1	2	6	45	10	286	266	0.769	0.154
wt	2	5	53	6	362	430	0	0		gras-1	2	6	45	11	286	263	0.32	0.064
wt	2	5	53	7	364	430	0.213	0.043		gras-1	2	6	45	12	287	261	0.239	0.048
wt	2	5	53	8	364	430	0	0		gras-1	2	6	45	13	290	257	0.533	0.107
wt	2	5	53	9	363	430	0.107	0.021		gras-1	2	6	46	1	319	281	na	na
wt	2	5	53	10	363	430	0	0		gras-1	2	6	46	2	320	281	0.107	0.021
wt	2	5	53	11	363	430	0	0		gras-1	2	6	46	3	324	277	0.604	0.121
wt	2	5	53	12	363	432	0.213	0.043		gras-1	2	6	46	4	326	279	0.302	0.06
wt	2	5	53	13	364	434	0.239	0.048		gras-1	2	6	46	5	330	279	0.427	0.085
wt	2	5	54	1	373	442	na	na		gras-1	2	6	46	6	331	278	0.151	0.03
wt	2	5	54	2	373	442	0	0		gras-1	2	6	46	7	333	278	0.213	0.043
wt	2	5	54	3	368	444	0.575	0.115		gras-1	2	6	46	8	335	280	0.302	0.06
wt	2	5	54	4	367	448	0.44	0.088		gras-1	2	6	46	9	333	275	0.575	0.115
wt	2	5	54	5	366	448	0.107	0.021		gras-1	2	6	46	10	332	272	0.337	0.067
wt	2	5	54	6	365	450	0.239	0.048		gras-1	2	6	46	11	334	277	0.575	0.115
wt	2	5	54	7	364	450	0.107	0.021		gras-1	2	6	46	12	336	280	0.385	0.077
wt	2	5	54	8	365	451	0.151	0.03		gras-1	2	6	46	13	338	282	0.302	0.06
wt	2	5	54	9	365	449	0.213	0.043		gras-1	2	6	47	1	324	314	na	na
wt	2	5	54	10	365	450	0.107	0.021		gras-1	2	6	47	2	326	316	0.302	0.06
wt	2	5	54	11	366	453	0.337	0.067		gras-1	2	6	47	3	326	314	0.213	0.043
wt	2	5	54	12	365	457	0.44	0.088		gras-1	2	6	47	4	321	313	0.544	0.109
wt	2	5	54	13	364	455	0.239	0.048		gras-1	2	6	47	5	321	312	0.107	0.021
wt	2	5	1	1	365	394	na	na		gras-1	2	6	47	6	323	314	0.302	0.06
wt	2	5	1	2	358	393	0.754	0.151		gras-1	2	6	47	7	321	313	0.239	0.048
wt	2	5	1	3	356	393	0.213	0.043		gras-1	2	6	47	8	323	314	0.239	0.048
wt	2	5	1	4	360	393	0.427	0.085		gras-1	2	6	47	9	323	314	0	0
wt	2	5	1	5	361	394	0.151	0.03		gras-1	2	6	47	10	326	313	0.337	0.067
wt	2	6	1	6	361	394	0	0		gras-1	2	6	47	11	331	313	0.533	0.107
wt	2	6	1	7	355	395	0.649	0.13		gras-1	2	6	47	12	336	309	0.683	0.137
wt	2	6	1	8	359	394	0.44	0.088		gras-1	2	6	47	13	339	312	0.453	0.091
wt	2	6	1	9	359	394	0	0		gras-1	2	6	48	1	347	307	na	na
wt	2	6	1	10	359	393	0.107	0.021		gras-1	2	6	48	2	346	305	0.239	0.048
wt	2	6	1	11	361	392	0.239	0.048		gras-1	2	6	48	3	345	303	0.239	0.048
wt	2	6	1	12	359	393	0.239	0.048		gras-1	2	6	48	4	342	301	0.385	0.077
wt	2	6	1	13	359	393	0	0		gras-1	2	6	48	5	343	295	0.649	0.13
wt	2	6	2	1	363	408	na	na		gras-1	2	6	48	6	344	295	0.107	0.021
wt	2	6	2	2	358	405	0.622	0.124		gras-1	2	6	48	7	348	293	0.477	0.095
wt	2	6	2	3	358	405	0	0		gras-1	2	6	48	8	345	295	0.385	0.077
wt	2	6	2	4	359	407	0.239	0.048		gras-1	2	6	48	9	344	294	0.151	0.03
wt	2	6	2	5	360	407	0.107	0.021		gras-1	2	6	48	10	344	290	0.427	0.085
wt	2	6	2	6	361	407	0.107	0.021		gras-1	2	6	48	11	348	294	0.604	0.121
wt	2	6	2	7	356	407	0.533	0.107		gras-1	2	6	48	12	347	289	0.544	0.109
wt	2	6	2	8	356	404	0.32	0.064		gras-1	2	6	48	13	348	289	0.107	0.021
wt	2	6	2	9	358	404	0.213	0.043		gras-1	2	6	49	1	295	232	na	na
wt	2	6	2	10	359	406	0.239	0.048		gras-1	2	6	49	2	296	232	0.107	0.021
wt	2	6	2	11	357	406	0.213	0.043		gras-1	2	6	49	3	293	234	0.385	0.077
wt	2	6	2	12	356	406	0.107	0.021		gras-1	2	6	49	4	293	236	0.213	0.043
wt	2	6	2	13	359	406	0.32	0.064		gras-1	2	6	49	5	294	232	0.44	0.088
wt	2	6	3	1	374	386	na	na		gras-1	2	6	49	6	294	232	0	0
wt	2	6	3	2	367	385	0.754	0.151		gras-1	2	6	49	7	297	231	0.337	0.067
wt	2	6	3	3	370	387	0.385	0.077		gras-1	2	6	49	8	296	229	0.239	0.048
wt	2	6	3	4	370	387	0	0		gras-1	2	6	49	9	296	237	0.854	0.171
wt	2	6	3	5	370	387	0	0		gras-1	2	6	49	10	298	238	0.239	0.048
wt	2	6	3	6	369	387	0.107	0.021		gras-1	2	6	49	11	300	239	0.239	0.048
wt	2	6	3	7	367	386	0.239	0.048		gras-1	2	6	49	12	302	239	0.213	0.043
wt	2	6	3	8	369	386	0.213	0.043		gras-1	2	6	49	13	303	240	0.151	0.03
wt	2	6	3	9	368	386	0.107	0.021		gras-1	2	6	50	1	318	229	na	na
wt	2	6	3	10	369	386	0.107	0.021		gras-1	2	6	50	2	313	228	0.544	0.109
wt	2	6	3	11	368	384	0.239	0.048		gras-1	2	6	50	3	311	227	0.239	0.048
wt	2	6	3	12	369	383	0.151	0.03		gras-1	2	6	50	4	313	227	0.213	0.043
wt	2	6	3	13	372	387	0.533	0.107		gras-1	2	6	50	5	311	227	0.213	0.043
wt	2	6	4	1	366	379	na	na		gras-1	2	6	50	6	314	227	0.32	0.064
wt	2	6	4	2	361	382	0.622	0.124		gras-1	2	6	50	7	315	229	0.239	0.048
wt	2	6	4	3	362	381	0.151	0.03		gras-1	2	6	50	8	311	229	0.427	0.085
wt	2	6	4	4	363	380	0.151	0.03		gras-1	2	6	50	9	317	227	0.675	0.135
wt	2	6	4	5	364	380	0.107	0.021		gras-1	2	6	50	10	316	229	0.239	0.048
wt	2	6	4	6	362	381	0.239	0.048		gras-1	2	6	50	11	312	226	0.533	0.107
wt	2	6	4	7	359	385	0.533	0.107		gras-1	2	6	50	12	307	226	0.533	0.107
wt	2	6	4	8	361	380	0.575	0.115		gras-1	2	6	50	13	314	224	0.777	0.155
wt	2	6	4	9	361	379	0.107	0.021		gras-1	2	6	51	1	309	197	na	na
wt	2	6	4	10	361	379	0	0		gras-1	2	6	51	2	309	203	0.64	0.128
wt	2	6	4	11	363	379	0.213	0.043		gras-1	2	6	51	3	310	202	0.151	0.03
wt	2	6	4	12	362	379	0.107	0.021		gras-1	2	6	51	4	307	198	0.533	0.107
wt	2	6	4	13	360	382	0.385	0.077		gras-1	2	6	51	5	311	200	0.477	0.095
wt	2	6	5	1	405	381	na	na		gras-1	2	6	51	6	312	200	0.107	0.021
wt	2	6	5	2	399	378	0.716	0.143		gras-1	2	6	51	7	314	200	0.213	0.043
wt	2	6	5	3	397	378	0.213	0.043		gras-1	2	6	51	8	312	203	0.385	0.077
wt	2	6	5	4	399	378	0.213	0.043		gras-1	2	6	51	9	311	201	0.239	0.048
wt	2	6	5	5	399	378	0	0		gras-1	2	6	51	10	311	205	0.427	0.085
wt	2	6	5	6	399	378	0	0		gras-1	2	6	51	11	311	197	0.854	0.171
wt	2	6	5	7	395	378	0.427	0.085		gras-1	2	6	51	12	308	200	0.453	0.091
wt	2	6	5	8	397	379	0.239	0.048		gras-1	2	6	51	13	308	196	0.427	0.085
wt	2	6	5	9	397	378	0.107	0.021		gras-1	2	6	52	1	295	223	na	na
wt	2	6	5	10	397	376	0.213	0.043		gras-1	2	6	52	2	291	220	0.533	0.107
wt	2	6	5	11	396	375	0.151	0.03		gras-1	2	6	52	3	294	221	0.337	0.067
wt	2	6	5	12	395	374	0.151	0.03		gras-1	2	6	52	4	291	219	0.385	0.077
wt	2	6	5	13	398	374	0.32	0.064		gras-1	2	6	52	5	293	220	0.239	0.048
wt	2	6	6	1	426	356	na	na		gras-1	2	6	52	6	291	221	0.239	0.048
wt	2	6	6	2	422	357	0.44	0.088		gras-1	2	6	52	7	293	220	0.239	0.048
wt	2	6	6	3	420	357	0.213	0.043		gras-1	2	6	52	8	290	220	0.32	0.064
wt	2	6	6	4	422	357	0.213	0.043		gras-1	2	6	52	9	287	219	0.337	0.067
wt	2	6	6	5	422	357	0	0		gras-1	2	6	52	10	283	213	0.769	0.154
wt	2	6	6	6	423	357	0.107	0.021		gras-1	2	6	52	11	287	211	0.477	0.095
wt	2	6	6	7	419	359	0.477	0.095		gras-1	2	6	52	12	282	208	0.622	0.124
wt	2	6	6	8	421	356	0.385	0.077		gras-1	2	6	52	13	289	213	0.918	0.184
wt	2	6	6	9	419	358	0.302	0.06		gras-1	2	6	53	1	328	232	na	na
wt	2	6	6	10	421	357	0.239	0.048		gras-1	2	6	53	2	328	238	0.64	0.128
wt	2	6	6	11	421	356	0.107	0.021		gras-1	2	6	53	3	335	240	0.777	0.155
wt	2	6	6	12	419	355	0.239	0.048		gras-1	2	6	53	4	331	235	0.683	0.137
wt	2	6	6	13	420	357	0.239	0.048		gras-1	2	6	53	5	333	237	0.302	0.06
wt	2	6	7	1	415	329	na	na		gras-1	2	6	53	6	337	237	0.427	0.085
wt	2	6	7	2	412	331	0.385	0.077		gras-1	2	6	53	7	342	238	0.544	0.109
wt	2	6	7	3	411	332	0.151	0.03		gras-1	2	6	53	8	336	241	0.716	0.143
wt	2	6	7	4	414	333	0.337	0.067		gras-1	2	6	53	9	338	241	0.213	0.043
wt	2	6	7	5	416	333	0.213	0.043		gras-1	2	6	53	10	337	237	0.44	0.088
wt	2	6	7	6	415	333	0.107	0.021		gras-1	2	6	53	11	340	238	0.337	0.067
wt	2	6	7	7	414	336	0.337	0.067		gras-1	2	6	53	12	331	236	0.984	0.197
wt	2	6	7	8	413	331	0.544	0.109		gras-1	2	6	53	13	331	235	0.107	0.021
wt	2	6	7	9	410	333	0.385	0.077		gras-1	2	6	54	1	344	240	na	na
wt	2	6	7	10	412	331	0.302	0.06		gras-1	2	6	54	2	344	240	0	0
wt	2	6	7	11	414	331	0.213	0.043		gras-1	2	6	54	3	357	227	1.962	0.392
wt	2	6	7	12	414	331	0	0		gras-1	2	6	54	4	355	232	0.575	0.115
wt	2	6	7	13	413	333	0.239	0.048		gras-1	2	6	54	5	356	233	0.151	0.03
wt	2	6	8	1	424	331	na	na		gras-1	2	6	54	6	354	234	0.239	0.048
wt	2	6	8	2	422	335	0.477	0.095		gras-1	2	6	54	7	358	232	0.477	0.095
wt	2	6	8	3	421	336	0.151	0.03		gras-1	2	6	54	8	353	235	0.622	0.124
wt	2	6	8	4	425	335	0.44	0.088		gras-1	2	6	54	9	355	229	0.675	0.135
wt	2	6	8	5	425	335	0	0		gras-1	2	6	54	10	344	234	1.289	0.258
wt	2	6	8	6	422	335	0.32	0.064		gras-1	2	6	54	11	345	235	0.151	0.03
wt	2	6	8	7	423	339	0.44	0.088		gras-1	2	6	54	12	353	230	1.007	0.201
wt	2	6	8	8	421	333	0.675	0.135		gras-1	2	6	54	13	353	233	0.32	0.064
wt	2	6	8	9	422	336	0.337	0.067		gras-1	2	6	55	1	326	225	na	na
wt	2	6	8	10	422	332	0.427	0.085		gras-1	2	6	55	2	325	224	0.151	0.03
wt	2	6	8	11	424	335	0.385	0.077		gras-1	2	6	55	3	325	223	0.107	0.021
wt	2	6	8	12	422	334	0.239	0.048		gras-1	2	6	55	4	325	217	0.64	0.128
wt	2	6	8	13	421	334	0.107	0.021		gras-1	2	6	55	5	322	214	0.453	0.091
wt	2	6	9	1	379	353	na	na		gras-1	2	6	55	6	324	210	0.477	0.095
wt	2	6	9	2	375	354	0.44	0.088		gras-1	2	6	55	7	329	216	0.833	0.167
wt	2	6	9	3	373	355	0.239	0.048		gras-1	2	6	55	8	328	212	0.44	0.088
wt	2	6	9	4	375	355	0.213	0.043		gras-1	2	6	55	9	329	210	0.239	0.048
wt	2	6	9	5	376	355	0.107	0.021		gras-1	2	6	55	10	333	207	0.533	0.107
wt	2	6	9	6	376	355	0	0		gras-1	2	6	55	11	334	204	0.337	0.067
wt	2	6	9	7	379	357	0.385	0.077		gras-1	2	6	55	12	329	207	0.622	0.124
wt	2	6	9	8	376	354	0.453	0.091		gras-1	2	6	55	13	333	205	0.477	0.095
wt	2	6	9	9	377	353	0.151	0.03		gras-1	2	6	56	1	368	237	na	na
wt	2	6	9	10	375	353	0.213	0.043		gras-1	2	6	56	2	368	235	0.213	0.043
wt	2	6	9	11	374	353	0.107	0.021		gras-1	2	6	56	3	367	237	0.239	0.048
wt	2	6	9	12	373	353	0.107	0.021		gras-1	2	6	56	4	366	234	0.337	0.067
wt	2	6	9	13	370	355	0.385	0.077		gras-1	2	6	56	5	367	237	0.337	0.067
wt	2	6	10	1	367	350	na	na		gras-1	2	6	56	6	366	232	0.544	0.109
wt	2	6	10	2	362	352	0.575	0.115		gras-1	2	6	56	7	369	238	0.716	0.143
wt	2	6	10	3	362	352	0	0		gras-1	2	6	56	8	364	238	0.533	0.107
wt	2	6	10	4	362	352	0	0		gras-1	2	6	56	9	366	233	0.575	0.115
wt	2	6	10	5	364	354	0.302	0.06		gras-1	2	6	56	10	365	230	0.337	0.067
wt	2	6	10	6	364	351	0.32	0.064		gras-1	2	6	56	11	365	228	0.213	0.043
wt	2	6	10	7	361	352	0.337	0.067		gras-1	2	6	56	12	366	233	0.544	0.109
wt	2	6	10	8	363	350	0.302	0.06		gras-1	2	6	56	13	366	231	0.213	0.043
wt	2	6	10	9	362	353	0.337	0.067		gras-1	2	6	57	1	363	207	na	na
wt	2	6	10	10	361	352	0.151	0.03		gras-1	2	6	57	2	365	210	0.385	0.077
wt	2	6	10	11	360	351	0.151	0.03		gras-1	2	6	57	3	364	208	0.239	0.048
wt	2	6	10	12	360	350	0.107	0.021		gras-1	2	6	57	4	365	208	0.107	0.021
wt	2	6	10	13	360	350	0	0		gras-1	2	6	57	5	360	206	0.575	0.115
wt	2	6	11	1	350	367	na	na		gras-1	2	6	57	6	359	204	0.239	0.048
wt	2	6	11	2	347	369	0.385	0.077		gras-1	2	6	57	7	360	205	0.151	0.03
wt	2	6	11	3	346	369	0.107	0.021		gras-1	2	6	57	8	355	202	0.622	0.124
wt	2	6	11	4	345	369	0.107	0.021		gras-1	2	6	57	9	355	204	0.213	0.043
wt	2	6	11	5	347	369	0.213	0.043		gras-1	2	6	57	10	358	204	0.32	0.064
wt	2	6	11	6	347	369	0	0		gras-1	2	6	57	11	355	201	0.453	0.091
wt	2	6	11	7	347	369	0	0		gras-1	2	6	57	12	359	205	0.604	0.121
wt	2	6	11	8	344	368	0.337	0.067		gras-1	2	6	57	13	363	209	0.604	0.121
wt	2	6	11	9	345	367	0.151	0.03		gras-1	2	6	58	1	360	180	na	na
wt	2	6	11	10	348	367	0.32	0.064		gras-1	2	6	58	2	358	182	0.302	0.06
wt	2	6	11	11	348	367	0	0		gras-1	2	6	58	3	358	186	0.427	0.085
wt	2	6	11	12	348	367	0	0		gras-1	2	6	58	4	357	186	0.107	0.021
wt	2	6	11	13	346	370	0.385	0.077		gras-1	2	6	58	5	355	187	0.239	0.048
wt	2	6	12	1	358	362	na	na		gras-1	2	6	58	6	355	191	0.427	0.085
wt	2	6	12	2	355	363	0.337	0.067		gras-1	2	6	58	7	360	190	0.544	0.109
wt	2	6	12	3	354	364	0.151	0.03		gras-1	2	6	58	8	357	192	0.385	0.077
wt	2	6	12	4	354	365	0.107	0.021		gras-1	2	6	58	9	357	188	0.427	0.085
wt	2	6	12	5	355	363	0.239	0.048		gras-1	2	6	58	10	358	189	0.151	0.03
wt	2	6	12	6	356	361	0.239	0.048		gras-1	2	6	58	11	354	189	0.427	0.085
wt	2	6	12	7	355	363	0.239	0.048		gras-1	2	6	58	12	354	193	0.427	0.085
wt	2	6	12	8	355	364	0.107	0.021		gras-1	2	6	58	13	356	188	0.575	0.115
wt	2	6	12	9	354	363	0.151	0.03		gras-1	2	6	59	1	341	163	na	na
wt	2	6	12	10	354	363	0	0		gras-1	2	6	59	2	340	162	0.151	0.03
wt	2	6	12	11	354	360	0.32	0.064		gras-1	2	6	59	3	338	160	0.302	0.06
wt	2	6	12	12	353	360	0.107	0.021		gras-1	2	6	59	4	333	160	0.533	0.107
wt	2	6	12	13	356	361	0.337	0.067		gras-1	2	6	59	5	332	159	0.151	0.03
wt	2	6	13	1	358	357	na	na		gras-1	2	6	59	6	331	160	0.151	0.03
wt	2	6	13	2	347	356	1.179	0.236		gras-1	2	6	59	7	332	161	0.151	0.03
wt	2	6	13	3	348	356	0.107	0.021		gras-1	2	6	59	8	330	160	0.239	0.048
wt	2	6	13	4	351	356	0.32	0.064		gras-1	2	6	59	9	327	161	0.337	0.067
wt	2	6	13	5	348	356	0.32	0.064		gras-1	2	6	59	10	334	160	0.754	0.151
wt	2	6	13	6	348	356	0	0		gras-1	2	6	59	11	331	158	0.385	0.077
wt	2	6	13	7	347	356	0.107	0.021		gras-1	2	6	59	12	330	161	0.337	0.067
wt	2	6	13	8	346	357	0.151	0.03		gras-1	2	6	59	13	326	163	0.477	0.095
wt	2	6	13	9	348	356	0.239	0.048		gras-1	2	6	60	1	394	202	na	na
wt	2	6	13	10	347	356	0.107	0.021		gras-1	2	6	60	2	390	201	0.44	0.088
wt	2	6	13	11	345	356	0.213	0.043		gras-1	2	6	60	3	390	205	0.427	0.085
wt	2	6	13	12	348	355	0.337	0.067		gras-1	2	6	60	4	390	209	0.427	0.085
wt	2	6	13	13	349	355	0.107	0.021		gras-1	2	6	60	5	395	202	0.918	0.184
wt	2	6	14	1	357	348	na	na		gras-1	2	6	60	6	389	209	0.984	0.197
wt	2	6	14	2	353	351	0.533	0.107		gras-1	2	6	60	7	394	210	0.544	0.109
wt	2	6	14	3	356	352	0.337	0.067		gras-1	2	6	60	8	389	209	0.544	0.109
wt	2	6	14	4	356	352	0	0		gras-1	2	6	60	9	389	213	0.427	0.085
wt	2	6	14	5	356	353	0.107	0.021		gras-1	2	6	60	10	389	210	0.32	0.064
wt	2	6	14	6	356	354	0.107	0.021		gras-1	2	6	60	11	389	209	0.107	0.021
wt	2	6	14	7	356	352	0.213	0.043		gras-1	2	6	60	12	389	213	0.427	0.085
wt	2	6	14	8	355	350	0.239	0.048		gras-1	2	6	60	13	389	209	0.427	0.085
wt	2	6	14	9	355	350	0	0		gras-1	2	6	61	1	444	229	na	na
wt	2	6	14	10	354	350	0.107	0.021		gras-1	2	6	61	2	438	226	0.716	0.143
wt	2	6	14	11	357	350	0.32	0.064		gras-1	2	6	61	3	437	222	0.44	0.088
wt	2	6	14	12	355	350	0.213	0.043		gras-1	2	6	61	4	432	217	0.754	0.151
wt	2	6	14	13	355	350	0	0		gras-1	2	6	61	5	430	212	0.575	0.115
wt	2	6	15	1	367	349	na	na		gras-1	2	6	61	6	434	219	0.86	0.172
wt	2	6	15	2	360	350	0.754	0.151		gras-1	2	6	61	7	441	226	1.056	0.211
wt	2	6	15	3	359	350	0.107	0.021		gras-1	2	6	61	8	444	226	0.32	0.064
wt	2	6	15	4	362	352	0.385	0.077		gras-1	2	6	61	9	437	225	0.754	0.151
wt	2	6	15	5	364	352	0.213	0.043		gras-1	2	6	61	10	448	224	1.179	0.236
wt	2	6	15	6	365	352	0.107	0.021		gras-1	2	6	61	11	449	225	0.151	0.03
wt	2	6	15	7	365	354	0.213	0.043		gras-1	2	6	61	12	443	226	0.649	0.13
wt	2	6	15	8	362	353	0.337	0.067		gras-1	2	6	61	13	451	226	0.854	0.171
wt	2	6	15	9	361	351	0.239	0.048		gras-1	2	6	62	1	400	156	na	na
wt	2	6	15	10	359	350	0.239	0.048		gras-1	2	6	62	2	406	156	0.64	0.128
wt	2	6	15	11	357	349	0.239	0.048		gras-1	2	6	62	3	404	158	0.302	0.06
wt	2	6	15	12	360	346	0.453	0.091		gras-1	2	6	62	4	407	158	0.32	0.064
wt	2	6	15	13	363	351	0.622	0.124		gras-1	2	6	62	5	416	160	0.984	0.197
wt	2	6	16	1	303	378	na	na		gras-1	2	6	62	6	421	162	0.575	0.115
wt	2	6	16	2	292	379	1.179	0.236		gras-1	2	6	62	7	415	159	0.716	0.143
wt	2	6	16	3	291	376	0.337	0.067		gras-1	2	6	62	8	422	162	0.813	0.163
wt	2	6	16	4	293	377	0.239	0.048		gras-1	2	6	62	9	416	158	0.769	0.154
wt	2	6	16	5	295	377	0.213	0.043		gras-1	2	6	62	10	414	158	0.213	0.043
wt	2	6	16	6	295	377	0	0		gras-1	2	6	62	11	418	158	0.427	0.085
wt	2	6	16	7	292	379	0.385	0.077		gras-1	2	6	62	12	413	155	0.622	0.124
wt	2	6	16	8	292	375	0.427	0.085		gras-1	2	6	62	13	416	156	0.337	0.067
wt	2	6	16	9	294	377	0.302	0.06		gras-1	2	6	63	1	430	134	na	na
wt	2	6	16	10	293	377	0.107	0.021		gras-1	2	6	63	2	433	130	0.533	0.107
wt	2	6	16	11	292	377	0.107	0.021		gras-1	2	6	63	3	431	129	0.239	0.048
wt	2	6	16	12	290	377	0.213	0.043		gras-1	2	6	63	4	430	130	0.151	0.03
wt	2	6	16	13	293	378	0.337	0.067		gras-1	2	6	63	5	424	131	0.649	0.13
wt	2	6	17	1	313	367	na	na		gras-1	2	6	63	6	422	134	0.385	0.077
wt	2	6	17	2	309	367	0.427	0.085		gras-1	2	6	63	7	427	132	0.575	0.115
wt	2	6	17	3	309	368	0.107	0.021		gras-1	2	6	63	8	423	132	0.427	0.085
wt	2	6	17	4	309	369	0.107	0.021		gras-1	2	6	63	9	423	133	0.107	0.021
wt	2	6	17	5	308	369	0.107	0.021		gras-1	2	6	63	10	425	126	0.777	0.155
wt	2	6	17	6	309	367	0.239	0.048		gras-1	2	6	63	11	425	130	0.427	0.085
wt	2	6	17	7	309	366	0.107	0.021		gras-1	2	6	63	12	422	132	0.385	0.077
wt	2	6	17	8	309	367	0.107	0.021		gras-1	2	6	63	13	423	128	0.44	0.088
wt	2	6	17	9	305	369	0.477	0.095		gras-1	2	6	64	1	436	156	na	na
wt	2	6	17	10	310	367	0.575	0.115		gras-1	2	6	64	2	431	151	0.754	0.151
wt	2	6	17	11	307	365	0.385	0.077		gras-1	2	6	64	3	426	146	0.754	0.151
wt	2	6	17	12	309	361	0.477	0.095		gras-1	2	6	64	4	424	145	0.239	0.048
wt	2	6	17	13	309	369	0.854	0.171		gras-1	2	6	64	5	423	143	0.239	0.048
wt	2	6	18	1	299	348	na	na		gras-1	2	6	64	6	429	145	0.675	0.135
wt	2	6	18	2	293	348	0.64	0.128		gras-1	2	6	64	7	426	142	0.453	0.091
wt	2	6	18	3	291	348	0.213	0.043		gras-1	2	6	64	8	425	144	0.239	0.048
wt	2	6	18	4	289	348	0.213	0.043		gras-1	2	6	64	9	424	146	0.239	0.048
wt	2	6	18	5	292	347	0.337	0.067		gras-1	2	6	64	10	425	143	0.337	0.067
wt	2	6	18	6	293	347	0.107	0.021		gras-1	2	6	64	11	429	145	0.477	0.095
wt	2	6	18	7	291	348	0.239	0.048		gras-1	2	6	64	12	433	148	0.533	0.107
wt	2	6	18	8	289	348	0.213	0.043		gras-1	2	6	64	13	446	155	1.575	0.315
wt	2	6	18	9	289	348	0	0		gras-1	2	7	1	1	151	311	na	na
wt	2	6	18	10	288	348	0.107	0.021		gras-1	2	7	1	2	150	311	0.107	0.021
wt	2	6	18	11	290	347	0.239	0.048		gras-1	2	7	1	3	152	312	0.239	0.048
wt	2	6	18	12	293	347	0.32	0.064		gras-1	2	7	1	4	149	312	0.32	0.064
wt	2	6	18	13	295	346	0.239	0.048		gras-1	2	7	1	5	153	314	0.477	0.095
wt	2	6	19	1	320	332	na	na		gras-1	2	7	1	6	155	315	0.239	0.048
wt	2	6	19	2	313	334	0.777	0.155		gras-1	2	7	1	7	157	316	0.239	0.048
wt	2	6	19	3	312	335	0.151	0.03		gras-1	2	7	1	8	154	314	0.385	0.077
wt	2	6	19	4	312	335	0	0		gras-1	2	7	1	9	156	315	0.239	0.048
wt	2	6	19	5	311	335	0.107	0.021		gras-1	2	7	1	10	156	314	0.107	0.021
wt	2	6	19	6	313	332	0.385	0.077		gras-1	2	7	1	11	157	312	0.239	0.048
wt	2	6	19	7	313	333	0.107	0.021		gras-1	2	7	1	12	155	313	0.239	0.048
wt	2	6	19	8	312	336	0.337	0.067		gras-1	2	7	1	13	156	314	0.151	0.03
wt	2	6	19	9	312	334	0.213	0.043		gras-1	2	7	2	1	121	325	na	na
wt	2	6	19	10	311	333	0.151	0.03		gras-1	2	7	2	2	121	327	0.213	0.043
wt	2	6	19	11	312	332	0.151	0.03		gras-1	2	7	2	3	121	323	0.427	0.085
wt	2	6	19	12	313	332	0.107	0.021		gras-1	2	7	2	4	121	326	0.32	0.064
wt	2	6	19	13	312	332	0.107	0.021		gras-1	2	7	2	5	121	324	0.213	0.043
wt	2	6	20	1	319	326	na	na		gras-1	2	7	2	6	121	322	0.213	0.043
wt	2	6	20	2	317	326	0.213	0.043		gras-1	2	7	2	7	122	325	0.337	0.067
wt	2	6	20	3	315	325	0.239	0.048		gras-1	2	7	2	8	119	324	0.337	0.067
wt	2	6	20	4	321	324	0.649	0.13		gras-1	2	7	2	9	122	325	0.337	0.067
wt	2	6	20	5	318	322	0.385	0.077		gras-1	2	7	2	10	120	321	0.477	0.095
wt	2	6	20	6	318	327	0.533	0.107		gras-1	2	7	2	11	122	325	0.477	0.095
wt	2	6	20	7	318	325	0.213	0.043		gras-1	2	7	2	12	122	322	0.32	0.064
wt	2	6	20	8	317	327	0.239	0.048		gras-1	2	7	2	13	123	326	0.44	0.088
wt	2	6	20	9	317	327	0	0		gras-1	2	7	3	1	151	341	na	na
wt	2	6	20	10	317	324	0.32	0.064		gras-1	2	7	3	2	154	338	0.453	0.091
wt	2	6	20	11	317	323	0.107	0.021		gras-1	2	7	3	3	149	340	0.575	0.115
wt	2	6	20	12	316	325	0.239	0.048		gras-1	2	7	3	4	150	341	0.151	0.03
wt	2	6	20	13	316	327	0.213	0.043		gras-1	2	7	3	5	152	341	0.213	0.043
wt	2	6	21	1	352	325	na	na		gras-1	2	7	3	6	152	339	0.213	0.043
wt	2	6	21	2	341	326	1.179	0.236		gras-1	2	7	3	7	151	342	0.337	0.067
wt	2	6	21	3	343	327	0.239	0.048		gras-1	2	7	3	8	150	338	0.44	0.088
wt	2	6	21	4	340	327	0.32	0.064		gras-1	2	7	3	9	153	339	0.337	0.067
wt	2	6	21	5	346	326	0.649	0.13		gras-1	2	7	3	10	149	337	0.477	0.095
wt	2	6	21	6	345	326	0.107	0.021		gras-1	2	7	3	11	154	334	0.622	0.124
wt	2	6	21	7	341	328	0.477	0.095		gras-1	2	7	3	12	154	333	0.107	0.021
wt	2	6	21	8	342	327	0.151	0.03		gras-1	2	7	3	13	153	338	0.544	0.109
wt	2	6	21	9	343	325	0.239	0.048		gras-1	2	7	4	1	167	346	na	na
wt	2	6	21	10	341	325	0.213	0.043		gras-1	2	7	4	2	169	348	0.302	0.06
wt	2	6	21	11	338	326	0.337	0.067		gras-1	2	7	4	3	165	344	0.604	0.121
wt	2	6	21	12	343	326	0.533	0.107		gras-1	2	7	4	4	166	346	0.239	0.048
wt	2	6	21	13	345	325	0.239	0.048		gras-1	2	7	4	5	165	350	0.44	0.088
wt	2	6	22	1	276	394	na	na		gras-1	2	7	4	6	162	348	0.385	0.077
wt	2	6	22	2	272	397	0.533	0.107		gras-1	2	7	4	7	167	348	0.533	0.107
wt	2	6	22	3	275	398	0.337	0.067		gras-1	2	7	4	8	166	342	0.649	0.13
wt	2	6	22	4	275	398	0	0		gras-1	2	7	4	9	167	347	0.544	0.109
wt	2	6	22	5	276	398	0.107	0.021		gras-1	2	7	4	10	167	342	0.533	0.107
wt	2	6	22	6	275	398	0.107	0.021		gras-1	2	7	4	11	167	341	0.107	0.021
wt	2	6	22	7	275	398	0	0		gras-1	2	7	4	12	167	344	0.32	0.064
wt	2	6	22	8	275	399	0.107	0.021		gras-1	2	7	4	13	167	341	0.32	0.064
wt	2	6	22	9	274	396	0.337	0.067		gras-1	2	7	5	2	181	361	na	na
wt	2	6	22	10	272	396	0.213	0.043		gras-1	2	7	5	3	181	360	0.107	0.021
wt	2	6	22	11	271	397	0.151	0.03		gras-1	2	7	5	4	179	360	0.213	0.043
wt	2	6	22	12	274	397	0.32	0.064		gras-1	2	7	5	5	183	361	0.44	0.088
wt	2	6	22	13	275	395	0.239	0.048		gras-1	2	7	5	6	180	360	0.337	0.067
wt	2	6	23	1	241	353	na	na		gras-1	2	7	5	7	184	359	0.44	0.088
wt	2	6	23	2	238	355	0.385	0.077		gras-1	2	7	5	8	180	356	0.533	0.107
wt	2	6	23	3	240	355	0.213	0.043		gras-1	2	7	5	9	181	359	0.337	0.067
wt	2	6	23	4	240	353	0.213	0.043		gras-1	2	7	5	10	181	357	0.213	0.043
wt	2	6	23	5	240	353	0	0		gras-1	2	7	5	11	184	357	0.32	0.064
wt	2	6	23	6	241	353	0.107	0.021		gras-1	2	7	5	12	182	358	0.239	0.048
wt	2	6	23	7	242	354	0.151	0.03		gras-1	2	7	5	13	182	357	0.107	0.021
wt	2	6	23	8	242	354	0	0		gras-1	2	7	6	1	189	328	na	na
wt	2	6	23	9	239	354	0.32	0.064		gras-1	2	7	6	2	191	328	0.213	0.043
wt	2	6	23	10	238	355	0.151	0.03		gras-1	2	7	6	3	190	327	0.151	0.03
wt	2	6	23	11	236	354	0.239	0.048		gras-1	2	7	6	4	191	327	0.107	0.021
wt	2	6	23	12	241	353	0.544	0.109		gras-1	2	7	6	5	185	324	0.716	0.143
wt	2	6	23	13	241	353	0	0		gras-1	2	7	6	6	185	324	0	0
wt	2	6	24	1	251	331	na	na		gras-1	2	7	6	7	188	325	0.337	0.067
wt	2	6	24	2	247	333	0.477	0.095		gras-1	2	7	6	8	186	323	0.302	0.06
wt	2	6	24	3	248	333	0.107	0.021		gras-1	2	7	6	9	185	322	0.151	0.03
wt	2	6	24	4	251	333	0.32	0.064		gras-1	2	7	6	10	189	322	0.427	0.085
wt	2	6	24	5	252	333	0.107	0.021		gras-1	2	7	6	11	193	324	0.477	0.095
wt	2	6	24	6	249	331	0.385	0.077		gras-1	2	7	6	12	196	327	0.453	0.091
wt	2	6	24	7	247	333	0.302	0.06		gras-1	2	7	6	13	197	327	0.107	0.021
wt	2	6	24	8	245	334	0.239	0.048		gras-1	2	7	7	1	209	309	na	na
wt	2	6	24	9	247	332	0.302	0.06		gras-1	2	7	7	2	210	306	0.337	0.067
wt	2	6	24	10	246	335	0.337	0.067		gras-1	2	7	7	3	210	303	0.32	0.064
wt	2	6	24	11	248	332	0.385	0.077		gras-1	2	7	7	4	209	301	0.239	0.048
wt	2	6	24	12	245	335	0.453	0.091		gras-1	2	7	7	5	212	302	0.337	0.067
wt	2	6	24	13	249	334	0.44	0.088		gras-1	2	7	7	6	212	304	0.213	0.043
wt	2	6	25	1	350	297	na	na		gras-1	2	7	7	7	207	305	0.544	0.109
wt	2	6	25	2	350	297	0	0		gras-1	2	7	7	8	210	302	0.453	0.091
wt	2	6	25	3	350	299	0.213	0.043		gras-1	2	7	7	9	213	305	0.453	0.091
wt	2	6	25	4	350	296	0.32	0.064		gras-1	2	7	7	10	211	299	0.675	0.135
wt	2	6	25	5	351	296	0.107	0.021		gras-1	2	7	7	11	212	300	0.151	0.03
wt	2	6	25	6	351	298	0.213	0.043		gras-1	2	7	7	12	212	299	0.107	0.021
wt	2	6	25	7	351	301	0.32	0.064		gras-1	2	7	7	13	213	300	0.151	0.03
wt	2	6	25	8	349	296	0.575	0.115		gras-1	2	7	8	1	209	295	na	na
wt	2	6	25	9	350	297	0.151	0.03		gras-1	2	7	8	2	209	295	0	0
wt	2	6	25	10	346	296	0.44	0.088		gras-1	2	7	8	3	209	296	0.107	0.021
wt	2	6	25	11	349	296	0.32	0.064		gras-1	2	7	8	4	211	294	0.302	0.06
wt	2	6	25	12	348	298	0.239	0.048		gras-1	2	7	8	5	212	295	0.151	0.03
wt	2	6	25	13	347	296	0.239	0.048		gras-1	2	7	8	6	212	293	0.213	0.043
wt	2	6	26	1	355	304	na	na		gras-1	2	7	8	7	212	295	0.213	0.043
wt	2	6	26	2	352	306	0.385	0.077		gras-1	2	7	8	8	209	299	0.533	0.107
wt	2	6	26	3	350	307	0.239	0.048		gras-1	2	7	8	9	210	300	0.151	0.03
wt	2	6	26	4	354	307	0.427	0.085		gras-1	2	7	8	10	214	299	0.44	0.088
wt	2	6	26	5	355	308	0.151	0.03		gras-1	2	7	8	11	217	299	0.32	0.064
wt	2	6	26	6	352	307	0.337	0.067		gras-1	2	7	8	12	224	299	0.747	0.149
wt	2	6	26	7	356	309	0.477	0.095		gras-1	2	7	8	13	227	299	0.32	0.064
wt	2	6	26	8	353	305	0.533	0.107		gras-1	2	7	9	1	218	323	na	na
wt	2	6	26	9	355	308	0.385	0.077		gras-1	2	7	9	2	222	324	0.44	0.088
wt	2	6	26	10	350	304	0.683	0.137		gras-1	2	7	9	3	226	323	0.44	0.088
wt	2	6	26	11	352	308	0.477	0.095		gras-1	2	7	9	4	228	322	0.239	0.048
wt	2	6	26	12	352	306	0.213	0.043		gras-1	2	7	9	5	231	319	0.453	0.091
wt	2	6	26	13	355	308	0.385	0.077		gras-1	2	7	9	6	233	319	0.213	0.043
wt	2	6	27	1	368	286	na	na		gras-1	2	7	9	7	235	319	0.213	0.043
wt	2	6	27	2	365	286	0.32	0.064		gras-1	2	7	9	8	236	319	0.107	0.021
wt	2	6	27	3	369	286	0.427	0.085		gras-1	2	7	9	9	236	318	0.107	0.021
wt	2	6	27	4	371	283	0.385	0.077		gras-1	2	7	9	10	235	315	0.337	0.067
wt	2	6	27	5	367	286	0.533	0.107		gras-1	2	7	9	11	237	314	0.239	0.048
wt	2	6	27	6	369	284	0.302	0.06		gras-1	2	7	9	12	236	316	0.239	0.048
wt	2	6	27	7	373	286	0.477	0.095		gras-1	2	7	9	13	237	318	0.239	0.048
wt	2	6	27	8	367	289	0.716	0.143		gras-1	2	7	10	1	267	288	na	na
wt	2	6	27	9	368	284	0.544	0.109		gras-1	2	7	10	2	267	289	0.107	0.021
wt	2	6	27	10	368	282	0.213	0.043		gras-1	2	7	10	3	268	289	0.107	0.021
wt	2	6	27	11	366	283	0.239	0.048		gras-1	2	7	10	4	265	291	0.385	0.077
wt	2	6	27	12	365	286	0.337	0.067		gras-1	2	7	10	5	262	293	0.385	0.077
wt	2	6	27	13	365	287	0.107	0.021		gras-1	2	7	10	6	261	294	0.151	0.03
wt	2	6	28	1	344	278	na	na		gras-1	2	7	10	7	260	296	0.239	0.048
wt	2	6	28	2	347	277	0.337	0.067		gras-1	2	7	10	8	260	293	0.32	0.064
wt	2	6	28	3	345	278	0.239	0.048		gras-1	2	7	10	9	260	295	0.213	0.043
wt	2	6	28	4	343	280	0.302	0.06		gras-1	2	7	10	10	260	290	0.533	0.107
wt	2	6	28	5	341	280	0.213	0.043		gras-1	2	7	10	11	261	294	0.44	0.088
wt	2	6	28	6	346	281	0.544	0.109		gras-1	2	7	10	12	259	294	0.213	0.043
wt	2	6	28	7	348	280	0.239	0.048		gras-1	2	7	10	13	261	297	0.385	0.077
wt	2	6	28	8	347	280	0.107	0.021		gras-1	2	7	11	1	290	299	na	na
wt	2	6	28	9	344	280	0.32	0.064		gras-1	2	7	11	2	291	300	0.151	0.03
wt	2	6	28	10	338	280	0.64	0.128		gras-1	2	7	11	3	291	301	0.107	0.021
wt	2	6	28	11	340	277	0.385	0.077		gras-1	2	7	11	4	291	299	0.213	0.043
wt	2	6	28	12	344	278	0.44	0.088		gras-1	2	7	11	5	292	302	0.337	0.067
wt	2	6	28	13	347	280	0.385	0.077		gras-1	2	7	11	6	287	298	0.683	0.137
wt	2	6	29	1	269	310	na	na		gras-1	2	7	11	7	288	301	0.337	0.067
wt	2	6	29	2	267	310	0.213	0.043		gras-1	2	7	11	8	289	303	0.239	0.048
wt	2	6	29	3	266	310	0.107	0.021		gras-1	2	7	11	9	289	307	0.427	0.085
wt	2	6	29	4	269	309	0.337	0.067		gras-1	2	7	11	10	289	304	0.32	0.064
wt	2	6	29	5	269	308	0.107	0.021		gras-1	2	7	11	11	289	309	0.533	0.107
wt	2	6	29	6	266	308	0.32	0.064		gras-1	2	7	11	12	289	308	0.107	0.021
wt	2	6	29	7	269	308	0.32	0.064		gras-1	2	7	11	13	289	312	0.427	0.085
wt	2	6	29	8	269	308	0	0		gras-1	2	7	12	1	292	307	na	na
wt	2	6	29	9	266	309	0.337	0.067		gras-1	2	7	12	2	291	308	0.151	0.03
wt	2	6	29	10	264	309	0.213	0.043		gras-1	2	7	12	3	290	309	0.151	0.03
wt	2	6	29	11	265	306	0.337	0.067		gras-1	2	7	12	4	293	301	0.912	0.182
wt	2	6	29	12	265	306	0	0		gras-1	2	7	12	5	290	308	0.813	0.163
wt	2	6	29	13	268	308	0.385	0.077		gras-1	2	7	12	6	289	305	0.337	0.067
wt	2	6	30	1	261	307	na	na		gras-1	2	7	12	7	290	307	0.239	0.048
wt	2	6	30	2	258	305	0.385	0.077		gras-1	2	7	12	8	288	304	0.385	0.077
wt	2	6	30	3	255	305	0.32	0.064		gras-1	2	7	12	9	290	302	0.302	0.06
wt	2	6	30	4	257	304	0.239	0.048		gras-1	2	7	12	10	289	308	0.649	0.13
wt	2	6	30	5	259	304	0.213	0.043		gras-1	2	7	12	11	289	309	0.107	0.021
wt	2	6	30	6	260	307	0.337	0.067		gras-1	2	7	12	12	289	314	0.533	0.107
wt	2	6	30	7	259	305	0.239	0.048		gras-1	2	7	12	13	289	316	0.213	0.043
wt	2	6	30	8	257	304	0.239	0.048		gras-1	2	7	13	1	272	327	na	na
wt	2	6	30	9	255	304	0.213	0.043		gras-1	2	7	13	2	271	328	0.151	0.03
wt	2	6	30	10	255	304	0	0		gras-1	2	7	13	3	271	325	0.32	0.064
wt	2	6	30	11	254	303	0.151	0.03		gras-1	2	7	13	4	271	325	0	0
wt	2	6	30	12	257	303	0.32	0.064		gras-1	2	7	13	5	274	326	0.337	0.067
wt	2	6	30	13	257	306	0.32	0.064		gras-1	2	7	13	6	268	324	0.675	0.135
wt	2	6	31	1	230	330	na	na		gras-1	2	7	13	7	262	319	0.833	0.167
wt	2	6	31	2	228	329	0.239	0.048		gras-1	2	7	13	8	260	316	0.385	0.077
wt	2	6	31	3	231	328	0.337	0.067		gras-1	2	7	13	9	262	317	0.239	0.048
wt	2	6	31	4	229	328	0.213	0.043		gras-1	2	7	13	10	261	313	0.44	0.088
wt	2	6	31	5	231	328	0.213	0.043		gras-1	2	7	13	11	265	318	0.683	0.137
wt	2	6	31	6	233	327	0.239	0.048		gras-1	2	7	13	12	269	322	0.604	0.121
wt	2	6	31	7	234	327	0.107	0.021		gras-1	2	7	13	13	271	328	0.675	0.135
wt	2	6	31	8	230	328	0.44	0.088		gras-1	2	7	14	1	285	271	na	na
wt	2	6	31	9	227	329	0.337	0.067		gras-1	2	7	14	2	286	274	0.337	0.067
wt	2	6	31	10	231	328	0.44	0.088		gras-1	2	7	14	3	283	274	0.32	0.064
wt	2	6	31	11	225	329	0.649	0.13		gras-1	2	7	14	4	287	274	0.427	0.085
wt	2	6	31	12	229	328	0.44	0.088		gras-1	2	7	14	5	291	276	0.477	0.095
wt	2	6	31	13	231	328	0.213	0.043		gras-1	2	7	14	6	292	276	0.107	0.021
wt	2	6	32	1	222	267	na	na		gras-1	2	7	14	7	291	276	0.107	0.021
wt	2	6	32	2	215	265	0.777	0.155		gras-1	2	7	14	8	288	276	0.32	0.064
wt	2	6	32	3	214	265	0.107	0.021		gras-1	2	7	14	9	291	273	0.453	0.091
wt	2	6	32	4	216	265	0.213	0.043		gras-1	2	7	14	10	291	271	0.213	0.043
wt	2	6	32	5	216	265	0	0		gras-1	2	7	14	11	286	272	0.544	0.109
wt	2	6	32	6	217	265	0.107	0.021		gras-1	2	7	14	12	291	275	0.622	0.124
wt	2	6	32	7	217	262	0.32	0.064		gras-1	2	7	14	13	289	274	0.239	0.048
wt	2	6	32	8	218	264	0.239	0.048		gras-1	2	7	15	1	273	265	na	na
wt	2	6	32	9	217	265	0.151	0.03		gras-1	2	7	15	2	274	262	0.337	0.067
wt	2	6	32	10	215	264	0.239	0.048		gras-1	2	7	15	3	273	261	0.151	0.03
wt	2	6	32	11	215	264	0	0		gras-1	2	7	15	4	276	261	0.32	0.064
wt	2	6	32	12	213	264	0.213	0.043		gras-1	2	7	15	5	274	263	0.302	0.06
wt	2	6	32	13	216	268	0.533	0.107		gras-1	2	7	15	6	277	263	0.32	0.064
wt	2	6	33	1	220	258	na	na		gras-1	2	7	15	7	274	262	0.337	0.067
wt	2	6	33	2	211	256	0.984	0.197		gras-1	2	7	15	8	275	265	0.337	0.067
wt	2	6	33	3	208	256	0.32	0.064		gras-1	2	7	15	9	275	262	0.32	0.064
wt	2	6	33	4	213	257	0.544	0.109		gras-1	2	7	15	10	274	258	0.44	0.088
wt	2	6	33	5	213	257	0	0		gras-1	2	7	15	11	273	254	0.44	0.088
wt	2	6	33	6	214	257	0.107	0.021		gras-1	2	7	15	12	274	253	0.151	0.03
wt	2	6	33	7	213	257	0.107	0.021		gras-1	2	7	15	13	274	257	0.427	0.085
wt	2	6	33	8	215	257	0.213	0.043		gras-1	2	7	16	1	284	240	na	na
wt	2	6	33	9	212	256	0.337	0.067		gras-1	2	7	16	2	288	240	0.427	0.085
wt	2	6	33	10	212	259	0.32	0.064		gras-1	2	7	16	3	290	242	0.302	0.06
wt	2	6	33	11	209	258	0.337	0.067		gras-1	2	7	16	4	291	241	0.151	0.03
wt	2	6	33	12	211	256	0.302	0.06		gras-1	2	7	16	5	290	240	0.151	0.03
wt	2	6	33	13	212	259	0.337	0.067		gras-1	2	7	16	6	289	240	0.107	0.021
wt	2	6	34	1	199	264	na	na		gras-1	2	7	16	7	290	241	0.151	0.03
wt	2	6	34	2	196	264	0.32	0.064		gras-1	2	7	16	8	291	243	0.239	0.048
wt	2	6	34	3	196	266	0.213	0.043		gras-1	2	7	16	9	289	243	0.213	0.043
wt	2	6	34	4	202	265	0.649	0.13		gras-1	2	7	16	10	290	237	0.649	0.13
wt	2	6	34	5	198	266	0.44	0.088		gras-1	2	7	16	11	292	236	0.239	0.048
wt	2	6	34	6	199	265	0.151	0.03		gras-1	2	7	16	12	294	239	0.385	0.077
wt	2	6	34	7	202	264	0.337	0.067		gras-1	2	7	16	13	291	238	0.337	0.067
wt	2	6	34	8	198	266	0.477	0.095		gras-1	2	7	17	1	307	255	na	na
wt	2	6	34	9	200	263	0.385	0.077		gras-1	2	7	17	2	307	258	0.32	0.064
wt	2	6	34	10	199	261	0.239	0.048		gras-1	2	7	17	3	308	254	0.44	0.088
wt	2	6	34	11	197	264	0.385	0.077		gras-1	2	7	17	4	308	256	0.213	0.043
wt	2	6	34	12	199	263	0.239	0.048		gras-1	2	7	17	5	308	258	0.213	0.043
wt	2	6	34	13	201	262	0.239	0.048		gras-1	2	7	17	6	307	252	0.649	0.13
wt	2	6	35	1	254	247	na	na		gras-1	2	7	17	7	308	255	0.337	0.067
wt	2	6	35	2	248	247	0.64	0.128		gras-1	2	7	17	8	306	254	0.239	0.048
wt	2	6	35	3	249	245	0.239	0.048		gras-1	2	7	17	9	309	253	0.337	0.067
wt	2	6	35	4	251	247	0.302	0.06		gras-1	2	7	17	10	307	252	0.239	0.048
wt	2	6	35	5	254	249	0.385	0.077		gras-1	2	7	17	11	307	256	0.427	0.085
wt	2	6	35	6	253	244	0.544	0.109		gras-1	2	7	17	12	305	260	0.477	0.095
[truncated: 1,015 more rows]

## Sheet: Fig. 3B, 5E
SUN-1::mRuby aggregates movement (Figure 3B, 5E)
[truncated: 4,847 more rows]
[truncated: 27 more columns]

[truncated: 9 more sheets: Fig. 3C, Fig. 4A, S3D, 4B, 4C, Fig. 5D, Fig. 6C, D, Fig. S1E, Fig. S1F, Fig. S2A, B, Fig. S3E, Fig. S5B,C]
